# Supplementary material for: The hypoxia-associated genes in immune infiltration and treatment options of lung adenocarcinoma
Source: PeerJ. 2023 Aug 7;11:e15621. doi: 10.7717/peerj.15621 (PMC10414028; doi:10.7717/peerj.15621)
Supplement: Data S1 — Raw data including raw GEO and TCGA processing data, as well as relevant processing codes for prognostic analysis, and immunoassays. [file peerj-11-15621-s007.zip]

Archive with 50 entries (41 files):
- Raw data_codes/
- Raw data_codes/Cluster/
- Raw data_codes/Cluster/GSE30219_Cluster.csv
- Raw data_codes/Cluster/GSE31210_Cluster.csv
- Raw data_codes/Cluster/GSE72094_Cluster.csv
- Raw data_codes/Cluster/TCGA_Cluster.csv
- Raw data_codes/Codes/
- Raw data_codes/Codes/1-cox.R
- Raw data_codes/Codes/1.cluster.R
- Raw data_codes/Codes/2-Pearson Correlation.R
- Raw data_codes/Codes/2-lasso&RSF.R
- Raw data_codes/Codes/2022_TIDE_fig.R
- Raw data_codes/Codes/3_intersection.R
- Raw data_codes/Codes/4-RSF.R
- Raw data_codes/Codes/5-coef.R
- Raw data_codes/Codes/6-KM+timeROC.R
- Raw data_codes/Codes/Cluster.R
- Raw data_codes/Codes/ESTIMATE.R
- Raw data_codes/Codes/IC50_cluster.R
- Raw data_codes/Codes/KM_timeROC.R
- Raw data_codes/Codes/SankeyDiagram.R
- Raw data_codes/Codes/TME_fig.R
- Raw data_codes/Codes/cluster_TMB.R
- Raw data_codes/Codes/forest.R
- Raw data_codes/Codes/ssGSEA__corrplot_cluster.R
- Raw data_codes/Codes/ssGSEA_cluster.R
- Raw data_codes/TIDE/
- Raw data_codes/TIDE/TCGA_high_TIDE.csv
- Raw data_codes/TIDE/TCGA_low_TIDE.csv
- Raw data_codes/clinical_information/
- Raw data_codes/clinical_information/Table1/
- Raw data_codes/clinical_information/Table1/GSE30219_Table1.csv
- Raw data_codes/clinical_information/Table1/GSE31210_Table1.csv
- Raw data_codes/clinical_information/Table1/GSE72094_Table1.csv
- Raw data_codes/clinical_information/Table1/TCGA_Table1.csv
- Raw data_codes/clinical_information/clinical_infor/
- Raw data_codes/clinical_information/clinical_infor/GSE30219_pd.csv
- Raw data_codes/clinical_information/clinical_infor/GSE31210_pd.csv
- Raw data_codes/clinical_information/clinical_infor/GSE72094_pd.csv
- Raw data_codes/clinical_information/clinical_infor/TCGA_pd.csv
- Raw data_codes/mRNA.xlsx
- Raw data_codes/ssGSEA_cluster/
- Raw data_codes/ssGSEA_cluster/CellMarker.txt
- Raw data_codes/ssGSEA_cluster/cell.xlsx
- Raw data_codes/ssGSEA_cluster/ssgsea_30219_boxplot.csv
- Raw data_codes/ssGSEA_cluster/ssgsea_31210_boxplot.csv
- Raw data_codes/ssGSEA_cluster/ssgsea_72094_boxplot.csv
- Raw data_codes/ssGSEA_cluster/ssgsea_TCGA_boxplot.csv
- Raw data_codes/ssGSEA_corrplot/
- Raw data_codes/ssGSEA_corrplot/ssgsea_corrplot.csv
