# Supplementary material for: The hypoxia-associated genes in immune infiltration and treatment options of lung adenocarcinoma
Source: PeerJ. 2023 Aug 7;11:e15621. doi: 10.7717/peerj.15621 (PMC10414028; doi:10.7717/peerj.15621)
Supplement: Data S1 — Raw data including raw GEO and TCGA processing data, as well as relevant processing codes for prognostic analysis, and immunoassays. [file peerj-11-15621-s007.zip › Raw data_codes/Cluster/GSE30219_Cluster.csv]

	OS_time	Cluster
GSM748053	3630	Cluster1
GSM748054	630	Cluster2
GSM748055	2580	Cluster1
GSM748057	5850	Cluster1
GSM748058	2040	Cluster1
GSM748064	3540	Cluster1
GSM748068	2610	Cluster2
GSM748071	1530	Cluster2
GSM748075	1020	Cluster2
GSM748077	600	Cluster2
GSM748078	1740	Cluster1
GSM748079	870	Cluster2
GSM748080	1920	Cluster2
GSM748081	3060	Cluster2
GSM748083	240	Cluster2
GSM748085	2670	Cluster1
GSM748086	3930	Cluster1
GSM748087	3030	Cluster1
GSM748089	750	Cluster2
GSM748090	2640	Cluster1
GSM748091	2520	Cluster2
GSM748092	3480	Cluster2
GSM748094	3240	Cluster2
GSM748100	1380	Cluster2
GSM748101	5250	Cluster1
GSM748102	6090	Cluster2
GSM748103	1770	Cluster1
GSM748104	2220	Cluster1
GSM748108	1860	Cluster2
GSM748111	750	Cluster2
GSM748113	2700	Cluster2
GSM748116	1200	Cluster2
GSM748121	2550	Cluster1
GSM748122	3390	Cluster2
GSM748123	360	Cluster2
GSM748124	2430	Cluster1
GSM748125	1680	Cluster2
GSM748126	2070	Cluster1
GSM748127	1560	Cluster2
GSM748128	2160	Cluster1
GSM748130	420	Cluster1
GSM748131	390	Cluster1
GSM748135	5250	Cluster1
GSM748137	1470	Cluster1
GSM748138	1140	Cluster2
GSM748139	4500	Cluster2
GSM748140	840	Cluster2
GSM748142	2970	Cluster1
GSM748143	3810	Cluster2
GSM748146	540	Cluster2
GSM748147	3510	Cluster1
GSM748150	1680	Cluster1
GSM748152	5310	Cluster1
GSM748157	4110	Cluster1
GSM748161	5250	Cluster2
GSM748162	2670	Cluster1
GSM748164	1830	Cluster1
GSM748166	1950	Cluster2
GSM748167	3690	Cluster1
GSM748169	3870	Cluster1
GSM748170	60	Cluster2
GSM748171	390	Cluster1
GSM748173	420	Cluster2
GSM748175	4020	Cluster2
GSM748179	330	Cluster2
GSM748180	3000	Cluster1
GSM748181	1530	Cluster1
GSM748185	5250	Cluster2
GSM748186	660	Cluster2
GSM748187	3210	Cluster2
GSM748188	2970	Cluster1
GSM748189	630	Cluster2
GSM748239	120	Cluster2
GSM748240	690	Cluster2
GSM748242	510	Cluster2
GSM748243	3090	Cluster1
GSM748264	1260	Cluster1
GSM748271	690	Cluster2
GSM748276	1650	Cluster2
GSM748277	5790	Cluster1
GSM748278	690	Cluster2
GSM748279	6150	Cluster1
GSM1465989	6630	Cluster1
