# Supplementary material for: The hypoxia-associated genes in immune infiltration and treatment options of lung adenocarcinoma
Source: PeerJ. 2023 Aug 7;11:e15621. doi: 10.7717/peerj.15621 (PMC10414028; doi:10.7717/peerj.15621)
Supplement: Data S1 — Raw data including raw GEO and TCGA processing data, as well as relevant processing codes for prognostic analysis, and immunoassays. [file peerj-11-15621-s007.zip › Raw data_codes/Cluster/GSE31210_Cluster.csv]

	OS_time	Cluster
GSM773540	437	1
GSM773541	743	1
GSM773542	2601	1
GSM773543	1173	1
GSM773544	2369	1
GSM773545	1879	1
GSM773546	606	1
GSM773547	300	1
GSM773548	1919	1
GSM773549	1835	1
GSM773550	1828	1
GSM773551	1841	1
GSM773552	639	1
GSM773553	1311	1
GSM773554	1098	2
GSM773555	1189	1
GSM773556	3863	1
GSM773557	1475	1
GSM773558	1856	1
GSM773559	3067	1
GSM773560	1142	1
GSM773561	1825	2
GSM773562	1610	1
GSM773563	2014	1
GSM773564	1826	2
GSM773565	2191	1
GSM773566	3342	1
GSM773567	1328	2
GSM773568	2925	1
GSM773569	2880	2
GSM773570	1724	2
GSM773571	2765	1
GSM773572	1529	1
GSM773573	221	1
GSM773574	546	1
GSM773575	346	1
GSM773576	853	1
GSM773577	2661	2
GSM773578	817	1
GSM773579	425	1
GSM773580	1281	1
GSM773581	1044	1
GSM773582	565	1
GSM773583	1059	1
GSM773584	1625	1
GSM773585	1695	1
GSM773586	2976	1
GSM773587	1143	1
GSM773588	1682	2
GSM773589	1242	1
GSM773590	2252	1
GSM773591	943	1
GSM773592	1346	1
GSM773593	1482	1
GSM773594	2386	2
GSM773595	1560	2
GSM773596	1001	2
GSM773597	259	1
GSM773598	2289	1
GSM773599	1916	1
GSM773600	2048	1
GSM773601	1475	1
GSM773602	1539	2
GSM773603	636	1
GSM773604	1275	1
GSM773605	2005	2
GSM773606	1965	2
GSM773607	2425	2
GSM773608	1566	2
GSM773609	990	2
GSM773610	729	1
GSM773611	2354	2
GSM773612	818	2
GSM773613	2009	1
GSM773614	2549	1
GSM773615	3411	2
GSM773616	1806	1
GSM773617	1937	1
GSM773618	1520	2
GSM773619	1375	1
GSM773620	1756	2
GSM773621	1597	1
GSM773622	1714	2
GSM773623	1637	2
GSM773624	1653	2
GSM773625	1196	2
GSM773626	1702	2
GSM773627	2050	1
GSM773628	1256	1
GSM773629	818	2
GSM773630	1154	1
GSM773631	3058	2
GSM773632	1941	2
GSM773633	1596	1
GSM773634	2450	2
GSM773635	1881	2
GSM773636	1637	1
GSM773637	2034	2
GSM773638	2134	2
GSM773639	779	1
GSM773640	540	1
GSM773641	1317	1
GSM773642	1980	1
GSM773643	702	1
GSM773644	564	1
GSM773645	788	1
GSM773646	1463	1
GSM773647	1345	1
GSM773648	832	1
GSM773649	2687	1
GSM773650	1122	2
GSM773651	2668	1
GSM773652	1936	1
GSM773653	871	2
GSM773654	2671	1
GSM773655	1482	1
GSM773656	1128	2
GSM773657	1042	2
GSM773658	1229	1
GSM773659	2263	1
GSM773660	1770	1
GSM773661	1433	1
GSM773662	1823	2
GSM773663	1988	2
GSM773664	1434	2
GSM773665	630	1
GSM773666	1537	1
GSM773667	1429	1
GSM773668	1038	1
GSM773669	2486	1
GSM773670	740	1
GSM773671	1042	2
GSM773672	1267	1
GSM773673	1017	1
GSM773674	1041	1
GSM773675	1859	1
GSM773676	1717	1
GSM773677	1494	1
GSM773678	754	2
GSM773679	2364	1
GSM773680	1733	1
GSM773681	1941	2
GSM773682	774	2
GSM773683	2913	1
GSM773684	1803	2
GSM773685	1912	2
GSM773686	1481	2
GSM773687	1231	2
GSM773688	1964	1
GSM773689	3352	2
GSM773690	2158	2
GSM773691	3466	2
GSM773692	3263	2
GSM773693	1823	2
GSM773694	1856	2
GSM773695	2449	2
GSM773696	1859	2
GSM773697	1998	1
GSM773698	1852	2
GSM773699	1894	2
GSM773700	1861	1
GSM773701	1669	2
GSM773702	3189	2
GSM773703	1822	2
GSM773704	1809	2
GSM773705	2552	2
GSM773706	2968	2
GSM773707	3066	2
GSM773708	1412	2
GSM773709	1317	2
GSM773710	1180	2
GSM773711	1688	2
GSM773712	1417	2
GSM773713	1426	1
GSM773714	1674	2
GSM773715	1848	2
GSM773716	1856	1
GSM773717	1780	2
GSM773718	2084	2
GSM773719	1879	2
GSM773720	1114	1
GSM773721	2806	2
GSM773722	1663	1
GSM773723	1726	1
GSM773724	1629	1
GSM773725	2179	1
GSM773726	1917	1
GSM773727	1446	2
GSM773728	1162	2
GSM773729	1231	2
GSM773730	941	2
GSM773731	1623	2
GSM773732	1855	2
GSM773733	1404	2
GSM773734	2221	2
GSM773735	849	2
GSM773736	831	2
GSM773737	3219	1
GSM773738	2585	2
GSM773739	2442	2
GSM773740	1910	1
GSM773741	1834	2
GSM773742	2918	2
GSM773743	2285	2
GSM773744	2149	2
GSM773745	2561	2
GSM773746	1947	2
GSM773747	1841	2
GSM773748	1971	2
GSM773749	2409	1
GSM773750	1624	2
GSM773751	2430	1
GSM773752	1856	2
GSM773753	1516	2
GSM773754	1819	2
GSM773755	2413	2
GSM773756	1849	1
GSM773757	2181	2
GSM773758	2168	2
GSM773759	2154	2
GSM773760	2073	2
GSM773761	1994	2
GSM773762	2137	2
GSM773763	1998	2
GSM773764	1908	2
GSM773765	1660	2
