# Supplementary material for: The hypoxia-associated genes in immune infiltration and treatment options of lung adenocarcinoma
Source: PeerJ. 2023 Aug 7;11:e15621. doi: 10.7717/peerj.15621 (PMC10414028; doi:10.7717/peerj.15621)
Supplement: Data S1 — Raw data including raw GEO and TCGA processing data, as well as relevant processing codes for prognostic analysis, and immunoassays. [file peerj-11-15621-s007.zip › Raw data_codes/Cluster/GSE72094_Cluster.csv]

	df_cliniclinfor_cluster$Cluster
GSM1854798	Cluster1
GSM1854799	Cluster2
GSM1854800	Cluster2
GSM1854801	Cluster1
GSM1854802	Cluster2
GSM1854803	Cluster1
GSM1854804	Cluster1
GSM1854805	Cluster2
GSM1854806	Cluster1
GSM1854807	Cluster1
GSM1854808	Cluster1
GSM1854809	Cluster1
GSM1854810	Cluster2
GSM1854811	Cluster1
GSM1854813	Cluster1
GSM1854814	Cluster2
GSM1854815	Cluster2
GSM1854816	Cluster2
GSM1854817	Cluster1
GSM1854818	Cluster2
GSM1854821	Cluster2
GSM1854822	Cluster2
GSM1854823	Cluster2
GSM1854825	Cluster2
GSM1854826	Cluster1
GSM1854827	Cluster2
GSM1854828	Cluster2
GSM1854829	Cluster2
GSM1854830	Cluster2
GSM1854831	Cluster2
GSM1854832	Cluster1
GSM1854833	Cluster1
GSM1854834	Cluster2
GSM1854835	Cluster1
GSM1854836	Cluster1
GSM1854837	Cluster1
GSM1854838	Cluster2
GSM1854839	Cluster1
GSM1854840	Cluster1
GSM1854841	Cluster2
GSM1854842	Cluster1
GSM1854843	Cluster1
GSM1854844	Cluster1
GSM1854846	Cluster1
GSM1854847	Cluster1
GSM1854848	Cluster1
GSM1854849	Cluster1
GSM1854850	Cluster1
GSM1854851	Cluster1
GSM1854852	Cluster1
GSM1854853	Cluster2
GSM1854854	Cluster1
GSM1854855	Cluster2
GSM1854856	Cluster2
GSM1854857	Cluster1
GSM1854859	Cluster1
GSM1854860	Cluster1
GSM1854861	Cluster2
GSM1854862	Cluster1
GSM1854863	Cluster1
GSM1854864	Cluster1
GSM1854865	Cluster1
GSM1854866	Cluster2
GSM1854867	Cluster1
GSM1854868	Cluster2
GSM1854869	Cluster1
GSM1854870	Cluster2
GSM1854871	Cluster1
GSM1854872	Cluster2
GSM1854873	Cluster2
GSM1854874	Cluster1
GSM1854875	Cluster2
GSM1854876	Cluster2
GSM1854877	Cluster1
GSM1854879	Cluster1
GSM1854880	Cluster2
GSM1854881	Cluster1
GSM1854882	Cluster2
GSM1854883	Cluster2
GSM1854884	Cluster2
GSM1854885	Cluster1
GSM1854886	Cluster2
GSM1854887	Cluster2
GSM1854888	Cluster1
GSM1854889	Cluster1
GSM1854890	Cluster1
GSM1854891	Cluster2
GSM1854892	Cluster2
GSM1854895	Cluster2
GSM1854896	Cluster1
GSM1854897	Cluster2
GSM1854899	Cluster1
GSM1854900	Cluster1
GSM1854903	Cluster2
GSM1854904	Cluster1
GSM1854906	Cluster2
GSM1854907	Cluster1
GSM1854908	Cluster1
GSM1854909	Cluster2
GSM1854910	Cluster1
GSM1854911	Cluster1
GSM1854913	Cluster1
GSM1854915	Cluster1
GSM1854916	Cluster2
GSM1854917	Cluster1
GSM1854918	Cluster1
GSM1854919	Cluster1
GSM1854920	Cluster1
GSM1854921	Cluster2
GSM1854922	Cluster1
GSM1854923	Cluster1
GSM1854924	Cluster1
GSM1854925	Cluster2
GSM1854926	Cluster1
GSM1854927	Cluster2
GSM1854928	Cluster1
GSM1854929	Cluster1
GSM1854930	Cluster1
GSM1854931	Cluster1
GSM1854932	Cluster2
GSM1854933	Cluster2
GSM1854934	Cluster1
GSM1854935	Cluster1
GSM1854936	Cluster1
GSM1854937	Cluster1
GSM1854938	Cluster2
GSM1854940	Cluster1
GSM1854941	Cluster2
GSM1854942	Cluster2
GSM1854944	Cluster2
GSM1854945	Cluster2
GSM1854947	Cluster2
GSM1854948	Cluster1
GSM1854950	Cluster1
GSM1854951	Cluster1
GSM1854952	Cluster1
GSM1854953	Cluster1
GSM1854954	Cluster2
GSM1854955	Cluster2
GSM1854956	Cluster2
GSM1854957	Cluster2
GSM1854958	Cluster1
GSM1854960	Cluster2
GSM1854961	Cluster2
GSM1854962	Cluster1
GSM1854963	Cluster2
GSM1854964	Cluster1
GSM1854965	Cluster2
GSM1854967	Cluster2
GSM1854969	Cluster2
GSM1854970	Cluster1
GSM1854971	Cluster1
GSM1854972	Cluster1
GSM1854973	Cluster2
GSM1854974	Cluster1
GSM1854975	Cluster2
GSM1854977	Cluster1
GSM1854979	Cluster1
GSM1854980	Cluster1
GSM1854981	Cluster2
GSM1854983	Cluster2
GSM1854985	Cluster1
GSM1854986	Cluster2
GSM1854987	Cluster1
GSM1854988	Cluster1
GSM1854989	Cluster1
GSM1854990	Cluster1
GSM1854992	Cluster2
GSM1854994	Cluster1
GSM1854995	Cluster2
GSM1854996	Cluster2
GSM1854997	Cluster1
GSM1854998	Cluster2
GSM1854999	Cluster2
GSM1855000	Cluster2
GSM1855001	Cluster2
GSM1855003	Cluster1
GSM1855004	Cluster1
GSM1855005	Cluster2
GSM1855006	Cluster1
GSM1855007	Cluster1
GSM1855008	Cluster1
GSM1855009	Cluster2
GSM1855010	Cluster1
GSM1855011	Cluster2
GSM1855012	Cluster2
GSM1855014	Cluster1
GSM1855015	Cluster1
GSM1855016	Cluster2
GSM1855018	Cluster1
GSM1855019	Cluster2
GSM1855020	Cluster2
GSM1855021	Cluster2
GSM1855022	Cluster1
GSM1855023	Cluster2
GSM1855024	Cluster1
GSM1855026	Cluster1
GSM1855027	Cluster2
GSM1855028	Cluster2
GSM1855029	Cluster2
GSM1855031	Cluster1
GSM1855032	Cluster1
GSM1855033	Cluster2
GSM1855034	Cluster1
GSM1855035	Cluster1
GSM1855036	Cluster1
GSM1855037	Cluster2
GSM1855038	Cluster2
GSM1855039	Cluster2
GSM1855040	Cluster1
GSM1855041	Cluster1
GSM1855042	Cluster2
GSM1855043	Cluster1
GSM1855044	Cluster1
GSM1855045	Cluster1
GSM1855046	Cluster1
GSM1855047	Cluster2
GSM1855048	Cluster2
GSM1855049	Cluster2
GSM1855050	Cluster2
GSM1855051	Cluster1
GSM1855052	Cluster1
GSM1855053	Cluster1
GSM1855054	Cluster1
GSM1855055	Cluster1
GSM1855056	Cluster1
GSM1855057	Cluster2
GSM1855059	Cluster2
GSM1855060	Cluster2
GSM1855061	Cluster1
GSM1855062	Cluster2
GSM1855063	Cluster1
GSM1855064	Cluster1
GSM1855065	Cluster2
GSM1855066	Cluster1
GSM1855067	Cluster1
GSM1855068	Cluster2
GSM1855069	Cluster2
GSM1855070	Cluster1
GSM1855071	Cluster1
GSM1855072	Cluster1
GSM1855073	Cluster1
GSM1855074	Cluster1
GSM1855075	Cluster1
GSM1855076	Cluster1
GSM1855077	Cluster2
GSM1855078	Cluster2
GSM1855079	Cluster2
GSM1855080	Cluster2
GSM1855081	Cluster2
GSM1855082	Cluster1
GSM1855083	Cluster2
GSM1855084	Cluster1
GSM1855085	Cluster2
GSM1855086	Cluster2
GSM1855087	Cluster1
GSM1855088	Cluster1
GSM1855089	Cluster1
GSM1855091	Cluster1
GSM1855092	Cluster1
GSM1855093	Cluster1
GSM1855094	Cluster2
GSM1855095	Cluster2
GSM1855096	Cluster2
GSM1855097	Cluster2
GSM1855098	Cluster1
GSM1855099	Cluster1
GSM1855100	Cluster2
GSM1855101	Cluster2
GSM1855102	Cluster1
GSM1855103	Cluster2
GSM1855104	Cluster1
GSM1855105	Cluster1
GSM1855106	Cluster2
GSM1855107	Cluster2
GSM1855108	Cluster2
GSM1855109	Cluster2
GSM1855110	Cluster2
GSM1855111	Cluster1
GSM1855112	Cluster1
GSM1855113	Cluster1
GSM1855114	Cluster2
GSM1855116	Cluster2
GSM1855117	Cluster2
GSM1855118	Cluster2
GSM1855119	Cluster2
GSM1855120	Cluster2
GSM1855121	Cluster1
GSM1855122	Cluster2
GSM1855123	Cluster1
GSM1855124	Cluster2
GSM1855126	Cluster2
GSM1855127	Cluster1
GSM1855128	Cluster2
GSM1855129	Cluster1
GSM1855131	Cluster2
GSM1855132	Cluster1
GSM1855133	Cluster1
GSM1855134	Cluster1
GSM1855135	Cluster2
GSM1855137	Cluster2
GSM1855138	Cluster2
GSM1855140	Cluster1
GSM1855141	Cluster1
GSM1855142	Cluster2
GSM1855143	Cluster1
GSM1855144	Cluster1
GSM1855145	Cluster1
GSM1855146	Cluster1
GSM1855147	Cluster1
GSM1855149	Cluster1
GSM1855150	Cluster2
GSM1855151	Cluster1
GSM1855152	Cluster1
GSM1855153	Cluster2
GSM1855156	Cluster2
GSM1855157	Cluster1
GSM1855158	Cluster1
GSM1855159	Cluster1
GSM1855160	Cluster2
GSM1855161	Cluster1
GSM1855162	Cluster1
GSM1855163	Cluster2
GSM1855164	Cluster2
GSM1855165	Cluster2
GSM1855166	Cluster2
GSM1855168	Cluster1
GSM1855169	Cluster1
GSM1855170	Cluster1
GSM1855171	Cluster2
GSM1855172	Cluster1
GSM1855173	Cluster2
GSM1855174	Cluster2
GSM1855175	Cluster2
GSM1855176	Cluster2
GSM1855177	Cluster1
GSM1855178	Cluster2
GSM1855180	Cluster1
GSM1855181	Cluster1
GSM1855183	Cluster2
GSM1855184	Cluster1
GSM1855185	Cluster2
GSM1855187	Cluster2
GSM1855188	Cluster2
GSM1855189	Cluster1
GSM1855190	Cluster2
GSM1855192	Cluster2
GSM1855193	Cluster2
GSM1855195	Cluster2
GSM1855196	Cluster2
GSM1855198	Cluster2
GSM1855199	Cluster2
GSM1855200	Cluster2
GSM1855202	Cluster2
GSM1855203	Cluster2
GSM1855204	Cluster2
GSM1855206	Cluster2
GSM1855207	Cluster2
GSM1855208	Cluster2
GSM1855209	Cluster2
GSM1855210	Cluster1
GSM1855211	Cluster2
GSM1855212	Cluster1
GSM1855213	Cluster1
GSM1855214	Cluster1
GSM1855215	Cluster1
GSM1855217	Cluster1
GSM1855218	Cluster1
GSM1855219	Cluster2
GSM1855220	Cluster2
GSM1855221	Cluster1
GSM1855222	Cluster1
GSM1855223	Cluster2
GSM1855224	Cluster2
GSM1855225	Cluster2
GSM1855226	Cluster1
GSM1855228	Cluster1
GSM1855229	Cluster1
GSM1855230	Cluster1
GSM1855231	Cluster2
GSM1855232	Cluster2
GSM1855234	Cluster2
GSM1855235	Cluster2
GSM1855236	Cluster1
GSM1855237	Cluster2
GSM1855238	Cluster2
