# Supplementary material for: The hypoxia-associated genes in immune infiltration and treatment options of lung adenocarcinoma
Source: PeerJ. 2023 Aug 7;11:e15621. doi: 10.7717/peerj.15621 (PMC10414028; doi:10.7717/peerj.15621)
Supplement: Data S1 — Raw data including raw GEO and TCGA processing data, as well as relevant processing codes for prognostic analysis, and immunoassays. [file peerj-11-15621-s007.zip › Raw data_codes/Cluster/TCGA_Cluster.csv]

	OS_time	Cluster
TCGA-05-4249-01A	1523	Cluster1
TCGA-05-4250-01A	121	Cluster2
TCGA-05-4382-01A	607	Cluster2
TCGA-05-4384-01A	426	Cluster1
TCGA-05-4389-01A	1369	Cluster2
TCGA-05-4390-01A	1126	Cluster2
TCGA-05-4396-01A	303	Cluster1
TCGA-05-4397-01A	731	Cluster2
TCGA-05-4398-01A	1431	Cluster2
TCGA-05-4402-01A	244	Cluster2
TCGA-05-4403-01A	578	Cluster2
TCGA-05-4405-01A	610	Cluster1
TCGA-05-4415-01A	91	Cluster2
TCGA-05-4417-01A	455	Cluster1
TCGA-05-4418-01A	274	Cluster2
TCGA-05-4420-01A	912	Cluster2
TCGA-05-4422-01A	365	Cluster1
TCGA-05-4424-01A	913	Cluster2
TCGA-05-4425-01A	669	Cluster2
TCGA-05-4426-01A	791	Cluster2
TCGA-05-4427-01A	791	Cluster2
TCGA-05-4430-01A	761	Cluster2
TCGA-05-4432-01A	761	Cluster2
TCGA-05-4433-01A	730	Cluster1
TCGA-05-4434-01A	457	Cluster2
TCGA-05-5420-01A	457	Cluster2
TCGA-05-5423-01A	151	Cluster1
TCGA-05-5425-01A	882	Cluster1
TCGA-05-5428-01A	670	Cluster2
TCGA-05-5429-01A	275	Cluster2
TCGA-05-5715-01A	62	Cluster1
TCGA-35-4122-01A	225	Cluster2
TCGA-35-4123-01A	182	Cluster2
TCGA-35-5375-01A	264	Cluster2
TCGA-38-4625-01A	2973	Cluster2
TCGA-38-4626-01A	3674	Cluster1
TCGA-38-4627-01A	1147	Cluster2
TCGA-38-4628-01A	1492	Cluster1
TCGA-38-4629-01A	864	Cluster2
TCGA-38-4630-01A	1073	Cluster2
TCGA-38-4631-01A	354	Cluster2
TCGA-38-4632-01A	1357	Cluster2
TCGA-38-6178-01A	448	Cluster2
TCGA-38-7271-01A	800	Cluster1
TCGA-38-A44F-01A	133	Cluster2
TCGA-44-2655-01A	1324	Cluster1
TCGA-44-2656-01A	1429	Cluster2
TCGA-44-2656-01B	1429	Cluster1
TCGA-44-2657-01A	1351	Cluster1
TCGA-44-2659-01A	1367	Cluster1
TCGA-44-2661-01A	1159	Cluster1
TCGA-44-2662-01A	1280	Cluster2
TCGA-44-2662-01B	1280	Cluster2
TCGA-44-2665-01A	1301	Cluster2
TCGA-44-2666-01A	97	Cluster1
TCGA-44-2666-01B	97	Cluster1
TCGA-44-2668-01A	761	Cluster2
TCGA-44-2668-01B	761	Cluster2
TCGA-44-3396-01A	1130	Cluster2
TCGA-44-3398-01A	1163	Cluster2
TCGA-44-3917-01A	1183	Cluster2
TCGA-44-3917-01B	1183	Cluster1
TCGA-44-3918-01A	1036	Cluster2
TCGA-44-3918-01B	1036	Cluster1
TCGA-44-3919-01A	1026	Cluster2
TCGA-44-4112-01A	808	Cluster2
TCGA-44-4112-01B	808	Cluster1
TCGA-44-5643-01A	1013	Cluster2
TCGA-44-5644-01A	863	Cluster2
TCGA-44-5645-01A	852	Cluster1
TCGA-44-5645-01B	852	Cluster1
TCGA-44-6145-01A	595	Cluster2
TCGA-44-6146-01A	728	Cluster1
TCGA-44-6146-01B	728	Cluster1
TCGA-44-6147-01A	845	Cluster1
TCGA-44-6147-01B	845	Cluster1
TCGA-44-6148-01A	704	Cluster1
TCGA-44-6774-01A	658	Cluster2
TCGA-44-6775-01A	705	Cluster2
TCGA-44-6775-01C	705	Cluster1
TCGA-44-6776-01A	2616	Cluster1
TCGA-44-6777-01A	987	Cluster2
TCGA-44-6778-01A	1864	Cluster1
TCGA-44-6779-01A	500	Cluster2
TCGA-44-7659-01A	691	Cluster1
TCGA-44-7660-01A	592	Cluster2
TCGA-44-7661-01A	557	Cluster2
TCGA-44-7662-01A	218	Cluster2
TCGA-44-7667-01A	1097	Cluster2
TCGA-44-7669-01A	574	Cluster2
TCGA-44-7670-01A	882	Cluster2
TCGA-44-7671-01A	889	Cluster1
TCGA-44-7672-01A	719	Cluster2
TCGA-44-8117-01A	385	Cluster2
TCGA-44-8119-01A	285	Cluster2
TCGA-44-8120-01A	260	Cluster1
TCGA-44-A479-01A	486	Cluster1
TCGA-44-A47A-01A	466	Cluster1
TCGA-44-A47B-01A	287	Cluster2
TCGA-44-A47G-01A	351	Cluster2
TCGA-44-A4SS-01A	415	Cluster2
TCGA-44-A4SU-01A	409	Cluster2
TCGA-49-4486-01A	2318	Cluster1
TCGA-49-4487-01A	855	Cluster2
TCGA-49-4488-01A	869	Cluster2
TCGA-49-4490-01A	385	Cluster2
TCGA-49-4494-01A	1081	Cluster2
TCGA-49-4501-01A	1421	Cluster1
TCGA-49-4505-01A	428	Cluster2
TCGA-49-4506-01A	999	Cluster2
TCGA-49-4507-01A	268	Cluster2
TCGA-49-4510-01A	896	Cluster1
TCGA-49-4512-01A	905	Cluster1
TCGA-49-4514-01A	1700	Cluster1
TCGA-49-6742-01A	488	Cluster2
TCGA-49-6743-01A	1621	Cluster2
TCGA-49-6744-01A	1683	Cluster2
TCGA-49-6745-01A	522	Cluster2
TCGA-49-6761-01A	354	Cluster2
TCGA-49-6767-01A	677	Cluster2
TCGA-49-AAQV-01A	677	Cluster2
TCGA-49-AAR0-01A	4765	Cluster1
TCGA-49-AAR2-01A	2224	Cluster1
TCGA-49-AAR3-01A	1893	Cluster1
TCGA-49-AAR4-01A	879	Cluster1
TCGA-49-AAR9-01A	260	Cluster2
TCGA-49-AARE-01A	1229	Cluster2
TCGA-49-AARN-01A	1135	Cluster1
TCGA-49-AARO-01A	3759	Cluster2
TCGA-49-AARQ-01A	6732	Cluster1
TCGA-49-AARR-01A	4992	Cluster1
TCGA-4B-A93V-01A	300	Cluster2
TCGA-50-5044-01A	624	Cluster2
TCGA-50-5045-01A	2174	Cluster2
TCGA-50-5049-01A	3094	Cluster2
TCGA-50-5051-01A	478	Cluster2
TCGA-50-5055-01A	1830	Cluster1
TCGA-50-5066-01A	1442	Cluster2
TCGA-50-5066-02A	1442	Cluster2
TCGA-50-5068-01A	1499	Cluster2
TCGA-50-5072-01A	250	Cluster2
TCGA-50-5930-01A	282	Cluster2
TCGA-50-5931-01A	434	Cluster2
TCGA-50-5932-01A	1235	Cluster1
TCGA-50-5933-01A	2393	Cluster2
TCGA-50-5935-01A	653	Cluster2
TCGA-50-5936-01A	257	Cluster2
TCGA-50-5939-01A	460	Cluster2
TCGA-50-5941-01A	1474	Cluster2
TCGA-50-5942-01A	1847	Cluster1
TCGA-50-5944-01A	1750	Cluster1
TCGA-50-5946-01A	1617	Cluster2
TCGA-50-5946-02A	1617	Cluster2
TCGA-50-6590-01A	1288	Cluster2
TCGA-50-6591-01A	119	Cluster2
TCGA-50-6592-01A	777	Cluster2
TCGA-50-6593-01A	336	Cluster2
TCGA-50-6594-01A	370	Cluster2
TCGA-50-6595-01A	189	Cluster2
TCGA-50-6597-01A	1268	Cluster1
TCGA-50-7109-01A	308	Cluster2
TCGA-50-8457-01A	1125	Cluster1
TCGA-50-8459-01A	1119	Cluster2
TCGA-50-8460-01A	829	Cluster1
TCGA-53-7624-01A	1043	Cluster2
TCGA-53-7626-01A	929	Cluster1
TCGA-53-7813-01A	424	Cluster2
TCGA-53-A4EZ-01A	1071	Cluster2
TCGA-55-1592-01A	701	Cluster2
TCGA-55-1594-01A	1178	Cluster2
TCGA-55-1596-01A	2065	Cluster2
TCGA-55-5899-01A	930	Cluster2
TCGA-55-6543-01A	435	Cluster2
TCGA-55-6642-01A	2449	Cluster2
TCGA-55-6712-01A	171	Cluster2
TCGA-55-6968-01A	1293	Cluster2
TCGA-55-6970-01A	464	Cluster1
TCGA-55-6971-01A	1400	Cluster2
TCGA-55-6972-01A	1632	Cluster1
TCGA-55-6975-01A	118	Cluster2
TCGA-55-6978-01A	176	Cluster2
TCGA-55-6979-01A	237	Cluster2
TCGA-55-6980-01A	2109	Cluster2
TCGA-55-6981-01A	1379	Cluster2
TCGA-55-6982-01A	995	Cluster2
TCGA-55-6983-01A	2823	Cluster1
TCGA-55-6984-01A	760	Cluster2
TCGA-55-6985-01A	1233	Cluster2
TCGA-55-6986-01A	3261	Cluster2
TCGA-55-6987-01A	2137	Cluster2
TCGA-55-7227-01A	952	Cluster2
TCGA-55-7281-01A	872	Cluster2
TCGA-55-7283-01A	609	Cluster1
TCGA-55-7284-01B	243	Cluster2
TCGA-55-7570-01A	824	Cluster2
TCGA-55-7573-01A	487	Cluster1
TCGA-55-7574-01A	995	Cluster2
TCGA-55-7576-01A	670	Cluster1
TCGA-55-7724-01A	705	Cluster2
TCGA-55-7725-01A	442	Cluster1
TCGA-55-7726-01A	652	Cluster2
TCGA-55-7727-01A	119	Cluster2
TCGA-55-7728-01A	704	Cluster1
TCGA-55-7815-01A	773	Cluster2
TCGA-55-7816-01A	468	Cluster1
TCGA-55-7903-01A	567	Cluster2
TCGA-55-7907-01A	343	Cluster2
TCGA-55-7910-01A	1040	Cluster2
TCGA-55-7911-01A	537	Cluster1
TCGA-55-7913-01B	561	Cluster2
TCGA-55-7914-01A	187	Cluster1
TCGA-55-7994-01A	603	Cluster2
TCGA-55-7995-01A	889	Cluster2
TCGA-55-8085-01A	904	Cluster2
TCGA-55-8087-01A	462	Cluster1
TCGA-55-8089-01A	702	Cluster2
TCGA-55-8090-01A	598	Cluster2
TCGA-55-8091-01A	600	Cluster2
TCGA-55-8092-01A	154	Cluster2
TCGA-55-8094-01A	541	Cluster2
TCGA-55-8096-01A	719	Cluster2
TCGA-55-8097-01A	476	Cluster1
TCGA-55-8203-01A	547	Cluster2
TCGA-55-8204-01A	515	Cluster2
TCGA-55-8205-01A	599	Cluster2
TCGA-55-8206-01A	888	Cluster1
TCGA-55-8207-01A	977	Cluster1
TCGA-55-8208-01A	674	Cluster2
TCGA-55-8299-01A	469	Cluster2
TCGA-55-8301-01A	534	Cluster2
TCGA-55-8302-01A	478	Cluster2
TCGA-55-8505-01A	440	Cluster2
TCGA-55-8507-01A	418	Cluster2
TCGA-55-8508-01A	617	Cluster2
TCGA-55-8510-01A	539	Cluster1
TCGA-55-8511-01A	552	Cluster2
TCGA-55-8512-01A	607	Cluster1
TCGA-55-8513-01A	791	Cluster1
TCGA-55-8514-01A	520	Cluster1
TCGA-55-8614-01A	536	Cluster2
TCGA-55-8615-01A	446	Cluster1
TCGA-55-8616-01A	48	Cluster2
TCGA-55-8619-01A	416	Cluster1
TCGA-55-8620-01A	375	Cluster2
TCGA-55-8621-01A	515	Cluster2
TCGA-55-A48X-01A	689	Cluster1
TCGA-55-A48Y-01A	630	Cluster1
TCGA-55-A48Z-01A	651	Cluster2
TCGA-55-A490-01A	99	Cluster2
TCGA-55-A491-01A	626	Cluster2
TCGA-55-A492-01A	596	Cluster1
TCGA-55-A494-01A	481	Cluster1
TCGA-55-A4DF-01A	440	Cluster2
TCGA-55-A4DG-01A	608	Cluster1
TCGA-55-A57B-01A	546	Cluster1
TCGA-62-8394-01A	139	Cluster2
TCGA-62-8395-01A	1216	Cluster1
TCGA-62-8397-01A	1289	Cluster1
TCGA-62-8398-01A	444	Cluster2
TCGA-62-8399-01A	2696	Cluster2
TCGA-62-8402-01A	1498	Cluster2
TCGA-62-A46O-01A	1454	Cluster2
TCGA-62-A46P-01A	594	Cluster1
TCGA-62-A46R-01A	1725	Cluster1
TCGA-62-A46S-01A	1653	Cluster1
TCGA-62-A46V-01A	2199	Cluster1
TCGA-62-A46Y-01A	414	Cluster2
TCGA-62-A470-01A	1194	Cluster2
TCGA-62-A471-01A	1246	Cluster2
TCGA-62-A472-01A	910	Cluster2
TCGA-64-1676-01A	1728	Cluster2
TCGA-64-1677-01A	628	Cluster2
TCGA-64-1678-01A	1189	Cluster2
TCGA-64-1679-01A	2488	Cluster2
TCGA-64-1680-01A	1126	Cluster1
TCGA-64-1681-01A	1167	Cluster2
TCGA-64-5774-01A	2676	Cluster2
TCGA-64-5775-01A	62	Cluster2
TCGA-64-5778-01A	1305	Cluster1
TCGA-64-5779-01A	864	Cluster2
TCGA-64-5781-01A	1559	Cluster2
TCGA-64-5815-01A	866	Cluster2
TCGA-67-3770-01A	610	Cluster2
TCGA-67-3771-01A	610	Cluster2
TCGA-67-3772-01A	573	Cluster2
TCGA-67-3773-01A	427	Cluster2
TCGA-67-3774-01A	385	Cluster1
TCGA-67-4679-01B	448	Cluster1
TCGA-67-6215-01A	174	Cluster1
TCGA-67-6216-01A	141	Cluster2
TCGA-67-6217-01A	422	Cluster1
TCGA-69-7760-01A	202	Cluster2
TCGA-69-7761-01A	186	Cluster2
TCGA-69-7763-01A	690	Cluster1
TCGA-69-7764-01A	414	Cluster1
TCGA-69-7765-01A	165	Cluster2
TCGA-69-7973-01A	230	Cluster1
TCGA-69-7974-01A	184	Cluster2
TCGA-69-7978-01A	134	Cluster2
TCGA-69-7979-01A	408	Cluster2
TCGA-69-7980-01A	411	Cluster1
TCGA-69-8253-01A	426	Cluster2
TCGA-69-8254-01A	409	Cluster1
TCGA-69-8255-01A	129	Cluster2
TCGA-69-8453-01A	813	Cluster1
TCGA-69-A59K-01A	591	Cluster2
TCGA-71-6725-01A	256	Cluster1
TCGA-71-8520-01A	210	Cluster2
TCGA-73-4658-01A	1600	Cluster2
TCGA-73-4659-01A	711	Cluster2
TCGA-73-4662-01A	2515	Cluster1
TCGA-73-4666-01A	800	Cluster2
TCGA-73-4668-01A	467	Cluster2
TCGA-73-4670-01A	131	Cluster2
TCGA-73-4675-01A	922	Cluster2
TCGA-73-4676-01A	281	Cluster2
TCGA-73-4677-01A	38	Cluster1
TCGA-73-7498-01A	1189	Cluster1
TCGA-73-7499-01A	1531	Cluster1
TCGA-73-A9RS-01A	340	Cluster2
TCGA-75-5125-01A	2027	Cluster2
TCGA-75-5146-01A	2368	Cluster1
TCGA-75-5147-01A	1333	Cluster2
TCGA-75-6206-01A	2590	Cluster1
TCGA-75-6212-01A	1516	Cluster2
TCGA-75-6214-01A	1115	Cluster2
TCGA-75-7025-01A	3305	Cluster1
TCGA-75-7027-01A	3059	Cluster2
TCGA-78-7143-01A	4961	Cluster1
TCGA-78-7145-01A	826	Cluster2
TCGA-78-7146-01A	173	Cluster2
TCGA-78-7147-01A	586	Cluster2
TCGA-78-7148-01A	626	Cluster2
TCGA-78-7149-01A	3940	Cluster1
TCGA-78-7150-01A	666	Cluster2
TCGA-78-7152-01A	1215	Cluster1
TCGA-78-7153-01A	3635	Cluster1
TCGA-78-7154-01A	593	Cluster2
TCGA-78-7155-01A	1171	Cluster1
TCGA-78-7156-01A	976	Cluster1
TCGA-78-7158-01A	179	Cluster1
TCGA-78-7159-01A	1974	Cluster2
TCGA-78-7160-01A	697	Cluster1
TCGA-78-7161-01A	291	Cluster1
TCGA-78-7162-01A	3169	Cluster1
TCGA-78-7163-01A	7248	Cluster2
TCGA-78-7166-01A	258	Cluster2
TCGA-78-7167-01A	2681	Cluster1
TCGA-78-7220-01A	807	Cluster2
TCGA-78-7535-01A	949	Cluster2
TCGA-78-7536-01A	244	Cluster2
TCGA-78-7537-01A	1622	Cluster1
TCGA-78-7539-01A	791	Cluster1
TCGA-78-7540-01A	1197	Cluster1
TCGA-78-7542-01A	321	Cluster2
TCGA-78-7633-01A	1528	Cluster1
TCGA-78-8640-01A	7062	Cluster2
TCGA-78-8648-01A	1209	Cluster1
TCGA-78-8655-01A	2360	Cluster1
TCGA-78-8660-01A	321	Cluster2
TCGA-78-8662-01A	3361	Cluster2
TCGA-80-5608-01A	2832	Cluster2
TCGA-80-5611-01A	2595	Cluster2
TCGA-83-5908-01A	824	Cluster2
TCGA-86-6562-01A	376	Cluster2
TCGA-86-6851-01A	179	Cluster1
TCGA-86-7701-01A	947	Cluster2
TCGA-86-7711-01A	1046	Cluster2
TCGA-86-7713-01A	1157	Cluster2
TCGA-86-7714-01A	625	Cluster1
TCGA-86-7953-01A	997	Cluster2
TCGA-86-7954-01A	605	Cluster1
TCGA-86-7955-01A	1072	Cluster2
TCGA-86-8054-01A	1148	Cluster2
TCGA-86-8055-01A	124	Cluster2
TCGA-86-8056-01A	139	Cluster1
TCGA-86-8073-01A	740	Cluster1
TCGA-86-8075-01A	694	Cluster2
TCGA-86-8076-01A	993	Cluster1
TCGA-86-8278-01A	944	Cluster2
TCGA-86-8279-01A	949	Cluster2
TCGA-86-8280-01A	701	Cluster2
TCGA-86-8358-01A	653	Cluster2
TCGA-86-8359-01A	444	Cluster2
TCGA-86-8585-01A	353	Cluster2
TCGA-86-8668-01A	423	Cluster2
TCGA-86-8669-01A	938	Cluster2
TCGA-86-8671-01A	839	Cluster1
TCGA-86-8673-01A	862	Cluster2
TCGA-86-8674-01A	806	Cluster1
TCGA-86-A456-01A	896	Cluster1
TCGA-86-A4D0-01A	116	Cluster1
TCGA-86-A4JF-01A	737	Cluster2
TCGA-86-A4P7-01A	415	Cluster1
TCGA-86-A4P8-01A	805	Cluster1
TCGA-91-6828-01A	323	Cluster1
TCGA-91-6829-01A	1258	Cluster2
TCGA-91-6830-01A	60	Cluster2
TCGA-91-6831-01A	310	Cluster2
TCGA-91-6835-01A	79	Cluster1
TCGA-91-6836-01A	417	Cluster2
TCGA-91-6840-01A	372	Cluster1
TCGA-91-6847-01A	842	Cluster2
TCGA-91-6848-01A	224	Cluster2
TCGA-91-6849-01A	35	Cluster1
TCGA-91-7771-01A	492	Cluster1
TCGA-91-8496-01A	505	Cluster1
TCGA-91-8497-01A	434	Cluster1
TCGA-91-8499-01A	36	Cluster2
TCGA-91-A4BC-01A	44	Cluster2
TCGA-91-A4BD-01A	603	Cluster1
TCGA-93-7347-01A	683	Cluster1
TCGA-93-7348-01A	531	Cluster1
TCGA-93-8067-01A	186	Cluster2
TCGA-93-A4JN-01A	718	Cluster1
TCGA-93-A4JO-01A	33	Cluster1
TCGA-93-A4JP-01A	578	Cluster1
TCGA-93-A4JQ-01A	526	Cluster2
TCGA-95-7039-01A	1272	Cluster2
TCGA-95-7043-01A	503	Cluster2
TCGA-95-7562-01A	87	Cluster2
TCGA-95-7567-01A	568	Cluster1
TCGA-95-7944-01A	377	Cluster2
TCGA-95-7947-01A	477	Cluster2
TCGA-95-7948-01A	476	Cluster1
TCGA-95-8039-01A	830	Cluster1
TCGA-95-8494-01A	84	Cluster2
TCGA-95-A4VK-01A	651	Cluster1
TCGA-95-A4VN-01A	553	Cluster2
TCGA-95-A4VP-01A	605	Cluster1
TCGA-97-7546-01A	1285	Cluster1
TCGA-97-7547-01A	1965	Cluster1
TCGA-97-7552-01A	1932	Cluster1
TCGA-97-7553-01A	1870	Cluster1
TCGA-97-7554-01A	775	Cluster2
TCGA-97-7937-01A	564	Cluster2
TCGA-97-7941-01A	484	Cluster1
TCGA-97-8171-01A	568	Cluster1
TCGA-97-8172-01A	545	Cluster1
TCGA-97-8174-01A	164	Cluster1
TCGA-97-8175-01A	551	Cluster2
TCGA-97-8176-01A	468	Cluster2
TCGA-97-8177-01A	499	Cluster2
TCGA-97-8179-01A	435	Cluster1
TCGA-97-8547-01A	657	Cluster2
TCGA-97-8552-01A	626	Cluster1
TCGA-97-A4LX-01A	614	Cluster2
TCGA-97-A4M0-01A	652	Cluster1
TCGA-97-A4M1-01A	601	Cluster1
TCGA-97-A4M2-01A	624	Cluster1
TCGA-97-A4M3-01A	540	Cluster1
TCGA-97-A4M5-01A	634	Cluster1
TCGA-97-A4M6-01A	568	Cluster2
TCGA-97-A4M7-01A	629	Cluster1
TCGA-99-7458-01A	747	Cluster2
TCGA-99-8025-01A	1060	Cluster2
TCGA-99-8028-01A	1118	Cluster2
TCGA-99-8032-01A	44	Cluster2
TCGA-99-8033-01A	656	Cluster2
TCGA-99-AA5R-01A	658	Cluster1
TCGA-J2-8192-01A	739	Cluster2
TCGA-J2-8194-01A	724	Cluster2
TCGA-J2-A4AD-01A	550	Cluster2
TCGA-J2-A4AE-01A	1079	Cluster1
TCGA-J2-A4AG-01A	988	Cluster2
TCGA-L4-A4E5-01A	578	Cluster2
TCGA-L4-A4E6-01A	435	Cluster1
TCGA-L9-A443-01A	193	Cluster1
TCGA-L9-A444-01A	307	Cluster2
TCGA-L9-A50W-01A	442	Cluster2
TCGA-L9-A5IP-01A	58	Cluster2
TCGA-L9-A743-01A	664	Cluster2
TCGA-L9-A7SV-01A	565	Cluster1
TCGA-L9-A8F4-01A	476	Cluster2
TCGA-MN-A4N1-01A	827	Cluster2
TCGA-MN-A4N4-01A	1175	Cluster2
TCGA-MN-A4N5-01A	84	Cluster2
TCGA-MP-A4SV-01A	2620	Cluster2
TCGA-MP-A4SW-01A	1778	Cluster2
TCGA-MP-A4SY-01A	1501	Cluster2
TCGA-MP-A4T4-01A	2617	Cluster2
TCGA-MP-A4T6-01A	1790	Cluster1
TCGA-MP-A4T7-01A	167	Cluster2
TCGA-MP-A4T8-01A	161	Cluster2
TCGA-MP-A4T9-01A	1265	Cluster2
TCGA-MP-A4TA-01A	950	Cluster2
TCGA-MP-A4TC-01A	74	Cluster2
TCGA-MP-A4TD-01A	307	Cluster1
TCGA-MP-A4TE-01A	896	Cluster2
TCGA-MP-A4TF-01A	336	Cluster2
TCGA-MP-A4TH-01A	741	Cluster1
TCGA-MP-A4TI-01A	429	Cluster2
TCGA-MP-A4TJ-01A	339	Cluster1
TCGA-MP-A4TK-01A	582	Cluster2
TCGA-MP-A5C7-01A	2248	Cluster1
TCGA-NJ-A4YF-01A	2161	Cluster2
TCGA-NJ-A4YG-01A	2261	Cluster1
TCGA-NJ-A4YP-01A	50	Cluster2
TCGA-NJ-A4YQ-01A	1432	Cluster2
TCGA-NJ-A55R-01A	603	Cluster1
TCGA-NJ-A7XG-01A	617	Cluster1
TCGA-O1-A52J-01A	1798	Cluster1
TCGA-S2-AA1A-01A	513	Cluster1
