# Supplementary material for: The hypoxia-associated genes in immune infiltration and treatment options of lung adenocarcinoma
Source: PeerJ. 2023 Aug 7;11:e15621. doi: 10.7717/peerj.15621 (PMC10414028; doi:10.7717/peerj.15621)
Supplement: Data S1 — Raw data including raw GEO and TCGA processing data, as well as relevant processing codes for prognostic analysis, and immunoassays. [file peerj-11-15621-s007.zip › Raw data_codes/Codes/KM_timeROC.R]

library(timeROC)
getwd()
setwd("D:/LUAD/LUAD_m6A")
dir.create("./results/KM+timeROC")
load("./GSE68465.RData")
a <- "ENSG00000104419_ENSG00000111640_ENSG00000134333_ENSG00000148926_ENSG00000182718"
a_num <- strsplit(a,"_")
a_num <- as.character(a_num)

load("./data/TCGA/TCGA_LUAD.Rdata")
load("./data/GSE30219.Rdata")
load("./data/GSE31210.RData")
load("./data/GSE31546.RData")
load("./data/GSE37745.RData")
load("./data/GSE50081.RData")

load("./results/1-单因素cox/UniVar.Rdata") 
filter_output <- read_csv("./results/filter_output.csv")
name <- c("GSE31210","TCGA_LUAD","GSE30219","GSE31546","GSE37745","GSE50081")
list <- list(GSE31210,TCGA_LUAD,GSE30219,GSE31546,GSE37745,GSE50081)

for (i in 1:length(filter_output$file)) {
  
  gene<-unlist(strsplit(filter_output$multi_genes[i],'_'))
  project <- filter_output$file[i]
  dir.create(paste0("./results/KM+timeROC/",project))
  for (j in 1:length(name)) {
    df <- data.frame(list[j])
    
    load(file =paste0("./results/df_coef/",name[j],"_df_coef.rdata"))
    df_coef <- select(df_coef,gene)
    signature <- rowSums(df_coef)
    df$signature <- signature
    
    
    ## KM分析进行验证 ##
    
    
    df$signature_by2 <- ifelse(df$signature > median(df$signature),'High-Score','Low-Score') ## 这里的命名要注意！！！
    
    fit <- survfit(Surv(OS_time, OS_status)~signature_by2,data = df)
    
    p <- ggsurvplot(fit, conf.int=F, pval=T, risk.table=T, legend.labs = c('High-Score','Low-Score'),
                    legend.title='Risk Score', palette = c("dodgerblue2","orchid2"),
                    risk.table.height = 0.3)
    p
    
    pdf(paste0("./results/KM+timeROC/",project,"/",name[j],"_KMplot.pdf"),onefile = F,width = 8,height = 6)
    print(p)
    dev.off()
  }
}
    #### Chr 6 Time-ROC进行验证 ####
    
    
    cox.timp2 <- coxph(Surv(df$OS_time, df$OS_status == 1) ~ df$signature_by2)
    
    lpFit <- cox.timp2$linear.predictors
    
    
    # library(survival)
    # # Time-dependent ROC curve estimation from censored survival data
    # AUC2 <- survivalROC(Stime=df$OS_time, status=df$OS_status,     
    #                     marker = eta,     
    #                     predict.time =  265, method="KM")
    # AUC2$AUC
    # # 0.6124465
    # plot(AUC2$FP,
    #      AUC2$TP,
    #      type="l",
    #      xlim=c(0,1), ylim=c(0,1),   
    #      xlab=paste( "FP", "\n", "AUC = ",round(AUC2$AUC,3)),
    #      ylab="TP",main="AUC2, Method = KM \n Year = 1")
    # abline(0,1)
    
    
    
    
    
    
    roc.fit <-timeROC(T = df$OS_time, # 结局时间
                      
                      delta = df$OS_status, # 生存结局
                      
                      marker = lpFit, # 预测变量
                      
                      cause = 1, # 阳性结局赋值，比如死亡，复发的赋值
                      
                      weighting = "marginal", ## 'marginal' = Kaplan-Meier estimator of the censoring distribution 
                      ## or 'cox' = censoring by the Cox model
                      
                      times = c(365*c(1,3,5)), ## 时间点，选取1年、3年和5年生存率
                      
                      ROC = T,
                      
                      iid = TRUE) 
    
    library(tidyverse)
    
    CI95 <- confint(roc.fit)[1] %>% unlist()
    
    ROC_1 <- paste0(' : ',roc.fit$AUC[1] %>% as.numeric() %>% round(.,2),'(',CI95[1],'-',CI95[length(CI95)/2 + 1],')')
    ROC_3 <- paste0(' : ',roc.fit$AUC[2] %>% as.numeric() %>% round(.,2),'(',CI95[2],'-',CI95[length(CI95)/2 + 2],')')
    ROC_5 <- paste0(' : ',roc.fit$AUC[3] %>% as.numeric() %>% round(.,2),'(',CI95[3],'-',CI95[length(CI95)/2 + 3],')')
    
    col_all <- rainbow(10)
    
    filename <- paste0(paste0("./results/KM+timeROC/",project,"/",name[j],"_OS_AUC_t_group_Type.pdf"))
    
    
    pdf(filename,onefile = F)
    
    plot(roc.fit,time=365,col = col_all[1],add =FALSE,title = F)#time 是时间点，col是线条颜色，add指是否添加在上一张图中
    
    plot(roc.fit,time=365*3,col = col_all[2],add = TRUE)
    
    plot(roc.fit,time=365*5,col = col_all[3],add = TRUE)
    
    
    title(main = 'Time-dependent ROC curve')
    
    legend("bottomright",
           
           legend = c(paste0('AUC at 1 year',ROC_1), 
                      paste0('AUC at 3 years',ROC_3),
                      paste0('AUC at 5 years',ROC_5)),
           
           lty = c("solid","solid","solid","solid","solid"),
           col = col_all[1:5],
           bty = 'n')
    
    dev.off()
  }


load("D:/LUAD/LUAD_M6A/1116_LUAD_results_lasso_GSE72094/Hypoxia/Lasso/lasso_genes.RData")
load("D:/LUAD/LUAD_M6A/1116_LUAD_results_lasso_GSE72094/Hypoxia/Lasso/Final_genes.Rdata")
