# Supplementary material for: The hypoxia-associated genes in immune infiltration and treatment options of lung adenocarcinoma
Source: PeerJ. 2023 Aug 7;11:e15621. doi: 10.7717/peerj.15621 (PMC10414028; doi:10.7717/peerj.15621)
Supplement: Data S1 — Raw data including raw GEO and TCGA processing data, as well as relevant processing codes for prognostic analysis, and immunoassays. [file peerj-11-15621-s007.zip › Raw data_codes/TIDE/TCGA_high_TIDE.csv]

TIDE	Cluster
-2.87	Cluster1
-2.26	Cluster1
-2.18	Cluster1
-2.15	Cluster1
-1.7	Cluster1
-1.34	Cluster1
-1.28	Cluster1
-0.37	Cluster2
-0.2	Cluster1
0.11	Cluster2
0.12	Cluster1
0.19	Cluster2
0.22	Cluster1
0.29	Cluster2
0.43	Cluster1
0.47	Cluster1
0.54	Cluster2
0.67	Cluster2
0.69	Cluster1
0.76	Cluster2
0.83	Cluster1
0.89	Cluster2
0.91	Cluster2
0.98	Cluster2
1.07	Cluster2
1.39	Cluster2
1.57	Cluster1
1.7	Cluster2
1.96	Cluster2
2.27	Cluster2
2.48	Cluster2
2.63	Cluster1
3.51	Cluster2
