# Supplementary material for: The hypoxia-associated genes in immune infiltration and treatment options of lung adenocarcinoma
Source: PeerJ. 2023 Aug 7;11:e15621. doi: 10.7717/peerj.15621 (PMC10414028; doi:10.7717/peerj.15621)
Supplement: Data S1 — Raw data including raw GEO and TCGA processing data, as well as relevant processing codes for prognostic analysis, and immunoassays. [file peerj-11-15621-s007.zip › Raw data_codes/TIDE/TCGA_low_TIDE.csv]

Patient	No benefits	Responder	TIDE	IFNG	MSI Expr Sig	Merck18	CD274	CD8	CTL.flag	Dysfunction	Exclusion	MDSC	CAF	TAM M2
A37	FALSE	FALSE	2.93	0.76	0.24	0.99	0.75	0.89	TRUE	2.93	-2.35	-0.23	-0.01	-0.1
A60	FALSE	FALSE	2.8	2.37	0.43	2.33	1.29	2.89	TRUE	2.8	-2.67	-0.2	-0.04	-0.15
A18	TRUE	FALSE	2.18	-1.1	0.28	-1.23	-0.49	-1.57	FALSE	-1.44	2.18	0.22	0.06	0.04
A32	FALSE	FALSE	1.78	2.13	0.68	1.66	0.84	2.72	TRUE	1.78	-3.3	-0.19	-0.2	-0.11
A38	FALSE	FALSE	1.6	0.8	0.26	0.66	-0.32	0.65	TRUE	1.6	-0.15	-0.14	0.18	-0.03
A27	TRUE	FALSE	1.58	-2.38	0.3	-1.5	-0.65	-1.7	FALSE	-1.32	1.58	0.17	0	0.06
A63	FALSE	FALSE	1.56	-0.43	0.31	-0.63	-0.06	-0.61	FALSE	-0.51	1.56	0.06	0.18	0
A36	TRUE	FALSE	1.51	-2.26	0.83	-1.3	-0.12	-1.66	FALSE	-1.53	1.51	0.16	-0.05	0.1
A59	TRUE	FALSE	1.44	-2.12	0.47	-1.66	-0.27	-1.55	FALSE	-1.24	1.44	0.17	-0.01	0.04
A25	FALSE	FALSE	1.42	0.26	0.7	-0.31	-0.26	0.06	FALSE	-1.11	1.42	0.21	-0.02	0.02
A34	FALSE	FALSE	1.36	1.37	0.46	1.07	0.29	1.83	TRUE	1.36	-0.19	-0.2	0.24	-0.04
A64	FALSE	FALSE	1.27	1.75	0.62	1.54	1.03	1.85	TRUE	1.27	-1.82	-0.13	-0.06	-0.08
A33	TRUE	FALSE	1.26	-1.2	0.34	-0.94	-0.28	-1.42	FALSE	-0.37	1.26	0.03	0.14	0.02
A23	FALSE	FALSE	1.06	-0.37	0.11	-0.42	-0.47	-1.18	FALSE	0.22	1.06	0.06	0.09	0.02
A17	FALSE	FALSE	0.92	-0.76	0.17	-0.5	-0.02	-0.43	FALSE	0.7	0.92	0.07	0.02	0.06
A39	FALSE	FALSE	0.9	-1.2	0.67	-0.66	-0.65	-1.19	FALSE	0.75	0.9	-0.03	0.14	0.03
A4	FALSE	FALSE	0.85	-0.32	0.54	-0.41	-0.49	0.13	FALSE	-1.78	0.85	0.11	-0.04	0.05
A16	FALSE	FALSE	0.72	-0.49	0.61	-0.27	-0.4	-0.37	FALSE	-0.72	0.72	0.08	0	0.04
A62	FALSE	FALSE	0.69	-1.86	0.23	-1.33	-0.98	-0.96	FALSE	-0.03	0.69	0.05	0.04	0.03
A5	FALSE	FALSE	0.63	-0.4	0.54	-0.45	-0.33	-0.56	FALSE	-0.57	0.63	0.07	-0.02	0.05
A58	FALSE	FALSE	0.55	-1.44	0.64	-0.88	-0.09	-1.29	FALSE	-1.03	0.55	0.1	-0.05	0.01
A20	FALSE	FALSE	0.54	2.78	0.76	1.91	1.6	2.45	TRUE	0.54	-2.77	-0.07	-0.25	-0.12
A21	FALSE	FALSE	0.48	0.06	0.46	-0.29	-0.3	-0.31	FALSE	-0.72	0.48	0.09	-0.06	0.05
A22	FALSE	FALSE	0.36	0.44	0.81	-0.24	0.14	-0.18	FALSE	-1.36	0.36	0.02	0	0.03
A19	FALSE	FALSE	0.27	0.8	0.41	0.33	0.1	0.6	FALSE	-0.2	0.27	-0.11	0.13	0.03
A57	FALSE	FALSE	0.27	-0.47	0.65	-0.45	0.07	-1.17	FALSE	-0.29	0.27	0.06	0.04	-0.06
A24	FALSE	FALSE	0.24	0.62	0.32	0.18	-0.2	-0.15	FALSE	0.57	0.24	0.02	0.04	-0.01
A40	FALSE	FALSE	0.19	-0.4	0.8	-0.65	-0.06	-0.42	FALSE	-1.59	0.19	0.07	-0.12	0.06
A26	FALSE	FALSE	0.06	-0.35	0.59	-0.53	-0.7	-0.43	FALSE	-1.06	0.06	0.02	-0.09	0.06
A35	FALSE	TRUE	-0.01	-0.07	0.75	-0.52	0.03	-0.31	FALSE	-2.09	-0.01	0.02	-0.11	0.06
A61	FALSE	TRUE	-0.02	2.53	0.85	1.76	1.07	1.52	TRUE	-0.02	-2.05	0.01	-0.22	-0.13
A65	FALSE	TRUE	-0.03	0.64	0.52	0.36	0.17	0.23	TRUE	-0.03	-0.13	0.03	-0.01	-0.03
A3	FALSE	TRUE	-0.06	-0.21	0.37	-0.04	-0.2	-0.52	FALSE	0.3	-0.06	-0.14	0.15	0
