# Supplementary material for: The hypoxia-associated genes in immune infiltration and treatment options of lung adenocarcinoma
Source: PeerJ. 2023 Aug 7;11:e15621. doi: 10.7717/peerj.15621 (PMC10414028; doi:10.7717/peerj.15621)
Supplement: Data S1 — Raw data including raw GEO and TCGA processing data, as well as relevant processing codes for prognostic analysis, and immunoassays. [file peerj-11-15621-s007.zip › Raw data_codes/clinical_information/Table1/GSE30219_Table1.csv]

Characteristic	GSE30219
Age, mean ¡À SD	61.14 ¡À 9.1
Gender , No. (%)
Female	18 (22%)
Male	65 (78%)
T_category , No. (%)
T1_T2	81 (98%)
T3_T4	2 (2%)
N_category , No. (%)
N0	80 (96%)
N1	3 (4%)
M_category , No. (%)
M0	83 (100%)
Status , No. (%)
Alive	40 (48%)
Dead	43 (52%)
OS_time, median (interquartile range)	2070 ( 855 to 3435 )
