# Supplementary material for: The hypoxia-associated genes in immune infiltration and treatment options of lung adenocarcinoma
Source: PeerJ. 2023 Aug 7;11:e15621. doi: 10.7717/peerj.15621 (PMC10414028; doi:10.7717/peerj.15621)
Supplement: Data S1 — Raw data including raw GEO and TCGA processing data, as well as relevant processing codes for prognostic analysis, and immunoassays. [file peerj-11-15621-s007.zip › Raw data_codes/clinical_information/Table1/GSE31210_Table1.csv]

Characteristic	GSE31210
Age, median (interquartile range)	61 ( 55 to 65 )
Gender , No. (%)
Female	121 (54%)
Male	105 (46%)
Smoking , No. (%)
Ever	111 (49%)
Never	115 (51%)
Pathological_stage , No. (%)
Stage I_II	226 (100%)
Status , No. (%)
Alive	191 (85%)
Dead	35 (15%)
OS_time, median (interquartile range)	1744.5 ( 1245.5 to 2049.5 )
