# Supplementary material for: The hypoxia-associated genes in immune infiltration and treatment options of lung adenocarcinoma
Source: PeerJ. 2023 Aug 7;11:e15621. doi: 10.7717/peerj.15621 (PMC10414028; doi:10.7717/peerj.15621)
Supplement: Data S1 — Raw data including raw GEO and TCGA processing data, as well as relevant processing codes for prognostic analysis, and immunoassays. [file peerj-11-15621-s007.zip › Raw data_codes/clinical_information/Table1/GSE72094_Table1.csv]

Characteristic	GSE72094
Age,median(interquartilerange)	66(59to72)
Gender,No.(%)
Female	218(56%)
Male	168(44%)
Pathological_stage,No.(%)
StageI_II	311(82%)
StageIII_IV	70(18%)
Smoking,No.(%)
Ever	291(91%)
Never	30(9%)
kras_status,No.(%)
Mut	132(34%)
WT	254(66%)
stk11_status,No.(%)
Mut	63(16%)
WT	323(84%)
tp53_status,No.(%)
Mut	96(25%)
WT	290(75%)
egfr_status,No.(%)
Mut	40(10%)
WT	346(90%)
OS_time,median(interquartilerange)	831.5(568.5to1022.75)
