# Supplementary material for: The hypoxia-associated genes in immune infiltration and treatment options of lung adenocarcinoma
Source: PeerJ. 2023 Aug 7;11:e15621. doi: 10.7717/peerj.15621 (PMC10414028; doi:10.7717/peerj.15621)
Supplement: Data S1 — Raw data including raw GEO and TCGA processing data, as well as relevant processing codes for prognostic analysis, and immunoassays. [file peerj-11-15621-s007.zip › Raw data_codes/clinical_information/Table1/TCGA_Table1.csv]

Characteristic	TCGA
Age,median(interquartilerange)	70(64to76.75)
Gender,No.(%)
Female	268(53%)
Male	235(47%)
Pathological_stage,No.(%)
StageI_II	391(78%)
StageIII_IV	104(21%)
Unknown	8(2%)
T_category,No.(%)
T1_T2	438(87%)
T3_T4	65(13%)
N_category,No.(%)
N+	174(35%)
N0	328(65%)
Unknown	1(0%)
M_category,No.(%)
M+	164(33%)
M0	334(66%)
Unknown	5(1%)
Smoking,No.(%)
Ever	346(69%)
Never	157(31%)
OS_time,median(interquartilerange)	677(434.5to1147.5)
Status,No.(%)
Alive	322(64%)
Dead	181(36%)
