# Supplementary material for: The hypoxia-associated genes in immune infiltration and treatment options of lung adenocarcinoma
Source: PeerJ. 2023 Aug 7;11:e15621. doi: 10.7717/peerj.15621 (PMC10414028; doi:10.7717/peerj.15621)
Supplement: Data S1 — Raw data including raw GEO and TCGA processing data, as well as relevant processing codes for prognostic analysis, and immunoassays. [file peerj-11-15621-s007.zip › Raw data_codes/clinical_information/clinical_infor/GSE30219_pd.csv]

geo_accession	Age	Gender	T_category	N_category	M_category	Status
GSM748053	62	Female	T1_T2	N0	M0	Alive
GSM748054	50	Male	T1_T2	N0	M0	Dead
GSM748055	62	Female	T1_T2	N0	M0	Dead
GSM748057	62	Male	T1_T2	N0	M0	Dead
GSM748058	53	Female	T1_T2	N0	M0	Alive
GSM748064	44	Female	T1_T2	N0	M0	Alive
GSM748068	52	Male	T1_T2	N0	M0	Alive
GSM748071	60	Male	T1_T2	N0	M0	Alive
GSM748075	65	Male	T1_T2	N0	M0	Dead
GSM748077	80	Male	T1_T2	N0	M0	Dead
GSM748078	77	Male	T1_T2	N0	M0	Alive
GSM748079	65	Male	T1_T2	N0	M0	Dead
GSM748080	60	Male	T1_T2	N0	M0	Alive
GSM748081	58	Male	T1_T2	N0	M0	Alive
GSM748083	53	Male	T1_T2	N0	M0	Dead
GSM748085	78	Male	T1_T2	N0	M0	Dead
GSM748086	71	Male	T1_T2	N0	M0	Alive
GSM748087	60	Male	T1_T2	N0	M0	Alive
GSM748089	48	Male	T1_T2	N0	M0	Dead
GSM748090	56	Male	T1_T2	N0	M0	Alive
GSM748091	49	Male	T1_T2	N0	M0	Alive
GSM748092	53	Female	T1_T2	N0	M0	Alive
GSM748094	59	Male	T1_T2	N0	M0	Dead
GSM748100	62	Male	T1_T2	N0	M0	Dead
GSM748101	70	Female	T1_T2	N0	M0	Dead
GSM748102	64	Male	T1_T2	N0	M0	Alive
GSM748103	84	Female	T1_T2	N0	M0	Alive
GSM748104	72	Female	T1_T2	N0	M0	Dead
GSM748108	63	Female	T1_T2	N0	M0	Alive
GSM748111	60	Male	T1_T2	N0	M0	Dead
GSM748113	55	Male	T1_T2	N0	M0	Dead
GSM748116	77	Male	T1_T2	N0	M0	Dead
GSM748121	47	Female	T1_T2	N0	M0	Alive
GSM748122	66	Male	T1_T2	N0	M0	Alive
GSM748123	59	Male	T1_T2	N0	M0	Dead
GSM748124	57	Male	T1_T2	N0	M0	Alive
GSM748125	65	Male	T1_T2	N0	M0	Alive
GSM748126	49	Male	T1_T2	N0	M0	Alive
GSM748127	69	Male	T1_T2	N0	M0	Dead
GSM748128	53	Male	T1_T2	N0	M0	Alive
GSM748130	60	Male	T1_T2	N0	M0	Dead
GSM748131	73	Male	T1_T2	N0	M0	Dead
GSM748134	78	Female	T1_T2	N0	M0	Dead
GSM748135	61	Male	T1_T2	N0	M0	Alive
GSM748137	57	Male	T1_T2	N0	M0	Alive
GSM748138	53	Male	T1_T2	N0	M0	Dead
GSM748139	65	Male	T1_T2	N0	M0	Dead
GSM748140	57	Male	T1_T2	N0	M0	Dead
GSM748142	52	Male	T1_T2	N0	M0	Alive
GSM748143	56	Male	T1_T2	N0	M0	Dead
GSM748146	56	Male	T1_T2	N0	M0	Dead
GSM748147	76	Male	T1_T2	N0	M0	Alive
GSM748150	56	Male	T1_T2	N0	M0	Alive
GSM748152	55	Male	T1_T2	N0	M0	Alive
GSM748157	62	Male	T1_T2	N0	M0	Alive
GSM748161	56	Male	T1_T2	N0	M0	Dead
GSM748162	57	Male	T1_T2	N0	M0	Alive
GSM748164	72	Male	T1_T2	N0	M0	Alive
GSM748166	44	Female	T1_T2	N0	M0	Alive
GSM748167	58	Male	T1_T2	N0	M0	Alive
GSM748169	54	Male	T1_T2	N0	M0	Alive
GSM748170	69	Female	T1_T2	N0	M0	Dead
GSM748171	77	Male	T1_T2	N0	M0	Dead
GSM748173	50	Male	T1_T2	N0	M0	Dead
GSM748175	61	Male	T1_T2	N0	M0	Alive
GSM748178	74	Male	T1_T2	N0	M0	Dead
GSM748179	47	Female	T1_T2	N0	M0	Dead
GSM748180	75	Male	T1_T2	N0	M0	Alive
GSM748181	56	Female	T1_T2	N0	M0	Alive
GSM748185	61	Male	T3_T4	N1	M0	Alive
GSM748186	57	Male	T1_T2	N0	M0	Dead
GSM748187	71	Male	T1_T2	N0	M0	Dead
GSM748188	71	Male	T1_T2	N0	M0	Dead
GSM748189	73	Female	T3_T4	N0	M0	Dead
GSM748239	65	Male	T1_T2	N0	M0	Dead
GSM748240	52	Male	T1_T2	N0	M0	Dead
GSM748242	64	Female	T1_T2	N1	M0	Dead
GSM748243	62	Male	T1_T2	N0	M0	Dead
GSM748264	69	Male	T1_T2	N0	M0	Dead
GSM748271	69	Female	T1_T2	N0	M0	Dead
GSM748276	53	Male	T1_T2	N1	M0	Dead
GSM748277	70	Male	T1_T2	N0	M0	Dead
GSM748278	70	Male	T1_T2	N0	M0	Dead
GSM748279	44	Male	T1_T2	N0	M0	Alive
GSM1465989	60	Female	T1_T2	N0	M0	Alive
