# Supplementary material for: The hypoxia-associated genes in immune infiltration and treatment options of lung adenocarcinoma
Source: PeerJ. 2023 Aug 7;11:e15621. doi: 10.7717/peerj.15621 (PMC10414028; doi:10.7717/peerj.15621)
Supplement: Data S1 — Raw data including raw GEO and TCGA processing data, as well as relevant processing codes for prognostic analysis, and immunoassays. [file peerj-11-15621-s007.zip › Raw data_codes/clinical_information/clinical_infor/GSE31210_pd.csv]

geo_accession	Age	Gender	Smoking	Pathological_stage	Status
GSM773540	55	Female	Never	Stage I_II	Dead
GSM773541	38	Female	Ever	Stage I_II	Alive
GSM773542	30	Male	Ever	Stage I_II	Alive
GSM773543	64	Female	Never	Stage I_II	Alive
GSM773544	63	Female	Never	Stage I_II	Alive
GSM773545	60	Female	Never	Stage I_II	Alive
GSM773546	68	Female	Never	Stage I_II	Alive
GSM773547	58	Male	Ever	Stage I_II	Dead
GSM773548	63	Female	Never	Stage I_II	Alive
GSM773549	56	Female	Never	Stage I_II	Alive
GSM773550	34	Female	Ever	Stage I_II	Alive
GSM773551	75	Female	Never	Stage I_II	Dead
GSM773552	60	Male	Ever	Stage I_II	Dead
GSM773553	46	Female	Never	Stage I_II	Dead
GSM773554	60	Female	Never	Stage I_II	Alive
GSM773555	61	Male	Ever	Stage I_II	Alive
GSM773556	63	Male	Ever	Stage I_II	Alive
GSM773557	47	Male	Ever	Stage I_II	Alive
GSM773558	59	Male	Ever	Stage I_II	Alive
GSM773559	64	Male	Ever	Stage I_II	Alive
GSM773560	60	Male	Ever	Stage I_II	Alive
GSM773561	61	Male	Never	Stage I_II	Alive
GSM773562	53	Female	Never	Stage I_II	Alive
GSM773563	53	Male	Ever	Stage I_II	Alive
GSM773564	53	Male	Ever	Stage I_II	Alive
GSM773565	67	Male	Never	Stage I_II	Alive
GSM773566	69	Female	Never	Stage I_II	Alive
GSM773567	64	Male	Ever	Stage I_II	Alive
GSM773568	69	Female	Never	Stage I_II	Alive
GSM773569	50	Female	Never	Stage I_II	Alive
GSM773570	70	Female	Never	Stage I_II	Alive
GSM773571	57	Male	Never	Stage I_II	Alive
GSM773572	58	Male	Ever	Stage I_II	Alive
GSM773573	69	Male	Ever	Stage I_II	Dead
GSM773574	61	Male	Ever	Stage I_II	Dead
GSM773575	68	Male	Ever	Stage I_II	Dead
GSM773576	64	Female	Never	Stage I_II	Dead
GSM773577	69	Female	Never	Stage I_II	Dead
GSM773578	66	Female	Never	Stage I_II	Alive
GSM773579	68	Male	Ever	Stage I_II	Dead
GSM773580	69	Male	Ever	Stage I_II	Alive
GSM773581	64	Male	Ever	Stage I_II	Alive
GSM773582	64	Male	Ever	Stage I_II	Alive
GSM773583	66	Male	Ever	Stage I_II	Dead
GSM773584	64	Male	Ever	Stage I_II	Dead
GSM773585	68	Female	Never	Stage I_II	Dead
GSM773586	68	Male	Ever	Stage I_II	Alive
GSM773587	63	Male	Ever	Stage I_II	Dead
GSM773588	58	Female	Never	Stage I_II	Alive
GSM773589	71	Male	Ever	Stage I_II	Dead
GSM773590	52	Female	Never	Stage I_II	Alive
GSM773591	66	Male	Ever	Stage I_II	Dead
GSM773592	66	Female	Never	Stage I_II	Dead
GSM773593	47	Female	Never	Stage I_II	Dead
GSM773594	64	Male	Never	Stage I_II	Alive
GSM773595	54	Male	Never	Stage I_II	Alive
GSM773596	67	Female	Never	Stage I_II	Dead
GSM773597	54	Female	Never	Stage I_II	Dead
GSM773598	65	Male	Ever	Stage I_II	Alive
GSM773599	49	Female	Ever	Stage I_II	Alive
GSM773600	62	Male	Ever	Stage I_II	Alive
GSM773601	61	Male	Ever	Stage I_II	Alive
GSM773602	57	Male	Ever	Stage I_II	Alive
GSM773603	60	Male	Ever	Stage I_II	Alive
GSM773604	46	Male	Ever	Stage I_II	Alive
GSM773605	52	Male	Ever	Stage I_II	Alive
GSM773606	54	Female	Never	Stage I_II	Alive
GSM773607	58	Female	Never	Stage I_II	Alive
GSM773608	64	Female	Never	Stage I_II	Alive
GSM773609	65	Female	Never	Stage I_II	Alive
GSM773610	52	Male	Ever	Stage I_II	Alive
GSM773611	61	Male	Never	Stage I_II	Alive
GSM773612	61	Male	Ever	Stage I_II	Alive
GSM773613	62	Female	Ever	Stage I_II	Alive
GSM773614	47	Female	Ever	Stage I_II	Alive
GSM773615	64	Male	Ever	Stage I_II	Alive
GSM773616	50	Male	Ever	Stage I_II	Alive
GSM773617	66	Female	Never	Stage I_II	Alive
GSM773618	56	Male	Never	Stage I_II	Alive
GSM773619	76	Male	Ever	Stage I_II	Alive
GSM773620	56	Female	Never	Stage I_II	Alive
GSM773621	53	Male	Ever	Stage I_II	Alive
GSM773622	57	Male	Never	Stage I_II	Alive
GSM773623	61	Female	Never	Stage I_II	Alive
GSM773624	66	Female	Never	Stage I_II	Alive
GSM773625	66	Male	Ever	Stage I_II	Alive
GSM773626	57	Male	Never	Stage I_II	Alive
GSM773627	61	Female	Never	Stage I_II	Alive
GSM773628	63	Male	Ever	Stage I_II	Alive
GSM773629	60	Male	Ever	Stage I_II	Alive
GSM773630	59	Male	Ever	Stage I_II	Alive
GSM773631	55	Female	Never	Stage I_II	Alive
GSM773632	52	Male	Ever	Stage I_II	Alive
GSM773633	68	Female	Never	Stage I_II	Alive
GSM773634	55	Male	Ever	Stage I_II	Alive
GSM773635	64	Female	Never	Stage I_II	Alive
GSM773636	51	Male	Ever	Stage I_II	Alive
GSM773637	55	Female	Never	Stage I_II	Alive
GSM773638	65	Female	Never	Stage I_II	Alive
GSM773639	60	Female	Never	Stage I_II	Dead
GSM773640	58	Male	Ever	Stage I_II	Dead
GSM773641	68	Male	Ever	Stage I_II	Alive
GSM773642	65	Female	Never	Stage I_II	Alive
GSM773643	66	Male	Ever	Stage I_II	Dead
GSM773644	66	Male	Ever	Stage I_II	Dead
GSM773645	62	Male	Ever	Stage I_II	Dead
GSM773646	58	Female	Ever	Stage I_II	Alive
GSM773647	49	Male	Ever	Stage I_II	Dead
GSM773648	61	Male	Ever	Stage I_II	Alive
GSM773649	59	Female	Never	Stage I_II	Alive
GSM773650	53	Female	Never	Stage I_II	Dead
GSM773651	64	Male	Ever	Stage I_II	Alive
GSM773652	67	Female	Never	Stage I_II	Alive
GSM773653	69	Male	Ever	Stage I_II	Alive
GSM773654	61	Female	Never	Stage I_II	Alive
GSM773655	64	Female	Ever	Stage I_II	Alive
GSM773656	53	Female	Never	Stage I_II	Alive
GSM773657	71	Female	Never	Stage I_II	Dead
GSM773658	52	Male	Never	Stage I_II	Dead
GSM773659	52	Female	Never	Stage I_II	Dead
GSM773660	54	Female	Never	Stage I_II	Alive
GSM773661	49	Male	Ever	Stage I_II	Dead
GSM773662	68	Female	Never	Stage I_II	Alive
GSM773663	62	Female	Never	Stage I_II	Alive
GSM773664	63	Female	Ever	Stage I_II	Alive
GSM773665	63	Male	Ever	Stage I_II	Dead
GSM773666	62	Female	Never	Stage I_II	Alive
GSM773667	57	Female	Ever	Stage I_II	Dead
GSM773668	39	Female	Ever	Stage I_II	Dead
GSM773669	55	Female	Never	Stage I_II	Alive
GSM773670	47	Male	Ever	Stage I_II	Alive
GSM773671	64	Female	Never	Stage I_II	Alive
GSM773672	60	Female	Ever	Stage I_II	Alive
GSM773673	48	Female	Never	Stage I_II	Alive
GSM773674	60	Male	Ever	Stage I_II	Alive
GSM773675	52	Male	Ever	Stage I_II	Alive
GSM773676	48	Female	Never	Stage I_II	Alive
GSM773677	60	Female	Never	Stage I_II	Alive
GSM773678	49	Male	Ever	Stage I_II	Alive
GSM773679	63	Male	Ever	Stage I_II	Alive
GSM773680	68	Male	Ever	Stage I_II	Alive
GSM773681	58	Female	Never	Stage I_II	Alive
GSM773682	68	Male	Ever	Stage I_II	Alive
GSM773683	64	Female	Never	Stage I_II	Alive
GSM773684	58	Male	Ever	Stage I_II	Alive
GSM773685	62	Male	Ever	Stage I_II	Alive
GSM773686	66	Female	Never	Stage I_II	Alive
GSM773687	68	Female	Ever	Stage I_II	Alive
GSM773688	68	Male	Never	Stage I_II	Alive
GSM773689	72	Male	Ever	Stage I_II	Alive
GSM773690	62	Male	Ever	Stage I_II	Alive
GSM773691	67	Female	Never	Stage I_II	Alive
GSM773692	52	Male	Never	Stage I_II	Alive
GSM773693	67	Female	Never	Stage I_II	Alive
GSM773694	59	Female	Never	Stage I_II	Alive
GSM773695	70	Female	Never	Stage I_II	Alive
GSM773696	59	Male	Ever	Stage I_II	Alive
GSM773697	56	Male	Ever	Stage I_II	Alive
GSM773698	69	Female	Ever	Stage I_II	Alive
GSM773699	61	Female	Ever	Stage I_II	Alive
GSM773700	54	Female	Never	Stage I_II	Alive
GSM773701	64	Female	Never	Stage I_II	Alive
GSM773702	45	Female	Never	Stage I_II	Alive
GSM773703	55	Female	Never	Stage I_II	Alive
GSM773704	61	Female	Never	Stage I_II	Alive
GSM773705	65	Female	Never	Stage I_II	Alive
GSM773706	65	Male	Never	Stage I_II	Alive
GSM773707	47	Male	Ever	Stage I_II	Alive
GSM773708	60	Female	Never	Stage I_II	Alive
GSM773709	55	Male	Ever	Stage I_II	Alive
GSM773710	61	Female	Never	Stage I_II	Alive
GSM773711	67	Male	Ever	Stage I_II	Alive
GSM773712	69	Male	Ever	Stage I_II	Alive
GSM773713	65	Female	Never	Stage I_II	Alive
GSM773714	65	Male	Ever	Stage I_II	Alive
GSM773715	56	Female	Never	Stage I_II	Alive
GSM773716	65	Female	Ever	Stage I_II	Alive
GSM773717	56	Female	Never	Stage I_II	Alive
GSM773718	59	Male	Never	Stage I_II	Alive
GSM773719	56	Male	Ever	Stage I_II	Alive
GSM773720	63	Female	Ever	Stage I_II	Alive
GSM773721	49	Male	Ever	Stage I_II	Alive
GSM773722	58	Female	Never	Stage I_II	Alive
GSM773723	62	Male	Ever	Stage I_II	Alive
GSM773724	68	Female	Never	Stage I_II	Alive
GSM773725	66	Female	Never	Stage I_II	Alive
GSM773726	57	Female	Ever	Stage I_II	Alive
GSM773727	57	Female	Never	Stage I_II	Alive
GSM773728	52	Female	Ever	Stage I_II	Alive
GSM773729	65	Female	Never	Stage I_II	Alive
GSM773730	65	Male	Ever	Stage I_II	Alive
GSM773731	50	Female	Never	Stage I_II	Alive
GSM773732	53	Female	Never	Stage I_II	Alive
GSM773733	53	Female	Never	Stage I_II	Alive
GSM773734	66	Female	Ever	Stage I_II	Alive
GSM773735	62	Female	Never	Stage I_II	Alive
GSM773736	66	Female	Never	Stage I_II	Alive
GSM773737	35	Male	Ever	Stage I_II	Alive
GSM773738	59	Female	Never	Stage I_II	Alive
GSM773739	67	Female	Never	Stage I_II	Alive
GSM773740	56	Female	Ever	Stage I_II	Alive
GSM773741	62	Female	Never	Stage I_II	Alive
GSM773742	46	Female	Never	Stage I_II	Alive
GSM773743	67	Female	Never	Stage I_II	Alive
GSM773744	62	Male	Ever	Stage I_II	Alive
GSM773745	63	Male	Ever	Stage I_II	Alive
GSM773746	52	Female	Ever	Stage I_II	Alive
GSM773747	60	Female	Never	Stage I_II	Alive
GSM773748	47	Female	Never	Stage I_II	Alive
GSM773749	56	Male	Ever	Stage I_II	Alive
GSM773750	56	Female	Never	Stage I_II	Alive
GSM773751	63	Female	Ever	Stage I_II	Alive
GSM773752	59	Male	Ever	Stage I_II	Alive
GSM773753	62	Female	Never	Stage I_II	Alive
GSM773754	50	Male	Ever	Stage I_II	Alive
GSM773755	55	Male	Never	Stage I_II	Alive
GSM773756	54	Female	Ever	Stage I_II	Alive
GSM773757	65	Male	Never	Stage I_II	Alive
GSM773758	66	Male	Ever	Stage I_II	Alive
GSM773759	62	Female	Never	Stage I_II	Alive
GSM773760	64	Female	Never	Stage I_II	Alive
GSM773761	64	Female	Never	Stage I_II	Alive
GSM773762	61	Male	Never	Stage I_II	Alive
GSM773763	58	Female	Never	Stage I_II	Alive
GSM773764	49	Male	Ever	Stage I_II	Alive
GSM773765	58	Male	Ever	Stage I_II	Alive
