# Supplementary material for: The hypoxia-associated genes in immune infiltration and treatment options of lung adenocarcinoma
Source: PeerJ. 2023 Aug 7;11:e15621. doi: 10.7717/peerj.15621 (PMC10414028; doi:10.7717/peerj.15621)
Supplement: Data S1 — Raw data including raw GEO and TCGA processing data, as well as relevant processing codes for prognostic analysis, and immunoassays. [file peerj-11-15621-s007.zip › Raw data_codes/clinical_information/clinical_infor/GSE72094_pd.csv]

geo_accession	Age	Gender	Pathological_stage	Smoking	kras_status	stk11_status	tp53_status	egfr_status
GSM1854797	88	Female	NA	NA	WT	WT	Mut	Mut
GSM1854798	70	Female	Stage III_IV	Ever	WT	WT	WT	WT
GSM1854799	59	Female	Stage I_II	Ever	WT	WT	WT	WT
GSM1854800	57	Male	Stage I_II	NA	WT	WT	Mut	WT
GSM1854801	72	Female	Stage I_II	Never	WT	WT	WT	WT
GSM1854802	73	Female	Stage I_II	Ever	WT	WT	Mut	WT
GSM1854803	49	Female	Stage I_II	Never	Mut	WT	WT	WT
GSM1854804	70	Male	Stage I_II	Ever	Mut	WT	WT	WT
GSM1854805	71	Male	Stage I_II	Ever	WT	WT	Mut	WT
GSM1854806	66	Male	Stage I_II	Ever	WT	WT	WT	WT
GSM1854807	68	Male	Stage I_II	Ever	WT	WT	WT	WT
GSM1854808	86	Male	Stage I_II	Ever	WT	WT	WT	WT
GSM1854809	65	Female	Stage I_II	NA	WT	WT	WT	WT
GSM1854810	78	Male	Stage I_II	Ever	WT	WT	WT	WT
GSM1854811	85	Female	Stage I_II	Never	WT	WT	WT	Mut
GSM1854812	71	Female	Stage I_II	Ever	Mut	WT	WT	WT
GSM1854813	66	Male	Stage I_II	Ever	WT	WT	WT	WT
GSM1854814	44	Male	Stage I_II	Ever	WT	WT	Mut	WT
GSM1854815	73	Female	Stage III_IV	Ever	Mut	WT	Mut	WT
GSM1854816	50	Male	Stage III_IV	NA	WT	WT	Mut	WT
GSM1854817	80	Male	Stage I_II	NA	Mut	Mut	WT	WT
GSM1854818	63	Female	Stage I_II	Ever	WT	WT	WT	WT
GSM1854819	67	Male	Stage III_IV	Ever	WT	WT	WT	WT
GSM1854820	72	Female	Stage I_II	Ever	WT	WT	WT	WT
GSM1854821	83	Male	Stage I_II	Ever	WT	WT	Mut	Mut
GSM1854822	65	Male	Stage I_II	Ever	WT	Mut	WT	WT
GSM1854823	57	Female	Stage I_II	Ever	WT	WT	Mut	WT
GSM1854824	67	Female	Stage I_II	Ever	WT	WT	WT	Mut
GSM1854825	54	Female	Stage I_II	NA	WT	WT	Mut	WT
GSM1854826	69	Male	Stage I_II	Ever	WT	WT	WT	WT
GSM1854827	66	Female	Stage I_II	Ever	Mut	WT	Mut	WT
GSM1854828	73	Female	Stage III_IV	Ever	WT	WT	Mut	WT
GSM1854829	69	Male	Stage III_IV	Ever	WT	WT	Mut	WT
GSM1854830	69	Female	Stage III_IV	Ever	WT	WT	WT	WT
GSM1854831	77	Male	Stage III_IV	Ever	Mut	Mut	WT	WT
GSM1854832	63	Female	Stage I_II	Ever	WT	WT	WT	WT
GSM1854833	79	Male	Stage I_II	Ever	WT	WT	WT	WT
GSM1854834	66	Female	Stage I_II	Ever	WT	WT	WT	Mut
GSM1854835	44	Female	Stage I_II	Ever	WT	WT	WT	WT
GSM1854836	74	Male	Stage I_II	Ever	Mut	Mut	WT	WT
GSM1854837	78	Female	Stage I_II	NA	Mut	WT	WT	WT
GSM1854838	50	Female	Stage I_II	Ever	WT	WT	WT	WT
GSM1854839	70	Female	Stage III_IV	Ever	WT	WT	WT	Mut
GSM1854840	72	Male	Stage I_II	Ever	WT	WT	WT	WT
GSM1854841	65	Female	Stage I_II	Ever	Mut	WT	WT	WT
GSM1854842	75	Female	Stage III_IV	Ever	WT	WT	WT	WT
GSM1854843	66	Male	Stage I_II	Ever	WT	WT	WT	Mut
GSM1854844	52	Female	Stage III_IV	Ever	Mut	Mut	WT	WT
GSM1854845	63	Female	Stage I_II	Ever	WT	WT	WT	WT
GSM1854846	80	Female	Stage I_II	Ever	Mut	WT	WT	WT
GSM1854847	56	Male	Stage I_II	Ever	WT	WT	WT	WT
GSM1854848	61	Female	Stage I_II	NA	WT	WT	WT	WT
GSM1854849	77	Male	Stage I_II	Ever	Mut	WT	WT	WT
GSM1854850	86	Male	Stage I_II	Ever	Mut	Mut	WT	WT
GSM1854851	63	Female	Stage I_II	Ever	WT	WT	Mut	Mut
GSM1854852	76	Female	Stage I_II	Ever	WT	WT	WT	Mut
GSM1854853	67	Male	Stage I_II	Ever	WT	WT	WT	WT
GSM1854854	64	Male	Stage I_II	Ever	WT	WT	WT	Mut
GSM1854855	84	Male	Stage I_II	Ever	WT	WT	Mut	WT
GSM1854856	78	Female	Stage III_IV	Never	WT	WT	WT	WT
GSM1854857	75	Female	Stage I_II	Ever	Mut	WT	Mut	WT
GSM1854858	73	Male	Stage I_II	Ever	Mut	WT	Mut	WT
GSM1854859	74	Female	Stage III_IV	Ever	Mut	Mut	WT	WT
GSM1854860	81	Male	Stage III_IV	Ever	Mut	WT	Mut	WT
GSM1854861	67	Male	Stage III_IV	Ever	WT	WT	WT	WT
GSM1854862	73	Female	Stage I_II	Ever	WT	Mut	Mut	WT
GSM1854863	71	Female	Stage I_II	Ever	WT	WT	Mut	WT
GSM1854864	79	Female	Stage III_IV	Ever	WT	WT	WT	Mut
GSM1854865	62	Male	Stage I_II	Ever	Mut	Mut	WT	WT
GSM1854866	72	Female	Stage I_II	Ever	WT	Mut	WT	WT
GSM1854867	64	Male	Stage I_II	Ever	Mut	WT	WT	WT
GSM1854868	66	Male	Stage I_II	Ever	Mut	WT	Mut	WT
GSM1854869	65	Male	Stage I_II	Ever	Mut	Mut	WT	WT
GSM1854870	47	Male	Stage I_II	Ever	WT	WT	Mut	WT
GSM1854871	78	Female	Stage I_II	Ever	WT	WT	WT	Mut
GSM1854872	76	Female	Stage I_II	Ever	WT	WT	WT	WT
GSM1854873	68	Male	Stage I_II	Ever	WT	WT	WT	WT
GSM1854874	72	Female	Stage I_II	Ever	Mut	WT	WT	WT
GSM1854875	64	Male	Stage I_II	Ever	Mut	WT	WT	WT
GSM1854876	74	Female	Stage I_II	Ever	WT	WT	WT	WT
GSM1854877	83	Female	Stage I_II	Ever	Mut	Mut	WT	WT
GSM1854878	NA	Female	NA	Ever	WT	WT	Mut	Mut
GSM1854879	81	Female	Stage III_IV	Ever	WT	WT	WT	WT
GSM1854880	80	Female	Stage I_II	Ever	WT	WT	WT	WT
GSM1854881	76	Male	Stage I_II	Ever	WT	WT	WT	WT
GSM1854882	70	Female	Stage I_II	Ever	Mut	WT	WT	WT
GSM1854883	62	Female	Stage III_IV	Ever	WT	WT	WT	WT
GSM1854884	64	Male	Stage III_IV	Ever	WT	WT	WT	WT
GSM1854885	82	Male	Stage I_II	Ever	Mut	WT	WT	WT
GSM1854886	59	Male	Stage III_IV	Never	WT	WT	WT	WT
GSM1854887	78	Female	Stage I_II	Ever	WT	Mut	WT	WT
GSM1854888	69	Male	Stage I_II	Ever	Mut	Mut	WT	WT
GSM1854889	67	Male	Stage III_IV	Ever	WT	Mut	Mut	WT
GSM1854890	68	Male	Stage I_II	Ever	Mut	Mut	WT	WT
GSM1854891	71	Male	Stage III_IV	Ever	Mut	WT	Mut	WT
GSM1854892	85	Male	Stage I_II	Ever	WT	WT	WT	WT
GSM1854893	47	Female	Stage I_II	NA	Mut	WT	Mut	WT
GSM1854894	NA	Female	NA	NA	WT	WT	WT	WT
GSM1854895	74	Female	Stage III_IV	NA	Mut	WT	WT	WT
GSM1854896	75	Male	Stage III_IV	Ever	Mut	WT	Mut	WT
GSM1854897	68	Male	Stage I_II	Ever	Mut	WT	Mut	WT
GSM1854898	64	Male	Stage I_II	Ever	WT	WT	WT	WT
GSM1854899	73	Male	Stage III_IV	Ever	WT	WT	WT	WT
GSM1854900	69	Female	NA	Never	WT	WT	WT	WT
GSM1854901	NA	Male	NA	NA	Mut	Mut	WT	WT
GSM1854902	75	Male	Stage I_II	Ever	Mut	WT	WT	WT
GSM1854903	74	Female	Stage III_IV	Ever	WT	WT	WT	WT
GSM1854904	62	Female	Stage I_II	Ever	WT	WT	WT	WT
GSM1854905	NA	Male	NA	Ever	WT	WT	Mut	WT
GSM1854906	61	Female	Stage I_II	Ever	WT	WT	WT	WT
GSM1854907	70	Male	Stage I_II	Ever	WT	Mut	WT	WT
GSM1854908	73	Female	Stage I_II	Ever	WT	WT	WT	Mut
GSM1854909	81	Female	Stage I_II	Ever	WT	WT	WT	WT
GSM1854910	77	Female	Stage I_II	Ever	WT	WT	WT	WT
GSM1854911	69	Male	Stage I_II	Ever	WT	WT	Mut	WT
GSM1854912	NA	Female	NA	Never	WT	WT	Mut	WT
GSM1854913	73	Female	Stage I_II	Ever	WT	Mut	WT	WT
GSM1854914	NA	Female	NA	Ever	Mut	WT	WT	WT
GSM1854915	77	Female	Stage I_II	NA	WT	WT	WT	WT
GSM1854916	78	Male	Stage I_II	Ever	Mut	Mut	WT	WT
GSM1854917	75	Female	Stage I_II	Never	WT	WT	WT	Mut
GSM1854918	72	Female	Stage I_II	Never	Mut	WT	WT	WT
GSM1854919	72	Female	Stage I_II	Never	WT	WT	WT	Mut
GSM1854920	85	Female	Stage I_II	Ever	WT	WT	WT	WT
GSM1854921	76	Male	Stage I_II	Ever	WT	WT	Mut	WT
GSM1854922	58	Female	Stage I_II	Ever	WT	WT	WT	WT
GSM1854923	79	Female	Stage I_II	Ever	Mut	WT	WT	WT
GSM1854924	67	Male	Stage I_II	Ever	WT	WT	WT	Mut
GSM1854925	63	Female	Stage III_IV	NA	WT	WT	WT	WT
GSM1854926	67	Female	Stage III_IV	Ever	Mut	WT	WT	WT
GSM1854927	83	Male	Stage I_II	Ever	WT	WT	Mut	WT
GSM1854928	63	Male	Stage I_II	Ever	WT	WT	WT	Mut
GSM1854929	62	Male	Stage I_II	Ever	WT	WT	WT	WT
GSM1854930	76	Male	Stage I_II	Ever	WT	Mut	WT	WT
GSM1854931	76	Female	Stage I_II	Ever	WT	WT	WT	WT
GSM1854932	59	Female	Stage I_II	Ever	WT	WT	Mut	Mut
GSM1854933	74	Male	Stage I_II	Ever	WT	Mut	WT	WT
GSM1854934	72	Male	Stage I_II	Ever	WT	WT	WT	WT
GSM1854935	79	Male	Stage I_II	Never	WT	WT	WT	WT
GSM1854936	66	Female	Stage I_II	Ever	WT	Mut	WT	WT
GSM1854937	63	Male	Stage I_II	NA	WT	WT	WT	WT
GSM1854938	60	Female	Stage I_II	Ever	WT	WT	WT	WT
GSM1854939	76	Female	Stage III_IV	Ever	WT	WT	Mut	WT
GSM1854940	57	Female	Stage I_II	Ever	WT	WT	WT	WT
GSM1854941	87	Female	Stage III_IV	Ever	WT	WT	WT	WT
GSM1854942	68	Male	Stage III_IV	Ever	WT	WT	Mut	WT
GSM1854943	NA	Male	NA	Ever	Mut	WT	WT	WT
GSM1854944	77	Female	Stage I_II	Ever	WT	WT	WT	WT
GSM1854945	68	Female	Stage III_IV	NA	Mut	WT	Mut	WT
GSM1854946	60	Female	Stage I_II	Ever	Mut	WT	WT	WT
GSM1854947	70	Male	Stage I_II	Ever	WT	WT	Mut	WT
GSM1854948	74	Female	Stage I_II	Ever	Mut	WT	WT	WT
GSM1854949	76	Male	Stage III_IV	Ever	WT	WT	Mut	Mut
GSM1854950	72	Male	Stage I_II	Ever	WT	WT	WT	WT
GSM1854951	70	Female	Stage I_II	Ever	WT	WT	Mut	WT
GSM1854952	72	Female	Stage I_II	NA	Mut	Mut	WT	WT
GSM1854953	55	Male	Stage I_II	Ever	WT	Mut	WT	WT
GSM1854954	84	Male	Stage III_IV	NA	Mut	WT	WT	WT
GSM1854955	72	Female	Stage III_IV	Ever	Mut	Mut	WT	WT
GSM1854956	77	Male	Stage I_II	Ever	WT	WT	Mut	WT
GSM1854957	77	Female	Stage I_II	Ever	WT	WT	WT	WT
GSM1854958	79	Female	Stage I_II	Ever	WT	WT	WT	WT
GSM1854959	NA	Male	NA	Ever	Mut	WT	WT	WT
GSM1854960	60	Male	Stage I_II	Ever	Mut	WT	Mut	WT
GSM1854961	70	Female	Stage III_IV	NA	WT	WT	Mut	WT
GSM1854962	74	Male	Stage III_IV	Ever	Mut	WT	WT	WT
GSM1854963	72	Female	Stage I_II	Ever	Mut	WT	WT	WT
GSM1854964	78	Male	Stage I_II	Ever	Mut	WT	WT	WT
GSM1854965	71	Female	Stage I_II	Ever	Mut	WT	WT	WT
GSM1854966	84	Male	Stage III_IV	Ever	WT	WT	WT	WT
GSM1854967	78	Male	Stage I_II	Ever	Mut	WT	Mut	WT
GSM1854968	NA	Female	NA	Ever	WT	WT	WT	WT
GSM1854969	71	Female	Stage I_II	Ever	WT	WT	WT	WT
GSM1854970	64	Male	Stage I_II	Ever	WT	WT	Mut	WT
GSM1854971	83	Male	Stage I_II	Ever	WT	Mut	WT	WT
GSM1854972	64	Female	Stage III_IV	NA	Mut	WT	WT	WT
GSM1854973	57	Male	Stage I_II	Ever	WT	WT	WT	Mut
GSM1854974	83	Male	Stage I_II	Never	WT	WT	WT	Mut
GSM1854975	78	Male	Stage I_II	Ever	Mut	Mut	WT	WT
GSM1854976	NA	Male	NA	NA	WT	WT	Mut	WT
GSM1854977	66	Male	Stage I_II	Ever	WT	WT	Mut	WT
GSM1854978	72	Male	Stage I_II	Ever	Mut	WT	Mut	WT
GSM1854979	67	Male	Stage I_II	Ever	WT	Mut	WT	WT
GSM1854980	88	Female	Stage I_II	Ever	WT	WT	WT	WT
GSM1854981	79	Female	Stage I_II	Never	WT	WT	WT	WT
GSM1854982	58	Female	Stage I_II	Ever	WT	WT	WT	WT
GSM1854983	81	Male	Stage I_II	Never	Mut	Mut	WT	WT
GSM1854984	82	Male	Stage I_II	Ever	Mut	Mut	WT	WT
GSM1854985	79	Female	Stage III_IV	Ever	WT	WT	WT	WT
GSM1854986	77	Male	Stage I_II	Ever	Mut	WT	WT	WT
GSM1854987	47	Female	Stage I_II	Never	WT	WT	Mut	Mut
GSM1854988	64	Female	Stage I_II	NA	Mut	WT	WT	WT
GSM1854989	67	Male	Stage I_II	Ever	Mut	WT	WT	WT
GSM1854990	76	Female	Stage I_II	NA	WT	WT	WT	Mut
GSM1854991	65	Female	Stage III_IV	Ever	WT	WT	WT	WT
GSM1854992	70	Female	Stage I_II	NA	Mut	WT	WT	WT
GSM1854993	NA	Male	NA	Ever	WT	Mut	WT	WT
GSM1854994	75	Female	Stage I_II	Ever	WT	WT	WT	Mut
GSM1854995	49	Female	Stage I_II	NA	Mut	Mut	WT	WT
GSM1854996	69	Female	Stage I_II	Ever	WT	WT	Mut	WT
GSM1854997	79	Male	Stage III_IV	NA	Mut	Mut	WT	WT
GSM1854998	61	Female	Stage III_IV	Ever	WT	WT	WT	WT
GSM1854999	77	Female	Stage I_II	Ever	WT	WT	WT	WT
GSM1855000	50	Female	Stage I_II	Ever	Mut	WT	Mut	WT
GSM1855001	62	Female	Stage I_II	Ever	WT	WT	WT	WT
GSM1855002	NA	Male	NA	Ever	Mut	WT	Mut	WT
GSM1855003	75	Female	Stage I_II	Ever	WT	WT	WT	WT
GSM1855004	71	Male	Stage I_II	Ever	Mut	WT	WT	WT
GSM1855005	59	Female	Stage III_IV	Ever	Mut	WT	Mut	WT
GSM1855006	79	Male	Stage I_II	Ever	WT	WT	WT	WT
GSM1855007	78	Male	Stage I_II	Ever	WT	WT	WT	Mut
GSM1855008	66	Female	Stage I_II	Ever	WT	WT	WT	WT
GSM1855009	61	Female	Stage III_IV	Ever	Mut	Mut	WT	WT
GSM1855010	64	Male	Stage I_II	Ever	WT	WT	WT	WT
GSM1855011	52	Female	Stage I_II	Ever	Mut	WT	WT	WT
GSM1855012	74	Female	Stage I_II	Never	WT	WT	WT	WT
GSM1855013	NA	Male	NA	Ever	WT	WT	WT	WT
GSM1855014	68	Male	Stage I_II	Ever	WT	WT	WT	WT
GSM1855015	75	Female	Stage I_II	Ever	WT	WT	WT	WT
GSM1855016	60	Male	Stage I_II	Ever	WT	WT	Mut	Mut
GSM1855017	64	Female	Stage III_IV	Ever	WT	WT	Mut	WT
GSM1855018	68	Female	Stage I_II	Never	WT	WT	WT	WT
GSM1855019	73	Male	Stage I_II	Ever	WT	WT	WT	WT
GSM1855020	77	Female	Stage I_II	Never	WT	WT	Mut	WT
GSM1855021	70	Female	Stage I_II	Ever	Mut	WT	WT	WT
GSM1855022	70	Male	Stage I_II	NA	WT	WT	WT	WT
GSM1855023	59	Female	Stage I_II	Ever	WT	WT	Mut	WT
GSM1855024	82	Male	Stage I_II	Ever	WT	Mut	WT	WT
GSM1855025	68	Male	Stage I_II	Ever	Mut	WT	WT	WT
GSM1855026	47	Female	Stage I_II	Ever	WT	WT	WT	WT
GSM1855027	61	Female	Stage I_II	NA	Mut	Mut	WT	WT
GSM1855028	75	Female	Stage I_II	Ever	WT	WT	WT	WT
GSM1855029	70	Male	Stage I_II	Ever	WT	WT	Mut	WT
GSM1855030	NA	Male	NA	Never	WT	WT	WT	Mut
GSM1855031	71	Male	Stage I_II	Ever	WT	WT	WT	WT
GSM1855032	73	Female	Stage I_II	Never	WT	WT	WT	Mut
GSM1855033	65	Female	Stage I_II	NA	WT	WT	Mut	Mut
GSM1855034	53	Female	Stage I_II	Never	WT	WT	WT	WT
GSM1855035	69	Female	Stage I_II	Ever	Mut	WT	WT	WT
GSM1855036	63	Male	Stage I_II	Ever	WT	WT	WT	WT
GSM1855037	38	Female	Stage I_II	NA	Mut	Mut	Mut	WT
GSM1855038	62	Female	Stage I_II	NA	WT	WT	WT	WT
GSM1855039	69	Male	Stage I_II	Ever	Mut	WT	WT	WT
GSM1855040	70	Male	Stage I_II	Ever	WT	Mut	Mut	WT
GSM1855041	68	Male	Stage I_II	NA	Mut	Mut	WT	WT
GSM1855042	53	Female	Stage I_II	Ever	WT	WT	WT	WT
GSM1855043	70	Male	Stage I_II	Ever	Mut	Mut	WT	WT
GSM1855044	65	Female	Stage I_II	Ever	Mut	WT	WT	WT
GSM1855045	67	Male	Stage I_II	Ever	Mut	WT	WT	WT
GSM1855046	78	Male	Stage I_II	Ever	Mut	WT	WT	WT
GSM1855047	73	Female	Stage I_II	Ever	WT	WT	WT	WT
GSM1855048	77	Male	Stage I_II	Ever	Mut	Mut	WT	WT
GSM1855049	57	Female	Stage I_II	Ever	WT	WT	Mut	WT
GSM1855050	63	Female	Stage I_II	Ever	Mut	WT	WT	WT
GSM1855051	55	Female	Stage I_II	Ever	Mut	WT	WT	WT
GSM1855052	79	Male	Stage I_II	Ever	Mut	WT	WT	WT
GSM1855053	72	Female	Stage I_II	Never	WT	WT	WT	Mut
GSM1855054	67	Female	Stage I_II	Ever	WT	WT	WT	WT
GSM1855055	70	Female	Stage I_II	Ever	WT	WT	WT	WT
GSM1855056	67	Female	Stage I_II	Ever	Mut	WT	WT	WT
GSM1855057	70	Female	Stage I_II	Ever	WT	WT	WT	WT
GSM1855058	NA	Male	NA	Ever	Mut	Mut	WT	WT
GSM1855059	71	Male	Stage I_II	Ever	WT	WT	Mut	Mut
GSM1855060	64	Female	Stage I_II	Ever	WT	WT	Mut	WT
GSM1855061	60	Female	Stage III_IV	NA	Mut	WT	WT	WT
GSM1855062	72	Female	Stage I_II	Ever	Mut	WT	Mut	WT
GSM1855063	66	Male	Stage III_IV	Ever	WT	WT	WT	WT
GSM1855064	69	Male	Stage I_II	Ever	WT	WT	Mut	WT
GSM1855065	81	Male	Stage I_II	Ever	WT	WT	Mut	WT
GSM1855066	80	Female	Stage I_II	Ever	Mut	Mut	Mut	WT
GSM1855067	75	Male	Stage I_II	Ever	Mut	WT	WT	WT
GSM1855068	70	Male	Stage I_II	Ever	WT	WT	WT	WT
GSM1855069	58	Male	Stage I_II	NA	Mut	Mut	Mut	WT
GSM1855070	71	Female	Stage III_IV	Never	WT	WT	Mut	Mut
GSM1855071	80	Female	Stage I_II	NA	Mut	WT	WT	WT
GSM1855072	86	Female	Stage I_II	Ever	WT	WT	Mut	WT
GSM1855073	60	Female	Stage I_II	Ever	Mut	WT	WT	WT
GSM1855074	65	Male	Stage I_II	NA	Mut	WT	WT	WT
GSM1855075	77	Male	Stage I_II	Ever	WT	WT	WT	WT
GSM1855076	60	Female	Stage III_IV	NA	WT	WT	WT	WT
GSM1855077	75	Male	Stage I_II	Ever	WT	WT	WT	WT
GSM1855078	62	Female	Stage I_II	Ever	WT	WT	Mut	WT
GSM1855079	66	Male	Stage I_II	Ever	Mut	WT	Mut	WT
GSM1855080	80	Female	Stage I_II	Ever	WT	WT	WT	WT
GSM1855081	78	Female	Stage I_II	Ever	WT	WT	Mut	WT
GSM1855082	60	Female	Stage I_II	Never	WT	WT	WT	WT
GSM1855083	56	Male	Stage III_IV	Ever	Mut	Mut	WT	WT
GSM1855084	75	Male	Stage I_II	Ever	WT	Mut	WT	WT
GSM1855085	60	Female	Stage I_II	Never	WT	WT	WT	WT
GSM1855086	82	Male	Stage I_II	NA	WT	WT	Mut	WT
GSM1855087	77	Male	Stage I_II	Ever	WT	WT	WT	WT
GSM1855088	70	Female	Stage I_II	Ever	Mut	WT	WT	WT
GSM1855089	78	Female	Stage I_II	Never	Mut	WT	WT	WT
GSM1855090	NA	Female	NA	NA	WT	WT	Mut	Mut
GSM1855091	79	Male	Stage I_II	Ever	Mut	WT	WT	WT
GSM1855092	78	Female	Stage I_II	Ever	WT	WT	WT	WT
GSM1855093	72	Male	Stage I_II	Ever	WT	WT	WT	WT
GSM1855094	66	Female	Stage I_II	Never	WT	WT	Mut	Mut
GSM1855095	81	Male	Stage I_II	Ever	Mut	WT	Mut	WT
GSM1855096	74	Female	Stage III_IV	Ever	WT	WT	WT	WT
GSM1855097	66	Female	Stage III_IV	Ever	WT	WT	Mut	WT
GSM1855098	83	Female	Stage I_II	Ever	WT	WT	WT	WT
GSM1855099	81	Male	Stage I_II	NA	WT	Mut	WT	WT
GSM1855100	67	Female	Stage I_II	Ever	Mut	Mut	WT	WT
GSM1855101	55	Female	Stage III_IV	Ever	WT	WT	Mut	Mut
GSM1855102	73	Female	Stage III_IV	NA	WT	WT	WT	WT
GSM1855103	69	Male	Stage I_II	Ever	WT	Mut	Mut	WT
GSM1855104	70	Female	NA	NA	WT	WT	Mut	WT
GSM1855105	68	Female	Stage I_II	Ever	WT	WT	WT	Mut
GSM1855106	84	Male	Stage I_II	Ever	WT	WT	WT	WT
GSM1855107	76	Female	Stage I_II	Ever	WT	WT	WT	WT
GSM1855108	61	Female	Stage III_IV	Ever	Mut	Mut	WT	WT
GSM1855109	62	Male	Stage I_II	Ever	WT	WT	Mut	WT
GSM1855110	61	Male	Stage I_II	Ever	WT	WT	WT	Mut
GSM1855111	65	Male	NA	Ever	WT	WT	WT	WT
GSM1855112	69	Female	Stage I_II	Ever	Mut	WT	WT	WT
GSM1855113	77	Male	Stage I_II	Never	WT	WT	WT	Mut
GSM1855114	58	Male	Stage I_II	Ever	Mut	Mut	WT	WT
GSM1855115	NA	Female	NA	Ever	Mut	WT	WT	WT
GSM1855116	76	Male	Stage I_II	Ever	Mut	WT	Mut	WT
GSM1855117	74	Female	Stage III_IV	NA	WT	Mut	WT	WT
GSM1855118	45	Male	Stage III_IV	NA	WT	WT	WT	WT
GSM1855119	50	Female	Stage III_IV	Ever	Mut	Mut	WT	WT
GSM1855120	70	Female	Stage I_II	Never	WT	WT	WT	WT
GSM1855121	67	Male	Stage III_IV	Ever	Mut	Mut	WT	WT
GSM1855122	41	Male	Stage I_II	Never	WT	WT	WT	Mut
GSM1855123	84	Female	Stage I_II	NA	WT	WT	WT	WT
GSM1855124	51	Male	Stage I_II	Ever	WT	WT	WT	WT
GSM1855125	74	Male	Stage I_II	Ever	Mut	WT	WT	WT
GSM1855126	66	Female	Stage I_II	NA	Mut	WT	WT	WT
GSM1855127	52	Female	Stage III_IV	NA	WT	WT	WT	WT
GSM1855128	51	Female	Stage I_II	Ever	WT	WT	WT	WT
GSM1855129	53	Female	Stage I_II	Ever	WT	WT	WT	WT
GSM1855130	64	Male	NA	NA	WT	WT	WT	WT
GSM1855131	65	Male	Stage I_II	Ever	Mut	WT	WT	WT
GSM1855132	79	Female	Stage I_II	Ever	WT	WT	WT	WT
GSM1855133	59	Female	Stage I_II	Ever	WT	WT	WT	WT
GSM1855134	69	Female	Stage I_II	NA	WT	WT	WT	WT
GSM1855135	83	Female	Stage III_IV	Ever	WT	WT	WT	WT
GSM1855136	50	Male	Stage I_II	Ever	Mut	WT	WT	WT
GSM1855137	72	Male	Stage III_IV	Ever	Mut	WT	Mut	WT
GSM1855138	67	Female	Stage I_II	NA	Mut	WT	WT	WT
GSM1855139	77	Male	Stage I_II	NA	WT	WT	WT	WT
GSM1855140	82	Male	Stage I_II	Ever	WT	WT	WT	WT
GSM1855141	72	Female	Stage I_II	Ever	WT	WT	Mut	WT
GSM1855142	72	Male	Stage I_II	Ever	Mut	WT	WT	WT
GSM1855143	70	Female	Stage I_II	Ever	Mut	WT	WT	WT
GSM1855144	51	Male	Stage I_II	Never	WT	WT	WT	WT
GSM1855145	74	Female	Stage I_II	NA	Mut	WT	WT	WT
GSM1855146	74	Female	Stage I_II	NA	Mut	WT	Mut	WT
GSM1855147	69	Female	Stage I_II	Ever	Mut	WT	WT	WT
GSM1855148	69	Male	Stage I_II	Ever	WT	WT	WT	WT
GSM1855149	69	Female	Stage I_II	NA	WT	WT	WT	WT
GSM1855150	73	Female	Stage I_II	NA	Mut	WT	Mut	WT
GSM1855151	76	Female	Stage I_II	Ever	WT	WT	WT	WT
GSM1855152	77	Male	Stage I_II	Ever	WT	WT	WT	WT
GSM1855153	66	Male	Stage I_II	NA	WT	Mut	Mut	WT
GSM1855154	NA	Male	NA	Ever	WT	WT	Mut	WT
GSM1855155	62	Male	Stage I_II	Ever	WT	WT	WT	WT
GSM1855156	66	Female	Stage I_II	Ever	WT	WT	Mut	WT
GSM1855157	85	Male	Stage I_II	Ever	WT	WT	WT	WT
GSM1855158	81	Male	Stage I_II	NA	WT	WT	WT	WT
GSM1855159	64	Female	Stage I_II	Never	WT	WT	WT	Mut
GSM1855160	56	Male	Stage I_II	Ever	WT	Mut	WT	WT
GSM1855161	66	Male	Stage I_II	Ever	WT	WT	WT	WT
GSM1855162	77	Female	Stage I_II	NA	WT	WT	WT	Mut
GSM1855163	58	Female	Stage I_II	Ever	Mut	WT	Mut	WT
GSM1855164	54	Female	Stage I_II	NA	Mut	WT	Mut	WT
GSM1855165	68	Female	Stage I_II	NA	WT	Mut	WT	WT
GSM1855166	68	Male	Stage I_II	Ever	Mut	WT	WT	WT
GSM1855167	70	Female	Stage III_IV	Ever	WT	Mut	WT	WT
GSM1855168	77	Female	Stage I_II	NA	Mut	WT	WT	WT
GSM1855169	68	Female	Stage I_II	Ever	Mut	WT	WT	WT
GSM1855170	67	Male	Stage I_II	Ever	WT	WT	WT	WT
GSM1855171	76	Male	Stage I_II	Ever	Mut	WT	Mut	WT
GSM1855172	81	Male	Stage I_II	Ever	WT	WT	WT	WT
GSM1855173	77	Male	Stage I_II	Ever	Mut	WT	WT	WT
GSM1855174	80	Female	Stage III_IV	Ever	WT	WT	WT	WT
GSM1855175	76	Female	Stage III_IV	NA	Mut	WT	WT	WT
GSM1855176	75	Female	NA	NA	Mut	WT	WT	WT
GSM1855177	78	Female	Stage I_II	NA	WT	WT	Mut	Mut
GSM1855178	76	Female	Stage I_II	NA	Mut	Mut	WT	WT
GSM1855179	66	Male	Stage I_II	NA	Mut	WT	WT	WT
GSM1855180	52	Female	Stage III_IV	Ever	Mut	WT	WT	WT
GSM1855181	62	Male	Stage I_II	NA	WT	Mut	Mut	WT
GSM1855182	71	Female	Stage I_II	Never	WT	WT	WT	Mut
GSM1855183	53	Female	Stage I_II	Ever	WT	WT	WT	WT
GSM1855184	73	Female	Stage I_II	Ever	WT	WT	WT	WT
GSM1855185	67	Male	Stage I_II	Ever	WT	WT	Mut	WT
GSM1855186	57	Female	Stage I_II	Ever	WT	WT	WT	WT
GSM1855187	76	Male	Stage III_IV	Ever	WT	WT	WT	WT
GSM1855188	82	Male	Stage I_II	Ever	Mut	WT	WT	WT
GSM1855189	76	Male	Stage III_IV	Ever	WT	Mut	WT	WT
GSM1855190	49	Female	Stage I_II	Ever	WT	WT	Mut	WT
GSM1855191	70	Male	Stage I_II	Ever	WT	WT	Mut	WT
GSM1855192	70	Female	Stage I_II	NA	WT	WT	Mut	WT
GSM1855193	75	Female	Stage I_II	Ever	Mut	WT	Mut	WT
GSM1855194	NA	Male	NA	Ever	Mut	WT	WT	WT
GSM1855195	63	Male	Stage I_II	NA	WT	WT	WT	WT
GSM1855196	66	Female	Stage I_II	Ever	Mut	WT	WT	WT
GSM1855197	70	Male	Stage III_IV	Ever	WT	WT	WT	WT
GSM1855198	71	Male	NA	Ever	WT	WT	Mut	WT
GSM1855199	61	Female	Stage I_II	Ever	Mut	WT	WT	WT
GSM1855200	60	Male	Stage I_II	Ever	Mut	Mut	WT	WT
GSM1855201	NA	Male	NA	Ever	Mut	WT	WT	WT
GSM1855202	56	Female	Stage I_II	Ever	Mut	WT	WT	WT
GSM1855203	65	Male	Stage III_IV	Ever	Mut	WT	Mut	WT
GSM1855204	62	Female	Stage III_IV	Ever	WT	WT	WT	Mut
GSM1855205	72	Female	Stage III_IV	Ever	Mut	WT	WT	WT
GSM1855206	77	Male	Stage III_IV	Ever	WT	WT	WT	WT
GSM1855207	81	Female	Stage I_II	Ever	WT	WT	Mut	WT
GSM1855208	65	Male	Stage I_II	Ever	WT	WT	WT	WT
GSM1855209	61	Female	Stage I_II	Ever	Mut	WT	WT	WT
GSM1855210	50	Female	Stage I_II	Ever	WT	Mut	Mut	WT
GSM1855211	63	Female	Stage I_II	Ever	Mut	Mut	WT	WT
GSM1855212	75	Female	Stage III_IV	Ever	WT	Mut	WT	WT
GSM1855213	89	Female	Stage I_II	Ever	WT	WT	WT	WT
GSM1855214	82	Female	Stage I_II	Ever	WT	WT	WT	WT
GSM1855215	79	Male	Stage I_II	Ever	WT	WT	WT	WT
GSM1855216	66	Male	Stage III_IV	Ever	WT	WT	WT	WT
GSM1855217	85	Female	Stage I_II	NA	WT	WT	WT	Mut
GSM1855218	67	Female	Stage III_IV	Ever	WT	WT	WT	WT
GSM1855219	46	Female	Stage III_IV	Ever	WT	WT	WT	WT
GSM1855220	57	Female	Stage I_II	NA	Mut	Mut	Mut	WT
GSM1855221	72	Female	Stage I_II	Ever	WT	WT	WT	WT
GSM1855222	68	Female	Stage I_II	Ever	WT	WT	WT	WT
GSM1855223	85	Female	Stage I_II	Ever	WT	WT	WT	WT
GSM1855224	54	Female	Stage I_II	NA	Mut	WT	Mut	WT
GSM1855225	72	Male	Stage I_II	Ever	WT	WT	Mut	WT
GSM1855226	56	Male	Stage I_II	Ever	Mut	WT	WT	WT
GSM1855227	NA	Male	NA	Ever	Mut	WT	WT	WT
GSM1855228	69	Male	Stage III_IV	Ever	WT	Mut	WT	WT
GSM1855229	78	Male	Stage I_II	Ever	WT	WT	WT	WT
GSM1855230	76	Female	Stage I_II	Ever	WT	WT	WT	WT
GSM1855231	59	Male	Stage I_II	Ever	WT	WT	WT	WT
GSM1855232	79	Male	Stage I_II	Ever	Mut	WT	WT	WT
GSM1855233	62	Male	Stage I_II	Ever	WT	WT	WT	WT
GSM1855234	83	Male	Stage I_II	Ever	Mut	WT	Mut	WT
GSM1855235	75	Female	Stage I_II	NA	WT	WT	Mut	Mut
GSM1855236	75	Male	Stage I_II	Ever	WT	WT	Mut	WT
GSM1855237	81	Female	Stage III_IV	Ever	WT	WT	WT	WT
GSM1855238	73	Female	Stage I_II	NA	Mut	WT	WT	WT
