# Supplementary material for: The hypoxia-associated genes in immune infiltration and treatment options of lung adenocarcinoma
Source: PeerJ. 2023 Aug 7;11:e15621. doi: 10.7717/peerj.15621 (PMC10414028; doi:10.7717/peerj.15621)
Supplement: Data S1 — Raw data including raw GEO and TCGA processing data, as well as relevant processing codes for prognostic analysis, and immunoassays. [file peerj-11-15621-s007.zip › Raw data_codes/ssGSEA_cluster/ssgsea_30219_boxplot.csv]

	Cluster	Activated_CD8_Tcell	Central_memory_CD8_T_cell	Effector_memory_CD8_T_cell	Activated_CD4_T_cell	Effector_memory_CD4_T_cell	T_follicular_helper_cell	Gamma_delta_T_cell	Type_1_T_helper_cell	Type_17_T_helper_cell	Type_2_T_helper_cell	Regulatory_T_cell	Activated_B_cell	Immature_B_cell	Memory_B_cell	tural_killer_cell	CD56bright_tutal_killer_cell	CD56dim_tutal_killer_cell	Myeloid_derived_suppressor_cell	tural_killer_T_cell	Activated_dendritic_cell	Plasmacytoid_dendritic_cell	Immature_dendritic_cell	Macrophage	Eosinophil	Mast_cell	Monocyte	Neutrophil
GSM748053	Cluster1	0.727739324	0.65848244	0.744621752	0.332617043	0.59236367	0.582558693	0.777180426	0.439001441	0.251630525	0.373102506	0.608249061	0.195514306	0.129045293	0.223593386	0.479008702	0.692817209	0.709589567	0.79233887	0.393555195	0.718385262	0.750229339	0.812388374	0.321325699	0.267147125	0.595067239	0.735744196	0
GSM748054	Cluster2	0.666220446	0.651219316	0.719967851	0.542417232	0.527405789	0.50382866	0.806363166	0.44685878	0.184136864	0.443981146	0.577438701	0.17144782	0	0.274897883	0.501680085	0.673776506	0.756657979	0.704160147	0.431279923	0.673326918	0.737890332	0.796796458	0.262469406	0.361308236	0.627761866	0.734053057	0.022343202
GSM748055	Cluster1	0.757696451	0.699011524	0.745513832	0.594707863	0.545223983	0.585334062	0.874384568	0.463179225	0.251343852	0.475721048	0.580241978	0.153884885	0.024339563	0.283757042	0.514471541	0.711446246	0.81888531	0.735598167	0.46515156	0.722975829	0.752910745	0.822071142	0.314975081	0.139729723	0.454721712	0.76384706	0
GSM748057	Cluster1	0.771602067	0.653517576	0.80842621	0.292853604	0.472917708	0.568499325	0.786388174	0.445605925	0.213669953	0.378159795	0.392645408	0.380831243	0	0.209531978	0.502790096	0.684642933	0.785784301	0.671015243	0.404288011	0.711287191	0.796527926	0.853346455	0.254651932	0.159208342	0.421668052	0.834713312	0.067017432
GSM748058	Cluster1	0.699665784	0.632102498	0.700811171	0.306638204	0.460918272	0.522110126	0.772470621	0.395860917	0.137760051	0.353708231	0.557943603	0.035486792	0.056621573	0.126287103	0.402728407	0.632235358	0.716328759	0.781801059	0.331644477	0.671789229	0.767760265	0.793447542	0.280780133	0.233650716	0.592412861	0.712477417	0
GSM748064	Cluster1	0.845710858	0.683604844	0.797540503	0.568403718	0.558351575	0.584992974	0.783697475	0.492525418	0.218711308	0.441504198	0.656751726	0.45129262	0.146859119	0.218705882	0.485201317	0.745914607	0.738820023	0.852869999	0.394574144	0.75204195	0.718606323	0.809724408	0.346917906	0.263606708	0.581676214	0.776964116	0
GSM748068	Cluster2	0.924518855	0.562578123	0.805661974	0.846117471	0.582697398	0.533113093	0.813746343	0.443296485	0.183425199	0.334765466	0.748610429	0.43870237	0.118027353	0.174364883	0.480855	0.610050353	0.750970582	0.925865365	0.354113238	0.708559555	0.73463601	0.817407224	0.233246683	0.123597141	0.350833609	0.766525272	0
GSM748071	Cluster2	0.777145228	0.589289071	0.712858595	0.394186654	0.461652316	0.474787474	0.763888599	0.373053598	0	0.297238301	0.619532596	0.103776746	0.040689626	0.059095695	0.403110694	0.559214251	0.674235902	0.758042271	0.331048784	0.638915263	0.672026276	0.730853102	0.237682254	0.270271045	0.567429213	0.697840262	0.124488311
GSM748075	Cluster2	0.856997242	0.755971638	0.773564197	0.644682784	0.583303527	0.595974121	0.855624704	0.483708111	0.181278198	0.37542485	0.816573209	0.197329529	0.142284812	0.235675802	0.479477936	0.635322426	0.789729606	0.948915684	0.457063345	0.712329504	0.730889412	0.768519683	0.386994555	0.126900832	0.58329425	0.756785455	0
GSM748077	Cluster2	0.746744732	0.701854928	0.719244471	0.626200869	0.563036092	0.503124978	0.841657307	0.455378934	0.194610648	0.344470535	0.630295765	0.354243315	0	0.210795602	0.541455555	0.678816805	0.787401714	0.851039023	0.390444219	0.748035973	0.83398036	0.886447494	0.317111297	0.295460404	0.549288428	0.776027122	0.007922806
GSM748078	Cluster1	0.794590947	0.626125752	0.801127459	0.558724943	0.525039254	0.58532372	0.727764852	0.460598439	0.234015597	0.45096277	0.638226954	0.434761282	0.146913416	0.237801621	0.473225927	0.65579706	0.710703501	0.828279516	0.370465644	0.68625248	0.713476946	0.760796993	0.325934213	0.387963748	0.492288506	0.733478137	0
GSM748079	Cluster2	0.957112652	0.6930338	0.842269283	0.801105192	0.646880572	0.65271153	0.839267359	0.567981561	0.23952468	0.466392797	0.805512507	0.558213408	0.430452103	0.278948233	0.577572917	0.697310654	0.75858512	0.985863802	0.489862357	0.751237039	0.767094847	0.818923771	0.447307892	0.422309211	0.73347729	0.769894726	0
GSM748080	Cluster2	0.814090423	0.655207736	0.755330327	0.582146342	0.534655741	0.47258537	0.779862452	0.430893912	0.121207263	0.3504269	0.682030516	0.162477064	0	0.124462608	0.481096113	0.634312232	0.75406801	0.825609092	0.366279785	0.70989794	0.691826641	0.769747754	0.270313344	0.093365371	0.490279028	0.691003711	0.02610413
GSM748081	Cluster2	0.732536472	0.608034109	0.659317155	0.53296074	0.606220204	0.506149059	0.875075843	0.477540389	0.252768937	0.526267817	0.565741974	0.206640348	0.124830885	0.405806873	0.559129277	0.781821285	0.934615755	0.722818339	0.481460972	0.763602647	0.856857113	0.954505123	0.312656851	0	0.438931959	0.862971428	0.288088769
GSM748083	Cluster2	0.78481662	0.567741826	0.733281453	0.420579214	0.467738887	0.519156239	0.734336574	0.424386722	0.111840217	0.335118802	0.582223073	0.078232942	0	0.097689819	0.427788942	0.692964617	0.792524388	0.825136852	0.388649223	0.668096445	0.720588362	0.769615025	0.26556733	0.138140422	0.432812346	0.738536173	0.067300176
GSM748085	Cluster1	0.731894119	0.64665199	0.744412168	0.449762465	0.532762369	0.480195475	0.786913335	0.437413801	0.171043974	0.386029086	0.60218258	0.274832817	0	0.221193819	0.507797501	0.689954487	0.850502834	0.719432745	0.39251316	0.719338062	0.757076645	0.788840697	0.320676998	0.262905618	0.521950822	0.764937868	0.114227169
GSM748086	Cluster1	0.75278335	0.619692534	0.761818277	0.392052116	0.554502431	0.556403749	0.768309424	0.448980322	0.306968056	0.306717076	0.468769361	0.278305943	0.039111404	0.257820778	0.540737045	0.595568943	0.762980866	0.787967225	0.380826485	0.702378081	0.762102401	0.86680682	0.27032167	0.342860497	0.550283258	0.758009787	0
GSM748087	Cluster1	0.676161777	0.565587532	0.742407041	0.297051679	0.519678945	0.546540172	0.739273486	0.358329559	0.21653691	0.370456185	0.576487777	0.057643903	0.088408321	0.162447098	0.470164931	0.613353749	0.709334531	0.782574315	0.316123028	0.725447883	0.731020144	0.752761484	0.295826058	0.302376475	0.567879053	0.739418224	0
GSM748089	Cluster2	1	0.679713542	0.840663606	0.840325711	0.601578704	0.615362736	0.796295075	0.526027702	0.180337161	0.452494365	0.741271662	0.550761767	0.314975589	0.240519737	0.538065096	0.664081072	0.740286228	0.932424879	0.438682837	0.691587336	0.710788472	0.73186946	0.371857312	0.335788818	0.548122681	0.736476886	0
GSM748090	Cluster1	0.865893357	0.6501569	0.756064393	0.441831948	0.517836473	0.503638695	0.731100889	0.38284988	0.132006227	0.294366463	0.582847283	0.464095638	0.167743571	0.177806591	0.453875086	0.657412846	0.809557839	0.796809356	0.35820608	0.773492661	0.725089974	0.827252071	0.231048558	0.175332472	0.485579363	0.788655223	0
GSM748091	Cluster2	0.765729757	0.678685914	0.788294469	0.726025003	0.607904179	0.545979298	0.8559139	0.497610323	0.275098789	0.475740789	0.709586157	0.226585812	0.079495884	0.30272153	0.515702508	0.775690612	0.850428945	0.840521165	0.444914653	0.75890361	0.767506066	0.918194084	0.344808667	0.251789028	0.406932983	0.774255487	0
GSM748092	Cluster2	0.97747886	0.757324227	0.855417288	0.900274264	0.668412047	0.548691048	0.879707378	0.513555569	0.209725425	0.592145994	0.726933356	0.500943615	0.117657007	0.328734335	0.621550963	0.711180419	0.904586858	0.951125799	0.46801456	0.744371236	0.801606512	0.831958399	0.413052036	0.305667241	0.501916712	0.798004665	0
GSM748094	Cluster2	0.723927406	0.7359453	0.796487985	0.471707812	0.574950654	0.533974032	0.842658572	0.453307436	0.23627128	0.367305567	0.697565598	0	0.153583623	0.253235462	0.49321459	0.67964054	0.787839061	0.907987816	0.419034976	0.782799628	0.824398267	0.913013945	0.415521916	0.331589192	0.665387914	0.792294108	0.137893006
GSM748100	Cluster2	0.840836653	0.5029267	0.794428838	0.691363617	0.529066317	0.522219436	0.765642114	0.423598891	0.29082546	0.426720323	0.587661304	0.405741115	0.164103507	0.316899265	0.49390268	0.642262531	0.818036042	0.727534035	0.426988806	0.660181045	0.703991096	0.812043637	0.244638005	0.13111859	0.305030628	0.73883055	0
GSM748101	Cluster1	0.897849915	0.667553991	0.827284247	0.645071698	0.513749457	0.551950019	0.798377482	0.500306754	0.184713977	0.396010704	0.778930185	0.569885222	0.179865611	0.218253463	0.446989859	0.672699664	0.758713462	0.915578742	0.397766991	0.740265337	0.773594671	0.77114387	0.354000565	0.28763066	0.549463115	0.727178825	0
GSM748102	Cluster2	0.985329312	0.631829113	0.836485603	0.765563	0.628334507	0.562555821	0.810625584	0.541887781	0.251737383	0.462404095	0.701564176	0.667886286	0.283155857	0.240570933	0.497958453	0.670477766	0.791154793	0.936760627	0.48390744	0.745176547	0.803140229	0.78615608	0.368141465	0.29125202	0.530220701	0.756222697	0
GSM748103	Cluster1	0.81864517	0.644314567	0.796458659	0.515950813	0.544910933	0.57790523	0.782050121	0.457945147	0.133355281	0.375494482	0.732797793	0.339837719	0.203034577	0.201612643	0.505555783	0.687304089	0.732431206	0.861160848	0.387992976	0.681026146	0.74268605	0.809452607	0.33133683	0.453416737	0.757132939	0.738065575	0
GSM748104	Cluster1	0.771405743	0.67303273	0.717655983	0.436878537	0.454718709	0.5427389	0.787165327	0.402471138	0.206966747	0.310246343	0.542562007	0.070779853	0	0.1673791	0.449065474	0.637544051	0.751730543	0.847470451	0.355679681	0.654491444	0.729856814	0.760573489	0.250265795	0.227580645	0.635030183	0.773412548	0.19465205
GSM748108	Cluster2	0.946185221	0.67545264	0.855186419	0.706485819	0.486576413	0.529909754	0.77600121	0.45666116	0.125504281	0.376040571	0.764685505	0.519542239	0.244356689	0.195507126	0.469577389	0.653606163	0.72492516	0.970086556	0.354425055	0.740895826	0.730045942	0.750822141	0.246947227	0.139584946	0.539122675	0.741067395	0
GSM748111	Cluster2	0.876060067	0.729489924	0.793226441	0.688300497	0.545221195	0.563314816	0.80897627	0.461956753	0.239549685	0.368886498	0.692783017	0.15568947	0.114792854	0.196055239	0.476512024	0.674014526	0.779831719	0.863694705	0.432342828	0.718883081	0.73514013	0.793951149	0.314035507	0.308783909	0.581038819	0.752867125	0
GSM748113	Cluster2	0.693619606	0.564816764	0.69773754	0.59508465	0.630480607	0.395765129	0.793461028	0.389461696	0.175116935	0.637655428	0.374632892	0.034815104	0	0.257578043	0.472895392	0.652659369	0.851636096	0.749585578	0.392102572	0.701847198	0.710040047	0.852726742	0.201416424	0.074162728	0.490653224	0.80252499	0.244402741
GSM748116	Cluster2	0.935748338	0.649079279	0.792268193	0.714551866	0.58123078	0.549357947	0.806023141	0.492763456	0.203489392	0.440478524	0.738186792	0.544181484	0.309471592	0.288935399	0.471536336	0.697490231	0.802522274	0.869047906	0.427802397	0.739350614	0.726374855	0.772110012	0.340516689	0.196861984	0.406475687	0.782375781	0
GSM748121	Cluster1	0.887426797	0.575146407	0.757115443	0.508771962	0.468436944	0.511048758	0.802733771	0.379172481	0.048261392	0.286783955	0.693296655	0.531580877	0.20659089	0.129377385	0.470207303	0.620924721	0.814900411	0.905762406	0.306416422	0.722262033	0.725003968	0.783815802	0.296861505	0.09978672	0.386266864	0.756270166	0
GSM748122	Cluster2	0.792335502	0.627040767	0.737603674	0.380163465	0.476437068	0.41615545	0.739051701	0.407088606	0.239096768	0.252025803	0.506989453	0.324239738	0.128600978	0.125668919	0.406381759	0.611455834	0.771547058	0.68819362	0.414614336	0.71127835	0.752692331	0.705988455	0.264224	0	0.28770619	0.740166612	0.051334894
GSM748123	Cluster2	0.834544802	0.639466271	0.780762328	0.758766393	0.574112795	0.553959622	0.830831981	0.48508661	0.158462826	0.443603439	0.661966063	0.589130681	0.175822886	0.214671935	0.446063014	0.631692536	0.765148702	0.863903917	0.376656825	0.687649856	0.731484649	0.782070438	0.283734749	0.306282142	0.600985428	0.750585582	0
GSM748124	Cluster1	0.982650493	0.606221541	0.818536433	0.697113677	0.553023038	0.434291233	0.787365576	0.419531524	0.142467322	0.392691488	0.647616403	0.488487419	0.060656305	0.22062861	0.462937078	0.671918133	0.793715031	0.893837421	0.380469419	0.725116689	0.72727396	0.763886345	0.338871322	0.19584333	0.398660883	0.746008655	0
GSM748125	Cluster2	0.992924556	0.645113516	0.814223957	0.731046753	0.55342724	0.533922722	0.843320665	0.508685985	0.130825654	0.388114705	0.703945038	0.387803679	0.07534363	0.204449503	0.451482469	0.635435843	0.71576797	0.884601753	0.42349256	0.67624738	0.70762668	0.748883193	0.291663668	0.431731877	0.604016878	0.737716213	0
GSM748126	Cluster1	0.849144224	0.641553921	0.770508869	0.488715769	0.563922586	0.475440106	0.759920276	0.418139162	0.169924894	0.412303295	0.597499434	0.363468883	0	0.228328328	0.474462008	0.711063487	0.832253753	0.857223663	0.340431674	0.786398702	0.736355808	0.786242533	0.328557456	0.05293796	0.33452515	0.808640613	0.079845001
GSM748127	Cluster2	0.91940378	0.711750657	0.835041744	0.65450123	0.59257776	0.560759199	0.823059779	0.525540041	0.14397579	0.381836652	0.774291033	0.53823135	0.282792005	0.255858951	0.530763547	0.694202064	0.800319001	0.977700845	0.467043632	0.748246769	0.731481076	0.777049978	0.404643408	0.204382334	0.419480662	0.748339661	0
GSM748128	Cluster1	0.907023919	0.671517398	0.822689783	0.738828671	0.577147633	0.521899535	0.793593951	0.478492475	0.274940671	0.438725564	0.692613968	0.513413721	0.208573395	0.246859965	0.551526924	0.673976546	0.721993029	0.884072668	0.411018307	0.710269656	0.759870603	0.740035526	0.309675317	0.177012849	0.553482625	0.752535341	0
GSM748130	Cluster1	0.690365108	0.690813844	0.725943452	0.294137682	0.589407129	0.510085556	0.812936661	0.411879474	0.320177938	0.387001044	0.576574478	0.055885331	0	0.17450212	0.432027368	0.71017712	0.808935444	0.765180054	0.398669719	0.791188818	0.724506834	0.815784778	0.345977792	0.232636043	0.439936472	0.814088867	0.067653149
GSM748131	Cluster1	0.911182315	0.699815371	0.827371904	0.74909775	0.566579316	0.60274251	0.768486034	0.490736003	0.214682725	0.402017985	0.643618587	0.449276857	0.347228176	0.236959181	0.49002988	0.681699913	0.747654755	0.902927827	0.432179097	0.733595531	0.694741657	0.808774607	0.327244745	0.380771786	0.430603267	0.741027193	0
GSM748135	Cluster1	0.724994917	0.563196278	0.688843508	0.351169734	0.573258517	0.53661116	0.749454361	0.413004139	0.207150761	0.414786965	0.470994655	0.109512182	0	0.20747884	0.470918133	0.648132479	0.783510663	0.642726256	0.369089851	0.648273877	0.748275419	0.776949849	0.241531537	0.142398427	0.486858307	0.788963474	0.024242422
GSM748137	Cluster1	0.926308454	0.590859981	0.770608925	0.621993707	0.545015478	0.54059433	0.729314935	0.459255985	0.178102798	0.405125853	0.597588529	0.474984045	0.238000201	0.228111308	0.495413664	0.660538819	0.772460541	0.800634	0.364898675	0.702965313	0.716029616	0.705724033	0.276995557	0.245297465	0.455248826	0.740177948	0
GSM748138	Cluster2	0.800769554	0.640174023	0.776341122	0.747834831	0.502543227	0.484928056	0.797850964	0.479947387	0.248338335	0.425651989	0.622403968	0.335476865	0	0.180169913	0.407719052	0.697249406	0.751402861	0.814434368	0.379571639	0.695444879	0.688520219	0.807302616	0.26086655	0.072901192	0.584496044	0.775806674	0.015492177
GSM748139	Cluster2	0.994862449	0.5189888	0.778260621	0.752923974	0.511896757	0.458921946	0.809572965	0.431171677	0.026806446	0.298179465	0.670086598	0.551210695	0.10604528	0.136998099	0.439043811	0.622397009	0.786048183	0.933294426	0.333534353	0.693197134	0.733523895	0.768112274	0.237768771	0.180088284	0.230183125	0.734747661	0
GSM748140	Cluster2	0.762449892	0.612821002	0.670271994	0.666618224	0.635246751	0.502700092	0.86086343	0.473358163	0.233101689	0.49576219	0.530445262	0.284652164	0	0.349486703	0.575437537	0.714071075	0.828808914	0.707827036	0.471784501	0.759223658	0.716240445	0.807547792	0.315855108	0.196793357	0.490737008	0.822205116	0.103924595
GSM748142	Cluster1	0.778834163	0.582568582	0.739736188	0.431911651	0.519333863	0.505657228	0.751822047	0.424917199	0.192085565	0.381279242	0.54958367	0.271547643	0.033727675	0.218935312	0.47884037	0.701927789	0.714899775	0.786250169	0.381113611	0.714529795	0.726555291	0.795730693	0.287150803	0.274694886	0.569242423	0.766151302	0
GSM748143	Cluster2	0.734857447	0.543923746	0.677842684	0.507265946	0.57186569	0.467044611	0.747031414	0.445473013	0.082280493	0.366976482	0.490305502	0.242598205	0.093216098	0.230142511	0.394587165	0.726881415	0.81344599	0.653711664	0.386156882	0.667733884	0.716146127	0.824359623	0.215068563	0.042478618	0.606184761	0.739069924	0
GSM748146	Cluster2	0.929243106	0.703552525	0.818750046	0.792843188	0.551281685	0.508613888	0.81129979	0.456819926	0.250775412	0.430562272	0.768291874	0.477240463	0.229015409	0.219857535	0.483067907	0.650042999	0.815979157	0.896775578	0.440216535	0.712576063	0.700403827	0.750478084	0.283713283	0.172107934	0.521167732	0.74874796	0
GSM748147	Cluster1	0.78790214	0.634555751	0.734594384	0.438058033	0.505600789	0.529726288	0.769868032	0.42925313	0.137947811	0.365892427	0.474662563	0.284945858	0.054664168	0.181262297	0.470449995	0.664348596	0.772648661	0.700336956	0.390562101	0.646877113	0.707242856	0.731134373	0.262264751	0.130907452	0.422712257	0.79148095	0
GSM748150	Cluster1	0.824788122	0.560162452	0.763603121	0.489974091	0.520679353	0.525334331	0.762590608	0.46053053	0.140994235	0.424465382	0.52749674	0.546325812	0.296398634	0.217255854	0.468870695	0.671773602	0.724589745	0.776111927	0.38550023	0.663922959	0.738986222	0.780555202	0.28476975	0.421261597	0.695941317	0.754844695	0
GSM748152	Cluster1	0.971059376	0.614244618	0.782063361	0.801207695	0.64470322	0.497451113	0.745347285	0.489962143	0.130071408	0.388401544	0.635121777	0.531789556	0.287909722	0.214409082	0.477215148	0.682766761	0.779763394	0.898956877	0.373105323	0.671795276	0.753588321	0.774132802	0.289160347	0.403520199	0.631474331	0.729968452	0
GSM748157	Cluster1	0.771748636	0.637333515	0.659905408	0.401733365	0.551937744	0.533054777	0.788444094	0.410215391	0.186509155	0.386573572	0.493250118	0.071256633	0	0.157870266	0.462240403	0.642511073	0.773147323	0.749992694	0.333141735	0.705847894	0.749565991	0.749638959	0.293267938	0.289663918	0.507091275	0.832456529	0.090568288
GSM748161	Cluster2	0.84514546	0.7231953	0.73424147	0.673127917	0.572129073	0.570391568	0.844890972	0.503337724	0.18427924	0.442072578	0.690204529	0.307352537	0	0.267139413	0.511435788	0.735080528	0.851311075	0.868995783	0.450530616	0.760675106	0.802986566	0.844842596	0.409890988	0.27668255	0.5700913	0.803252204	0.09951975
GSM748162	Cluster1	0.958661898	0.749720333	0.904427841	0.690367991	0.538192706	0.657838539	0.821876583	0.487208575	0.239112111	0.357832149	0.698471587	0.420378144	0.23226368	0.248023088	0.45614731	0.741795926	0.826263202	0.928027032	0.440135674	0.732109797	0.800302087	0.82100428	0.342049971	0.209318888	0.468906888	0.828595599	0
GSM748164	Cluster1	0.776591389	0.555752282	0.770931502	0.408240462	0.559296025	0.582632051	0.762455264	0.466199797	0.256237223	0.431369761	0.568039701	0.245760564	0	0.231719447	0.511208324	0.653959112	0.763832586	0.796334051	0.417135458	0.667224047	0.740599411	0.808632083	0.33496075	0.426300535	0.670760502	0.748037383	0.009567495
GSM748166	Cluster2	0.853519927	0.676636309	0.762991611	0.586498629	0.483092896	0.55048195	0.766293654	0.488362858	0.164683362	0.477918871	0.743240784	0.423741966	0.110008254	0.186751097	0.458862912	0.627182297	0.771455712	0.918787019	0.449342695	0.686990953	0.750631774	0.739509334	0.357876571	0.34155973	0.605657688	0.717054482	0
GSM748167	Cluster1	0.728792327	0.612310748	0.785426243	0.423744676	0.565969611	0.583370913	0.759629325	0.431021606	0.265800275	0.467810646	0.542337757	0.188855745	0.149731379	0.194473413	0.471733162	0.702233618	0.7420638	0.731589054	0.398595891	0.65557996	0.728437109	0.803378062	0.264437949	0.437151202	0.557804347	0.775068996	0
GSM748169	Cluster1	0.83029065	0.683512163	0.821533479	0.467910832	0.541770666	0.593308326	0.767768678	0.490522645	0.222032849	0.437484117	0.645970338	0.343110989	0.123682992	0.192296261	0.563652215	0.669731185	0.781779351	0.872755112	0.465876834	0.711909984	0.719752824	0.752012077	0.377392225	0.314351284	0.461002448	0.744870245	0
GSM748170	Cluster2	0.929104441	0.707417122	0.774605761	0.71857438	0.580912165	0.517171086	0.852938898	0.529068756	0.304343514	0.344478095	0.685445888	0.538884991	0.190213333	0.32405333	0.588285201	0.668596556	0.789773478	0.852622233	0.48975783	0.718464191	0.779320892	0.739345953	0.340882142	0.240292028	0.426629241	0.788574007	0
GSM748171	Cluster1	0.739751153	0.661273019	0.761477606	0.454660571	0.590045162	0.591073424	0.8569033	0.472240361	0.266373708	0.459467235	0.679154279	0	0.104291461	0.268575326	0.580028288	0.726638456	0.769996184	0.791870699	0.409566471	0.803242668	0.757999073	0.861296618	0.385525569	0.41994537	0.685062334	0.785385584	0.126729409
GSM748173	Cluster2	0.771374096	0.695006606	0.77292018	0.485960646	0.549956121	0.531111873	0.762488132	0.467848191	0.143904508	0.296295512	0.765136588	0.171164282	0	0.202113642	0.466559672	0.650790904	0.773486669	0.8682635	0.408826921	0.714442368	0.715320232	0.763938829	0.308115196	0.079351832	0.458786294	0.699909014	0.063191871
GSM748175	Cluster2	0.911886927	0.641143541	0.797072994	0.565743399	0.480012152	0.51678973	0.823134952	0.487820201	0.102387854	0.333357354	0.796357083	0.430789171	0	0.134495402	0.472404541	0.598683034	0.717729703	1	0.444416023	0.712721919	0.7450541	0.766538681	0.411120073	0.190721799	0.575136736	0.754045671	0.019526325
GSM748179	Cluster2	0.687076785	0.677662195	0.756133371	0.726657908	0.572182561	0.51360564	0.889172373	0.449617285	0.2445753	0.4149675	0.625861039	0	0.055237621	0.2817697	0.525168563	0.686679296	0.874816776	0.713655303	0.50804078	0.714904098	0.743777131	0.903949988	0.288486527	0.039690661	0.321894629	0.843569908	0.156122317
GSM748180	Cluster1	0.796693937	0.636898608	0.758435691	0.514871065	0.515909553	0.581629059	0.737841632	0.456445087	0.200532348	0.366361332	0.625602019	0.405521493	0.174504331	0.264755676	0.442006149	0.668680176	0.711598816	0.787241364	0.342090999	0.730139389	0.703651275	0.786309582	0.297145517	0.196011502	0.452825516	0.758595141	0
GSM748181	Cluster1	0.687206993	0.583804934	0.768477208	0.420137213	0.481760845	0.569012113	0.777868464	0.478917318	0.227116787	0.398610044	0.508256843	0.123129545	0	0.219243357	0.521599855	0.656519719	0.691126532	0.81016502	0.334836541	0.711982065	0.774879446	0.808979168	0.33138998	0.525409127	0.702657769	0.754450015	0.212278526
GSM748185	Cluster2	0.901166215	0.701175177	0.817716873	0.661774547	0.649383133	0.381650477	0.852765982	0.401959706	0.148656797	0.409410528	0.609181059	0.265860947	0.029015262	0.161966372	0.409105105	0.707850766	0.780504396	0.830506495	0.398069002	0.698079534	0.78490555	0.743696485	0.298327564	0.022435928	0.445618585	0.755050633	0
GSM748186	Cluster2	0.979859215	0.595510195	0.837315022	0.902412793	0.497341303	0.402590539	0.810026509	0.4406198	0.067284328	0.407572771	0.552239833	0.296797117	0.038319755	0.144649104	0.401069469	0.576148092	0.686647543	0.826848863	0.318232114	0.686275977	0.67083698	0.771310278	0.133701168	0.180266492	0.465653356	0.71326359	0
GSM748187	Cluster2	0.935888782	0.653365629	0.763690363	0.732367117	0.584570984	0.500739043	0.819839361	0.489681149	0.074198768	0.355506287	0.794979257	0.541092857	0.333259122	0.16680597	0.412497899	0.642018578	0.731420814	1	0.446256958	0.652827723	0.682516042	0.68950977	0.380270865	0.346513403	0.495465044	0.695343944	0
GSM748188	Cluster1	0.782276544	0.650404397	0.702585244	0.635864051	0.507331585	0.505226989	0.731021082	0.406638865	0.176411678	0.323110805	0.564797834	0.33104627	0	0.176044343	0.444330279	0.589694735	0.823928371	0.82641344	0.337075062	0.688710475	0.779046885	0.765720126	0.301862381	0.290275951	0.451478555	0.750036886	0.100119044
GSM748189	Cluster2	1	0.533024906	0.758322558	0.86725989	0.469519301	0.431370875	0.758440721	0.411099572	0	0.338226456	0.641155103	0.41050293	0.1390614	0.055052871	0.366236884	0.572151427	0.617324362	0.91537704	0.282560514	0.602653792	0.632126837	0.637334758	0.242811839	0.105393879	0.395103838	0.680740743	0.143288838
GSM748239	Cluster2	0.830080866	0.708641514	0.718848936	0.870428874	0.637200318	0.488423009	0.830113595	0.432601329	0.179257735	0.518300454	0.619061717	0.074592767	0	0.18953726	0.517485315	0.61359965	0.718475435	0.783678085	0.490982786	0.733683493	0.756902194	0.805255958	0.361459387	0.077960802	0.430656033	0.772748454	0.034771441
GSM748240	Cluster2	0.636341601	0.717599161	0.590256953	0.668488441	0.581689998	0.488098574	0.877696812	0.389851936	0.185737527	0.456771227	0.632156268	0.118266543	0	0.234050719	0.500303172	0.678254385	0.813745498	0.843619869	0.411031455	0.73518638	0.782950688	0.926471771	0.293255702	0.060486409	0.45406873	0.852860057	0.202969338
GSM748242	Cluster2	0.956288618	0.7249759	0.787797552	0.861575406	0.574263677	0.59394902	0.875482775	0.515101831	0.175364483	0.583816465	0.683350157	0.527538159	0.295454749	0.243788746	0.559980928	0.729679341	0.762062548	0.88274132	0.402956917	0.735042739	0.761318694	0.81886326	0.382934884	0.350875193	0.616074669	0.789775403	0
GSM748243	Cluster1	0.754122825	0.631101564	0.761146499	0.563770032	0.544667027	0.418426107	0.854944683	0.390491764	0.125794249	0.403887204	0.687182885	0.347632161	0	0.083064523	0.468422692	0.684175089	0.77301925	0.872405239	0.354065825	0.698039506	0.738859053	0.825111391	0.276743774	0.082277603	0.497561861	0.764334165	0.0830005
GSM748264	Cluster1	0.776511101	0.622417358	0.747755343	0.621852981	0.517587137	0.492232117	0.787096743	0.410968639	0.157422549	0.46225902	0.610295736	0.112603954	0	0.183706254	0.482860496	0.671116223	0.736511897	0.776469914	0.334824965	0.731685734	0.70932819	0.790914063	0.212821292	0.204021532	0.538084165	0.736166523	0.055982062
GSM748271	Cluster2	0.847989136	0.704255997	0.633573207	0.791517242	0.580714655	0.480091193	0.872670398	0.483457347	0.207396669	0.563840188	0.522592403	0	0.0316254	0.315263912	0.49330286	0.709032132	0.80249922	0.688713714	0.453450658	0.729945847	0.759224961	0.76617867	0.307659762	0.077338951	0.267898383	1	0.11806084
GSM748276	Cluster2	0.937578458	0.757254717	0.812736932	0.934862452	0.598720724	0.534091856	0.870918198	0.491980398	0.093225315	0.449195578	0.769662014	0.464303103	0.139921917	0.09437147	0.475952527	0.655385838	0.753922334	1	0.438820713	0.747305936	0.754741725	0.758834332	0.331854824	0.142192824	0.513380147	0.712289719	0
GSM748277	Cluster1	0.753384332	0.63374644	0.666551525	0.653301132	0.648650631	0.437924941	0.851803798	0.455978494	0.197614845	0.594085745	0.4766466	0.115240908	0.083411636	0.326990018	0.503984581	0.747746441	0.861415655	0.667942359	0.410059932	0.717619033	0.777884287	0.850072402	0.336898807	0	0.450317636	0.825733851	0.173697399
GSM748278	Cluster2	0.936750902	0.657155824	0.765242934	0.770979101	0.570950527	0.509693794	0.856927005	0.403802355	0.119231166	0.417075252	0.646392212	0.339802715	0	0.187575547	0.475225663	0.678884624	0.802103547	0.892136687	0.38185738	0.724237232	0.744269263	0.766901561	0.252884167	0.09880276	0.591132044	0.754304329	0.049301254
GSM748279	Cluster1	0.853081961	0.737181852	0.747107198	0.819334564	0.641181955	0.53910026	0.932313373	0.46034933	0.235904818	0.629083624	0.740537774	0.287211853	0	0.34808996	0.54507078	0.771576449	0.848290566	0.905141573	0.515467435	0.793385119	0.786827704	0.85864519	0.316016708	0.062396809	0.509876699	0.845328788	0.171408158
GSM1465989	Cluster1	0.793902804	0.637188463	0.835848411	0.485250222	0.589835725	0.560159636	0.779377001	0.498929489	0.295803433	0.317207102	0.620676212	0.230814583	0.136845494	0.303535159	0.551546348	0.738804957	0.826082531	0.915970272	0.42217842	0.729760754	0.738225457	0.823744999	0.360114883	0.18343201	0.587105488	0.780138183	0
