# Supplementary material for: The hypoxia-associated genes in immune infiltration and treatment options of lung adenocarcinoma
Source: PeerJ. 2023 Aug 7;11:e15621. doi: 10.7717/peerj.15621 (PMC10414028; doi:10.7717/peerj.15621)
Supplement: Data S1 — Raw data including raw GEO and TCGA processing data, as well as relevant processing codes for prognostic analysis, and immunoassays. [file peerj-11-15621-s007.zip › Raw data_codes/ssGSEA_cluster/ssgsea_31210_boxplot.csv]

	Cluster	Activated_CD8_Tcell	Central_memory_CD8_T_cell	Effector_memory_CD8_T_cell	Activated_CD4_T_cell	Effector_memory_CD4_T_cell	T_follicular_helper_cell	Gamma_delta_T_cell	Type_1_T_helper_cell	Type_17_T_helper_cell	Type_2_T_helper_cell	Regulatory_T_cell	Activated_B_cell	Immature_B_cell	Memory_B_cell	tural_killer_cell	CD56bright_tutal_killer_cell	CD56dim_tutal_killer_cell	Myeloid_derived_suppressor_cell	tural_killer_T_cell	Activated_dendritic_cell	Plasmacytoid_dendritic_cell	Immature_dendritic_cell	Macrophage	Eosinophil	Mast_cell	Monocyte	Neutrophil
GSM773540	Cluster1	0.657985389	0.577887396	0.728870848	0.516293154	0.669254521	0.542203037	0.773225516	0.493088851	0.389903978	0.572420113	0.488351656	0	0.22309442	0.373504311	0.496148566	0.825629002	0.741029819	0.672189579	0.370578756	0.550422024	0.741698478	0.866901779	0.469489401	0.281668801	0.54796978	0.693096202	0.216255876
GSM773541	Cluster1	0.697251119	0.644200452	0.684568725	0.624156489	0.618050763	0.537878403	0.851969018	0.488912877	0.210723397	0.478970784	0.734721506	0	0.234107956	0.23611235	0.445465382	0.757551294	0.747636711	0.902506646	0.416903523	0.709243681	0.717249039	0.886632722	0.47585899	0.346878464	0.583633662	0.64081238	0.045753011
GSM773542	Cluster1	0.577079733	0.549745076	0.790182536	0.488981261	0.718597179	0.559117344	0.81722499	0.515550743	0.291881577	0.554636786	0.709334168	0	0.127287064	0.247869719	0.430292103	0.812214118	0.728251244	0.803568536	0.391806419	0.687984335	0.817635876	0.957778699	0.543843409	0.188994072	0.59837229	0.723745937	0.111853902
GSM773543	Cluster1	0.628394732	0.536384981	0.733826576	0.487751975	0.638931405	0.487879437	0.759663094	0.465897502	0.253746237	0.54602933	0.553726151	0.1208696	0.058233069	0.126267984	0.430742338	0.755819849	0.753109717	0.707599987	0.304673857	0.631542694	0.780151667	0.887845461	0.282456375	0.22262774	0.471828159	0.643311541	0
GSM773544	Cluster1	0.471625238	0.461057355	0.697331539	0.392718358	0.547391479	0.443234559	0.689610051	0.373772859	0.160572104	0.385545987	0.570206605	0.039351985	0.128422421	0.145938671	0.365526283	0.675360447	0.673611535	0.639331767	0.260615466	0.566134256	0.705048779	0.833524361	0.320342291	0.183560475	0.462669656	0.555486388	0
GSM773545	Cluster1	0.754651851	0.511113772	0.764175802	0.635782383	0.528020609	0.487508593	0.828596719	0.444602103	0.164880593	0.49765598	0.566813732	0.192944522	0.167823781	0.09695967	0.38452896	0.7294719	0.686041735	0.791441109	0.358264538	0.547821346	0.682196952	0.780414201	0.331222666	0.314190943	0.474761326	0.566868181	0
GSM773546	Cluster1	0.553621574	0.638061143	0.807902982	0.600491491	0.679634898	0.447179088	0.844852841	0.492507622	0.188951267	0.552405739	0.723291807	0.01278193	0.130473177	0.245379486	0.440264686	0.77521608	0.713603669	0.83195667	0.362714462	0.632748361	0.751493821	0.855385415	0.422655865	0.069326191	0.488815968	0.589971743	0
GSM773547	Cluster1	0.725274689	0.57027478	0.795837215	0.550917792	0.631248603	0.587265481	0.821906978	0.489313132	0.212767656	0.572211267	0.603791409	0.0458656	0.170658847	0.2202995	0.4433992	0.763583304	0.719087983	0.727806395	0.362993716	0.614193782	0.719953106	0.880222335	0.433467839	0.393178562	0.683616003	0.666437988	0
GSM773548	Cluster1	0.683887815	0.591313452	0.77706802	0.636096027	0.649381636	0.621484494	0.818291982	0.554685595	0.359131491	0.603066123	0.52014578	0	0.212702482	0.311689808	0.515275028	0.836361402	0.766154749	0.664749252	0.438019413	0.633531068	0.764735583	0.866046531	0.428326196	0.371949546	0.59706356	0.706015363	0.149022279
GSM773549	Cluster1	0.729057052	0.57596326	0.78739409	0.562457656	0.611044212	0.539629496	0.822203134	0.516429017	0.289195969	0.54980779	0.691745653	0.215283153	0.234438057	0.173872171	0.466499314	0.728750608	0.700557633	0.812069818	0.407176855	0.629102718	0.763176047	0.855369798	0.494762946	0.284808135	0.62857034	0.625233344	0
GSM773550	Cluster1	0.566623629	0.565200365	0.794035724	0.525875998	0.64415124	0.510588714	0.723330059	0.455966202	0.266858768	0.470018001	0.631583683	0.062435889	0.113230135	0.215051945	0.431311459	0.744477901	0.757771871	0.806987177	0.345991922	0.682575861	0.772685445	0.878691036	0.381387118	0.365557449	0.60056061	0.598660328	0
GSM773551	Cluster1	0.719663393	0.50353205	0.730732662	0.73359075	0.597764029	0.504779975	0.703726282	0.477871833	0.242212838	0.610930742	0.654651203	0.158498031	0.24001601	0.274156791	0.452620135	0.685235632	0.620637898	0.752677044	0.366887662	0.593996176	0.686510592	0.831786633	0.380853817	0.433571864	0.601338868	0.603550173	0
GSM773552	Cluster1	0.868409243	0.727238442	0.813873853	0.875710955	0.644787826	0.498643761	0.869214735	0.531676092	0.184447198	0.544596497	0.671398335	0.065666253	0.214176941	0.218475802	0.473739457	0.750285873	0.713149641	0.708235535	0.424829388	0.598950184	0.674501355	0.809578065	0.367160718	0.110610928	0.405933664	0.658749443	0
GSM773553	Cluster1	0.719029949	0.61011284	0.773281713	0.506192901	0.662984845	0.582472327	0.821374965	0.523525402	0.385385217	0.675650817	0.593118432	0.147223306	0.193189387	0.382697819	0.543361683	0.776962014	0.81677892	0.640892164	0.496885585	0.567877331	0.728999475	0.837542333	0.479149836	0.328489424	0.513891567	0.724354331	0
GSM773554	Cluster2	0.598957176	0.588370583	0.745643748	0.526395981	0.533515375	0.458785123	0.734241432	0.443101802	0.345914923	0.652805963	0.475632811	0	0.152180333	0.219391278	0.446450431	0.7998386	0.734502034	0.567573332	0.442772496	0.518342942	0.70511259	0.838264267	0.348087795	0.250653675	0.439341078	0.649087741	0.102796244
GSM773555	Cluster1	0.866941773	0.643685531	0.794521169	0.867469116	0.657373846	0.517471944	0.792838872	0.473810258	0.21652996	0.580392389	0.573550377	0.255630915	0.35700214	0.344642603	0.437177074	0.816116256	0.688659811	0.711044906	0.403747656	0.587912812	0.646373155	0.788378867	0.277262339	0.240396996	0.551455462	0.620488313	0
GSM773556	Cluster1	0.701557689	0.559560049	0.713562173	0.621844604	0.663430219	0.57521957	0.725064466	0.480785682	0.305640318	0.669061279	0.663252361	0.103307556	0.291403965	0.258573668	0.522411995	0.78229508	0.760157907	0.654894274	0.395809964	0.617128487	0.779958704	0.810273643	0.433203974	0.244047742	0.378047843	0.664284866	0
GSM773557	Cluster1	0.705757261	0.619908184	0.746686013	0.745238438	0.628828562	0.533911415	0.750815865	0.530170533	0.281117646	0.619482643	0.606538789	0.3584447	0.309304306	0.284917333	0.450213343	0.757363228	0.69573027	0.688969984	0.400676255	0.513498377	0.69284752	0.804867201	0.362365163	0.307463317	0.519324839	0.608128346	0
GSM773558	Cluster1	0.549338551	0.58465937	0.595466018	0.630728231	0.82249518	0.464116445	0.863063641	0.464814913	0.211496721	0.556532679	0.539939164	0.003743497	0	0.318934711	0.435737486	0.72196766	0.830270805	0.600882028	0.34576401	0.564562101	0.742749098	0.848616976	0.302801664	0.107123386	0.539061374	0.631591417	0.15469061
GSM773559	Cluster1	0.894161604	0.686614141	0.847092883	0.873335682	0.708412442	0.642315314	0.913857667	0.595286057	0.231368168	0.593087314	0.836329325	0.322197374	0.345270825	0.29646145	0.495646522	0.796007681	0.730964753	0.997168731	0.506050321	0.723264716	0.768587018	0.873288007	0.554182064	0.303466127	0.718610536	0.731049993	0
GSM773560	Cluster1	0.704647894	0.595430275	0.744311845	0.814850495	0.641897916	0.535796633	0.782238454	0.526651809	0.117838363	0.545510411	0.693865529	0.512200701	0.399151438	0.263036718	0.485519376	0.772554667	0.702620759	0.777156659	0.420744574	0.591204106	0.747801244	0.799950703	0.334927131	0.283961426	0.489559677	0.65663807	0
GSM773561	Cluster2	0.753011303	0.513231712	0.838399261	0.596084539	0.626027965	0.486858973	0.742152921	0.491217633	0.264886489	0.587975594	0.578672075	0.310217123	0.390197733	0.124560639	0.482473466	0.752853652	0.627855208	0.647845337	0.355463722	0.498833783	0.754324501	0.84267879	0.336381847	0.319460024	0.50674518	0.584744963	0
GSM773562	Cluster1	0.685487498	0.569239598	0.707237121	0.88575352	0.578263998	0.399447547	0.804634365	0.473742703	0.086644888	0.581181219	0.417141643	0.291255238	0.246124067	0.087089357	0.242577464	0.662841524	0.674218582	0.832299643	0.268852111	0.476476682	0.66668835	0.821498784	0.287682876	0.250909698	0.44049073	0.540865307	0
GSM773563	Cluster1	0.852916885	0.567982258	0.746372428	0.820875368	0.621533527	0.517777751	0.786898208	0.465404785	0.131844655	0.59185983	0.604583777	0.13731767	0.262041085	0.179944468	0.420660907	0.752674457	0.667411752	0.714968713	0.34290267	0.605334418	0.63829246	0.825933308	0.251281102	0.21404572	0.405683993	0.58568677	0
GSM773564	Cluster2	0.669867614	0.511223419	0.700329615	0.534893246	0.651797715	0.535205082	0.792591277	0.456252617	0.178723338	0.569543864	0.619743682	0.203633744	0.277624311	0.161824265	0.470013705	0.682686539	0.711408004	0.734270114	0.455330213	0.610433139	0.695831739	0.759802633	0.397919709	0.40591795	0.543537752	0.620482688	0
GSM773565	Cluster1	0.632199701	0.668290375	0.726921551	0.805445957	0.578295023	0.394308133	0.791307204	0.406418169	0.222425461	0.515291914	0.619645959	0	0.122234085	0.04342101	0.275119071	0.624548511	0.672377655	0.837706923	0.258066778	0.553522676	0.637062585	0.737999898	0.376647177	0.172314322	0.418670854	0.543058816	0.009920988
GSM773566	Cluster1	0.719393	0.578810611	0.769314724	0.651055807	0.601130069	0.517067347	0.75828066	0.481379296	0.297307682	0.575457829	0.628998618	0.391792047	0.302234456	0.175911957	0.421190004	0.704176685	0.677530403	0.742860698	0.356661291	0.556247334	0.72486897	0.82403758	0.422697705	0.380350011	0.570469815	0.617194556	0
GSM773567	Cluster2	0.590819074	0.588995706	0.739303915	0.63834415	0.547468028	0.473331316	0.854400667	0.436192817	0.150589384	0.571884376	0.681736162	0.269038294	0.325501778	0.092909369	0.377968556	0.674017742	0.570003847	0.942381871	0.325571139	0.54283111	0.701703151	0.802007343	0.512433721	0.349537161	0.618551044	0.574140234	0
GSM773568	Cluster1	0.604414141	0.637544776	0.704687938	0.621067229	0.626990238	0.569673468	0.837231318	0.501557912	0.220843754	0.51413512	0.771341044	0	0.24763271	0.255290471	0.491394801	0.720715127	0.697558168	0.828901937	0.423504384	0.597141926	0.691505713	0.796943181	0.487745418	0.343507726	0.653568549	0.618168043	0.036263794
GSM773569	Cluster2	0.744344608	0.546846782	0.750526183	0.668977082	0.599877438	0.558571554	0.792259334	0.500346496	0.265369562	0.590739395	0.625616702	0.593680176	0.595909735	0.294143938	0.460085778	0.730036184	0.660388267	0.740249511	0.381019159	0.588668445	0.741405452	0.839089733	0.40437122	0.374011704	0.559783073	0.627179259	0
GSM773570	Cluster2	0.740216358	0.554611346	0.786669849	0.745741903	0.567242831	0.505117006	0.722130965	0.51043402	0.276994202	0.572076468	0.586769836	0.622148591	0.577408289	0.224175832	0.388498288	0.704889934	0.623956253	0.761619725	0.326966933	0.510211856	0.734993004	0.787886661	0.357250077	0.411101615	0.549350014	0.593155454	0
GSM773571	Cluster1	0.668927313	0.695712345	0.792051951	0.638022294	0.729298079	0.604383972	0.862687307	0.552589996	0.315563312	0.565905387	0.786018539	0	0.17660109	0.357422905	0.528523864	0.799243798	0.754678087	0.887709306	0.480747812	0.66789754	0.781832435	0.829419147	0.514071464	0.284944597	0.697802545	0.663168329	0.202059004
GSM773572	Cluster1	0.904730541	0.630422587	0.836055825	0.923445515	0.720350851	0.572782943	0.88964603	0.57469862	0.194476053	0.557275483	0.711371564	0.567396446	0.58298559	0.225808186	0.458488701	0.763281925	0.717303093	0.927754158	0.441145741	0.660119691	0.764947819	0.791292598	0.480824652	0.278257656	0.590745892	0.633470144	0
GSM773573	Cluster1	0.521854766	0.709521208	0.687994316	0.632973691	0.787599738	0.545713605	0.819607283	0.535882631	0.15268416	0.561493488	0.823532053	0	0.22241414	0.24762288	0.50968913	0.75975498	0.829714951	0.792413054	0.518525315	0.651223811	0.696695034	0.783174153	0.453187661	0.084980065	0.524222288	0.587478975	0.022890575
GSM773574	Cluster1	0.634432071	0.524795252	0.746554316	0.730392917	0.587011638	0.498595251	0.758916937	0.46448772	0.187559802	0.50446984	0.694946297	0.043839183	0.234565969	0.192332982	0.352956921	0.707038287	0.711520052	0.846090403	0.329275133	0.611456244	0.648045737	0.788867822	0.350137968	0.099648459	0.514871496	0.577691545	0
GSM773575	Cluster1	0.817460808	0.610866121	0.792291312	0.879809989	0.596152969	0.523583673	0.773992081	0.512149599	0.192186847	0.55088831	0.656043374	0.342088947	0.26760746	0.252947976	0.474730999	0.792093325	0.824138995	0.896586392	0.375504902	0.604086259	0.720317995	0.792210518	0.480758243	0.28464784	0.47087221	0.597912145	0
GSM773576	Cluster1	0.860152327	0.578895832	0.799144645	0.799680473	0.65486946	0.555407208	0.84152628	0.556373667	0.113119061	0.494391088	0.682711922	0.751138841	0.634557507	0.168083497	0.446329866	0.700799109	0.6162927	0.868074052	0.402170268	0.606512984	0.780175726	0.783982398	0.4639723	0.342369565	0.590007216	0.632859075	0
GSM773577	Cluster2	0.71755671	0.548656809	0.799603529	0.763332399	0.607167981	0.528356859	0.795670856	0.512848743	0.186797046	0.594009705	0.577805195	0.548057227	0.596458278	0.267548915	0.479435291	0.784762784	0.714678793	0.700742936	0.424209456	0.574566369	0.758348466	0.835662656	0.39931876	0.48574775	0.622360857	0.593947066	0
GSM773578	Cluster1	0.680241407	0.540023051	0.726698463	0.739681395	0.598058519	0.461923872	0.781188706	0.426674135	0.236412338	0.582528475	0.571826179	0	0.2482448	0.203288149	0.387975297	0.766575617	0.680205749	0.552898321	0.364543821	0.561161303	0.649172019	0.750777129	0.297222256	0.189659556	0.435356556	0.645436176	0.028674716
GSM773579	Cluster1	0.594477444	0.552338641	0.639524102	0.658010291	0.619026965	0.542739845	0.777967673	0.400268896	0.100674246	0.58255849	0.564579819	0.127181168	0.195643365	0.127940121	0.427201709	0.732804116	0.676310495	0.698084024	0.368961763	0.501347862	0.675391251	0.830778453	0.373803047	0.360820857	0.768273931	0.603089281	0
GSM773580	Cluster1	0.818213358	0.664531582	0.792740157	0.791167616	0.746403887	0.59941058	0.791863673	0.610667424	0.265871712	0.562045009	0.706422922	0.707817857	0.61244989	0.342173941	0.50187261	0.790810511	0.737176149	0.850509672	0.446466001	0.637388393	0.785403509	0.826367084	0.520944025	0.580394248	0.710580036	0.643088747	0
GSM773581	Cluster1	0.756805383	0.698152654	0.779480788	0.829856655	0.683867602	0.529708148	0.874594707	0.513037328	0.232889621	0.543673459	0.703576517	0.173628367	0.327460162	0.234106573	0.408887844	0.77049087	0.724046919	0.838468053	0.443382509	0.623423513	0.729896507	0.859893668	0.378582012	0.124488626	0.422821573	0.661189926	0
GSM773582	Cluster1	0.664183861	0.598994263	0.682244586	0.69790118	0.64682752	0.454508714	0.81319746	0.480495826	0.217676522	0.535450504	0.602710136	0.218872336	0.164873676	0.248677698	0.37481719	0.706890883	0.730237794	0.697050853	0.301485046	0.567614326	0.680146283	0.81336448	0.257037208	0.096346864	0.487687832	0.637670857	0
GSM773583	Cluster1	0.827776991	0.602930708	0.79310869	0.829523908	0.607194265	0.471314602	0.804450101	0.48337321	0.138449066	0.53235402	0.710735911	0.460039284	0.43951244	0.055805326	0.350415771	0.722037524	0.629661538	0.965468856	0.265846689	0.558654576	0.727570273	0.797454703	0.48045923	0.306841875	0.544281158	0.588673729	0
GSM773584	Cluster1	0.579064886	0.667339657	0.746520599	0.587787786	0.662684888	0.60720718	0.843913079	0.49946734	0.196858411	0.440345752	0.786020791	0.080888926	0.283756369	0.249772475	0.508296596	0.75814273	0.796300101	0.858317401	0.457470489	0.64820924	0.752273951	0.862083229	0.49786231	0.324362693	0.606338885	0.62767096	0
GSM773585	Cluster1	0.66730748	0.67865669	0.800066998	0.663948157	0.625458386	0.573050518	0.855661318	0.543195159	0.241245108	0.57182929	0.762129176	0	0.200709222	0.309366993	0.51950114	0.756660816	0.775908411	0.885844982	0.481781491	0.688859768	0.701425108	0.85530426	0.484399025	0.352702936	0.678372598	0.680921471	0.172928626
GSM773586	Cluster1	0.715150546	0.677981246	0.761026368	0.809518906	0.648723434	0.549389344	0.786909849	0.566890271	0.24921262	0.561810375	0.695244443	0.304427084	0.353685166	0.351868182	0.486913144	0.747827294	0.789422743	0.821997822	0.45653966	0.604173588	0.706824105	0.804086005	0.44484596	0.187727787	0.560682779	0.636360902	0
GSM773587	Cluster1	0.586589538	0.598115387	0.661022768	0.617382781	0.556660733	0.437263267	0.768453931	0.376197601	0.167844165	0.569054906	0.592996912	0.148988463	0.253880183	0.080167621	0.31208695	0.67437551	0.706192393	0.733708168	0.32091834	0.640195004	0.725500005	0.78360319	0.346393832	0	0.415268526	0.541997046	0.099492309
GSM773588	Cluster2	0.818360779	0.58890854	0.835659003	0.72330312	0.66428538	0.613967864	0.819898022	0.552322973	0.160876079	0.581500856	0.705621672	0.586368905	0.524407761	0.243072815	0.469173724	0.774612884	0.643029679	0.858232412	0.432585012	0.572075456	0.747364461	0.807462937	0.514937734	0.36354486	0.649634391	0.660797192	0
GSM773589	Cluster1	0.809671366	0.57993105	0.736688953	0.755448366	0.597954886	0.48308626	0.849262946	0.436949453	0.101873018	0.423877069	0.781876219	0.279701734	0.254229603	0	0.400794259	0.673000505	0.664768361	0.909287552	0.331717929	0.59441108	0.686912504	0.802086706	0.431519738	0.098807667	0.516370555	0.578497025	0.073614868
GSM773590	Cluster1	0.819221369	0.604334943	0.840003544	0.806053182	0.624127934	0.58267887	0.740491166	0.575677206	0.298183719	0.571664003	0.712651702	0.558336681	0.613570887	0.315401575	0.501658629	0.744351738	0.708252533	0.918790829	0.421686516	0.657482522	0.730672101	0.802212357	0.446670145	0.425734565	0.522370139	0.638442069	0
GSM773591	Cluster1	0.704587046	0.709959473	0.780229265	0.801056884	0.714338102	0.591344628	0.853079196	0.536163341	0.30096751	0.615946474	0.792055946	0	0.260183708	0.353806925	0.531955465	0.754062259	0.698605291	0.87651012	0.494920474	0.662943734	0.702339771	0.83885	0.4915068	0.425951825	0.665299852	0.667329375	0.100140095
GSM773592	Cluster1	0.566899286	0.685576236	0.793348557	0.560105522	0.671670046	0.531743118	0.73564348	0.490637007	0.240235567	0.55800055	0.581006368	0.07877008	0.214839776	0.306566509	0.502828706	0.725630931	0.727404347	0.694532412	0.377068407	0.602814439	0.738031958	0.840293747	0.367124843	0.051049524	0.565304862	0.651507232	0
GSM773593	Cluster1	0.662808624	0.595160317	0.757836513	0.717221847	0.597334364	0.502434861	0.759757073	0.470520121	0.242519527	0.547873087	0.664768141	0.019214839	0.231325646	0.203659249	0.412384206	0.736481511	0.624700883	0.712484252	0.346582938	0.629797751	0.658372847	0.827918482	0.381842179	0.2170105	0.490174023	0.580719539	0
GSM773594	Cluster2	0.700740813	0.50062429	0.74885447	0.571220369	0.678695014	0.496230411	0.685707046	0.484587487	0.203988576	0.555083198	0.500080121	0.37310873	0.390203461	0.234484863	0.410679795	0.718099552	0.571414456	0.68416129	0.298758715	0.454226439	0.748392275	0.80702083	0.293936027	0.497246053	0.621919667	0.558367889	0
GSM773595	Cluster2	0.683297474	0.460574389	0.709815139	0.524615245	0.652218181	0.537517728	0.757909223	0.468995851	0.205266703	0.531536078	0.607271247	0.19939344	0.238561557	0.165280722	0.429920404	0.762085742	0.695887845	0.731055054	0.365345449	0.5404818	0.702123066	0.74067627	0.376825546	0.276863481	0.603832389	0.609772014	0
GSM773596	Cluster2	0.802093878	0.637453963	0.817888075	0.6644074	0.621139216	0.608190272	0.819642897	0.590301235	0.312078723	0.596105719	0.663676029	0.108521704	0.298263621	0.231394844	0.508255189	0.753783214	0.728602936	0.867491903	0.428103741	0.638069903	0.755165201	0.841208338	0.498460691	0.572610713	0.733302152	0.674788116	0
GSM773597	Cluster1	0.724128876	0.557908217	0.814824352	0.680136645	0.57294294	0.470983251	0.766496561	0.457564692	0.240109721	0.572583525	0.628511779	0.164339008	0.176593963	0.209870944	0.469647028	0.789465614	0.664153058	0.838758641	0.378760459	0.660769983	0.758941692	0.888138623	0.387241176	0.346402499	0.551108888	0.60940802	0
GSM773598	Cluster1	0.784975364	0.655267567	0.683359323	0.563609918	0.804128395	0.565508561	0.720566694	0.448978702	0.501008157	0.601458378	0.556000721	0.003926079	0.047587	0.264221736	0.501600984	0.800075754	0.783204959	0.516884008	0.350846136	0.555572372	0.75050731	0.799923226	0.305053211	0.29471547	0.459954946	0.754743512	0
GSM773599	Cluster1	0.811686911	0.594793169	0.725999577	0.834699525	0.616288541	0.449359504	0.838822186	0.521199584	0.171610819	0.549525309	0.626882466	0.553310622	0.399739279	0.209761748	0.39614808	0.752671686	0.75394994	0.869339091	0.342117003	0.568471665	0.738301967	0.746351836	0.30992943	0.224217686	0.50090666	0.582990364	0
GSM773600	Cluster1	0.790781055	0.636924179	0.822963326	0.80407902	0.741997791	0.611527285	0.84325881	0.590608626	0.293897617	0.607627716	0.785729636	0.491756567	0.55639458	0.360248939	0.561996373	0.804557791	0.696488048	0.896222914	0.502055734	0.67530621	0.783882117	0.812041234	0.519528017	0.364678319	0.577942967	0.672313646	0
GSM773601	Cluster1	0.780629829	0.614367067	0.781081081	0.822513114	0.705197141	0.501105031	0.82914708	0.534474413	0.28184968	0.610235395	0.661494406	0	0.229895986	0.263649787	0.480491484	0.787565157	0.698942484	0.83046718	0.459959765	0.695207488	0.760842493	0.85549994	0.494793728	0.282935772	0.481380206	0.67493512	0.244539807
GSM773602	Cluster2	0.666882	0.545636882	0.787977623	0.537024999	0.601145845	0.53817108	0.805889407	0.523260381	0.174306847	0.573028116	0.610943505	0.152133746	0.369765523	0.193628873	0.501091745	0.736047953	0.643056531	0.814968828	0.409271333	0.556298989	0.754660558	0.819746516	0.467990352	0.456104397	0.74053781	0.621085479	0
GSM773603	Cluster1	0.726216717	0.629147697	0.728070479	0.811566927	0.734925673	0.529786967	0.82722761	0.505022755	0.236214597	0.599818653	0.698505865	0.165759737	0.311172504	0.267697317	0.464266012	0.727961836	0.744311867	0.778993083	0.432858328	0.603942344	0.697629292	0.818307336	0.413915191	0.375740556	0.607016825	0.638726076	0
GSM773604	Cluster1	0.896023808	0.592873111	0.793622768	0.849416963	0.615887973	0.459032162	0.722131113	0.458788026	0.142957261	0.560426502	0.585195322	0.308328698	0.243383433	0.078451353	0.404177713	0.66333571	0.585505278	0.884337851	0.343020772	0.596641532	0.591026095	0.750232782	0.368937085	0.209728447	0.460546964	0.531599099	0
GSM773605	Cluster2	0.721472023	0.535022716	0.773584313	0.731548329	0.666219521	0.58902769	0.732051617	0.563001721	0.178958673	0.536899461	0.635320045	0.683255698	0.649702025	0.226862656	0.408070243	0.725723024	0.626540565	0.775952513	0.37016749	0.544373445	0.737915657	0.760203476	0.41131253	0.481498433	0.57943902	0.644863856	0
GSM773606	Cluster2	0.755773589	0.639427146	0.869379339	0.54851056	0.633203356	0.634100094	0.854719963	0.61850656	0.331938894	0.61303393	0.656159286	0	0.342307148	0.300225838	0.560079947	0.760318272	0.660575476	0.811854126	0.472059036	0.639191254	0.793780109	0.813208192	0.531166885	0.670006551	0.84568252	0.710143245	0.351180103
GSM773607	Cluster2	0.656159254	0.643766317	0.834633159	0.584110487	0.616673046	0.650620404	0.893664327	0.53350052	0.223838595	0.606163828	0.696780268	0.176845164	0.420091836	0.201748244	0.532480117	0.713040289	0.666582833	0.903691834	0.512457984	0.660725366	0.750149914	0.834056853	0.581917866	0.534033495	0.680170834	0.679098228	0
GSM773608	Cluster2	0.558278696	0.507613567	0.751798679	0.477571289	0.568355392	0.533322449	0.748910586	0.492939095	0.161792298	0.541057683	0.49134589	0.186798128	0.329953187	0.174536984	0.42476453	0.713572135	0.60278755	0.656930516	0.318954359	0.44055685	0.699956544	0.79744086	0.352081848	0.458676694	0.762286604	0.569136505	0
GSM773609	Cluster2	0.655609369	0.560447622	0.753345293	0.584284361	0.572452005	0.590906112	0.781986885	0.529415765	0.229162851	0.576882818	0.574962573	0	0.215833533	0.252834414	0.476018319	0.750697175	0.676145371	0.729791006	0.368986384	0.552112983	0.717169904	0.81327108	0.406045488	0.446488627	0.723494418	0.617273677	0.054661586
GSM773610	Cluster1	0.81626364	0.601663708	0.833394345	0.625540023	0.632793033	0.613537862	0.808830627	0.524520813	0.33368333	0.594661497	0.653119295	0.156878191	0.326757246	0.220420284	0.51054523	0.766690954	0.726332437	0.789785559	0.435272305	0.599507507	0.754317559	0.850016334	0.42405108	0.463929092	0.616380443	0.604767638	0
GSM773611	Cluster2	0.760673063	0.626644581	0.789327196	0.645314464	0.673408418	0.59206125	0.813397835	0.566926986	0.214206373	0.580807829	0.626844844	0.517227632	0.535916393	0.281227725	0.487042459	0.77453046	0.679322598	0.819460235	0.452719349	0.585549791	0.74408756	0.785754983	0.453145358	0.425458273	0.619449724	0.649711858	0
GSM773612	Cluster2	0.827686078	0.604764646	0.853365473	0.896938818	0.738402352	0.627762853	0.789888817	0.612365322	0.242957079	0.615703275	0.729781044	0.814717222	0.765982685	0.360291174	0.501960883	0.755454144	0.687449429	0.868678798	0.460779216	0.592326552	0.778102439	0.791315471	0.503563821	0.495346116	0.624975607	0.650183512	0
GSM773613	Cluster1	0.897724362	0.603316552	0.826755655	0.912581609	0.590100282	0.516065037	0.85960736	0.47413216	0.106077727	0.567466279	0.674494815	0.387607589	0.348295232	0.190693359	0.399172164	0.767831295	0.67895841	0.895737221	0.307100718	0.591961389	0.695531986	0.800983704	0.370870182	0.2282423	0.427850403	0.608446514	0
GSM773614	Cluster1	0.57938641	0.519880841	0.700640685	0.514798317	0.5545198	0.565873409	0.779175385	0.450402265	0.160771325	0.483888702	0.545980556	0.016909856	0.167594536	0.15044596	0.403540069	0.721798699	0.668218194	0.760443975	0.311811349	0.507642339	0.665001108	0.766263558	0.347843018	0.368460338	0.572594365	0.555334135	0
GSM773615	Cluster2	0.603599639	0.569067937	0.737042949	0.526248989	0.553615851	0.411285893	0.716549736	0.406730494	0.309147172	0.543496267	0.382414212	0	0.158445705	0.217706529	0.440806073	0.716268863	0.689436679	0.54390536	0.384145695	0.50448252	0.704203226	0.774463934	0.262056559	0.18252201	0.409257389	0.65027652	0.147310057
GSM773616	Cluster1	0.867294048	0.576697471	0.799184497	0.942532003	0.668007912	0.467653879	0.813650934	0.465133621	0.31451827	0.615721852	0.616926039	0.161892207	0.264875978	0.285308869	0.425772138	0.766373989	0.729058461	0.850576568	0.431922788	0.621521987	0.644028338	0.800951499	0.447716615	0.048412552	0.339515329	0.685427119	0
GSM773617	Cluster1	0.731932785	0.550149631	0.744049844	0.630782605	0.58466925	0.51167931	0.759307258	0.478694998	0.298966595	0.570692007	0.615515971	0.356279005	0.367266151	0.228305563	0.465161208	0.762505075	0.637022686	0.808783631	0.347703707	0.652556656	0.660058011	0.859036059	0.402831172	0.418284667	0.677221533	0.629346524	0
GSM773618	Cluster2	0.632669742	0.59725913	0.742950772	0.465318491	0.705884863	0.557718216	0.83251168	0.500099617	0.315458184	0.623019181	0.629913221	0.118578743	0.308778941	0.238117546	0.47878702	0.757167289	0.679450354	0.725692107	0.450047428	0.68103081	0.72939842	0.883521893	0.457440268	0.471738273	0.715832423	0.65238829	0
GSM773619	Cluster1	0.634811008	0.671833195	0.736657645	0.534536405	0.687540487	0.572721766	0.836980582	0.521419105	0.291481961	0.541558931	0.745570055	0.003253212	0.306433366	0.306441903	0.505598422	0.731504969	0.735743754	0.826466647	0.426682861	0.658003645	0.748032858	0.884054324	0.532350613	0.417376454	0.661376909	0.622562019	0
GSM773620	Cluster2	0.706342357	0.599780056	0.776167273	0.522621425	0.6202773	0.553402984	0.805466935	0.52378674	0.292130054	0.567429532	0.629921236	0	0.12273223	0.206314918	0.481927496	0.735030569	0.594704534	0.698232679	0.410119441	0.586811322	0.776150833	0.832013278	0.444645839	0.536432608	0.697413373	0.616463785	0.074262152
GSM773621	Cluster1	0.774192561	0.602551263	0.766382976	0.854102374	0.621241173	0.509950914	0.781691393	0.468601153	0.12087227	0.486137674	0.684951015	0.22709409	0.259869606	0.159726515	0.384297239	0.657640397	0.60562138	0.860203401	0.358814571	0.56986134	0.627941634	0.767594885	0.389908307	0.157821099	0.462600137	0.580655344	0
GSM773622	Cluster2	0.710013288	0.62918266	0.812023508	0.63187595	0.664377235	0.608042279	0.836607388	0.617026999	0.375702229	0.636995543	0.690314202	0	0.292406628	0.337482434	0.566825079	0.731180708	0.671715729	0.79621899	0.494277291	0.659012631	0.789367917	0.830920829	0.54130335	0.689738839	0.87328194	0.677356933	0.329348503
GSM773623	Cluster2	0.545249599	0.57521265	0.686797669	0.496642629	0.519166396	0.533935885	0.706410541	0.497281845	0.264603114	0.526885721	0.518102244	0.112346681	0.241565037	0.127809925	0.414755004	0.756073417	0.61554034	0.728853296	0.284518827	0.524268261	0.673517802	0.881373987	0.369083447	0.463407466	0.715895694	0.506701131	0
GSM773624	Cluster2	0.573313607	0.497132701	0.702895246	0.437966496	0.547522675	0.479092447	0.730348641	0.421461814	0.22554014	0.582468669	0.53058034	0.05723134	0.24930319	0.095364967	0.374112849	0.698515527	0.66155681	0.470024338	0.346428615	0.391916892	0.666942365	0.789844769	0.203299291	0.252158995	0.46216852	0.546206426	0
GSM773625	Cluster2	0.794140213	0.588229723	0.812846094	0.686843854	0.640891315	0.582462612	0.812597515	0.59162043	0.235464385	0.596278912	0.685111977	0.225312206	0.408680652	0.234767304	0.508905294	0.739363688	0.700143019	0.8632839	0.488484061	0.61968955	0.732504147	0.82253932	0.525426302	0.542307584	0.807500084	0.615964213	0
GSM773626	Cluster2	0.728404618	0.584016428	0.739068541	0.689416187	0.589626174	0.530502362	0.777794289	0.474212027	0.143958194	0.56384942	0.519462639	0.084991805	0.292524089	0.201639536	0.408573516	0.700112661	0.604340861	0.710967025	0.31953935	0.4945086	0.681119798	0.827229333	0.274418203	0.427102406	0.623773735	0.587080871	0
GSM773627	Cluster1	0.683478604	0.589799431	0.75389856	0.505431137	0.602138344	0.550039092	0.810224282	0.464272616	0.241351792	0.576125272	0.639642933	0.076443153	0.212354997	0.132832649	0.436911919	0.778970903	0.696006931	0.804929077	0.390437269	0.610949063	0.721377694	0.901046523	0.428391804	0.18584343	0.593872235	0.67201371	0
GSM773628	Cluster1	0.585436818	0.681440214	0.732460283	0.698687949	0.747973183	0.55268536	0.844396723	0.494087231	0.278138326	0.653417055	0.670368186	0	0.189437764	0.303809212	0.526439803	0.771498692	0.782352309	0.726746484	0.398158445	0.589371677	0.705794042	0.845599071	0.399694269	0.186429081	0.629368359	0.657826333	0.150677716
GSM773629	Cluster2	0.812943062	0.674265491	0.822506994	0.740115693	0.714942735	0.648722579	0.857670644	0.637152375	0.213640878	0.611554037	0.749749658	0.479480654	0.633447431	0.262454846	0.541686797	0.76244619	0.699195135	0.939227805	0.499254928	0.651179178	0.769607591	0.852456389	0.575086564	0.551629103	0.8197322	0.658253208	0
GSM773630	Cluster1	0.957571636	0.676393828	0.891680606	1	0.725877175	0.562173558	0.933926074	0.522369651	0.307736506	0.654615	0.715514129	0.265769048	0.337157793	0.26018557	0.491019853	0.81648517	0.794778183	0.920906612	0.429324788	0.679589369	0.691221897	0.894213805	0.397536756	0.161198698	0.634484685	0.644049578	0
GSM773631	Cluster2	0.505719511	0.453653125	0.640441472	0.471575539	0.579080037	0.516682173	0.714196126	0.419881083	0.26983364	0.587970477	0.469926787	0	0.14949341	0.188847333	0.402951438	0.68896294	0.66906411	0.547513192	0.308858234	0.488237079	0.667945133	0.796528874	0.287791116	0.40404913	0.547557309	0.588211341	0.006943682
GSM773632	Cluster2	0.65422318	0.632840691	0.753608838	0.570202249	0.7104223	0.63951753	0.820413371	0.540145031	0.42901798	0.596107474	0.620093403	0	0.266839137	0.392857517	0.524215723	0.745531058	0.723396388	0.680669829	0.429435489	0.566685574	0.745229267	0.840391093	0.424497533	0.485073522	0.643597335	0.640018435	0.104239111
GSM773633	Cluster1	0.811587874	0.608656811	0.829531071	0.845825519	0.677892933	0.535333887	0.760076593	0.50885477	0.244037391	0.659856256	0.569779813	0.417502446	0.338496948	0.2599461	0.40831481	0.747278169	0.679313513	0.745462803	0.391644218	0.635623462	0.696908401	0.777362193	0.295996454	0.266090688	0.486660982	0.563803959	0
GSM773634	Cluster2	0.777524147	0.518656984	0.755083487	0.689084016	0.572372654	0.543014864	0.775752965	0.533809461	0.24865895	0.640247276	0.580951489	0.349243422	0.395220293	0.246885662	0.429833084	0.689440937	0.652034284	0.738835339	0.363724833	0.562867464	0.695336565	0.760712975	0.406683204	0.500741131	0.719775096	0.607571544	0
GSM773635	Cluster2	0.746175246	0.555839803	0.770485331	0.722056697	0.541545761	0.55459082	0.749593807	0.523443788	0.230391572	0.571139741	0.621637327	0.548625009	0.55219128	0.273759129	0.454878406	0.69145174	0.642505542	0.84140475	0.395351227	0.574454632	0.710970208	0.772182416	0.424707716	0.532368062	0.679887095	0.59986942	0
GSM773636	Cluster1	0.706759065	0.51667593	0.694921811	0.656141607	0.619706915	0.482260394	0.757442331	0.43778968	0.158229503	0.597822707	0.507952615	0.342585899	0.302755394	0.160536978	0.433194521	0.727877045	0.714360509	0.645272954	0.387287944	0.581247975	0.733808009	0.809740954	0.305518807	0.148125305	0.46438044	0.62566415	0
GSM773637	Cluster2	0.621827881	0.56176316	0.705423741	0.560398711	0.582078516	0.494389749	0.774964573	0.436563502	0.215872654	0.499920935	0.625344704	0	0.126724117	0.194686446	0.420012227	0.741939795	0.612116515	0.768648408	0.28027304	0.580298545	0.657218343	0.814340749	0.446870601	0.397786904	0.68108415	0.553975286	0.011528734
GSM773638	Cluster2	0.63314405	0.48530978	0.765856379	0.546742736	0.582833921	0.482302865	0.691646182	0.483916218	0.176500859	0.559648732	0.418375403	0.348660629	0.358241247	0.205579161	0.450679666	0.702794386	0.623173725	0.632968615	0.311744693	0.41285911	0.739656111	0.816057422	0.304846001	0.44347744	0.623989146	0.569191214	0
GSM773639	Cluster1	0.658119501	0.541081444	0.705364435	0.702568659	0.654334048	0.599608153	0.7239641	0.464278461	0.292122884	0.585219731	0.58908149	0.262905362	0.284725022	0.29984151	0.45286344	0.757027572	0.771819186	0.637468659	0.39836975	0.566759322	0.710471422	0.814492781	0.398920354	0.290623795	0.437101678	0.685212105	0
GSM773640	Cluster1	0.489496752	0.618160652	0.71509692	0.470841121	0.670141583	0.562148407	0.774874267	0.466741541	0.174133293	0.487327107	0.693011096	0	0.093103895	0.288821276	0.444895821	0.772708899	0.678926961	0.789122319	0.378459149	0.630559242	0.733421068	0.793203948	0.474367196	0.14881142	0.546264199	0.620486815	0.018641952
GSM773641	Cluster1	0.657062889	0.526629591	0.710893668	0.517388138	0.624565999	0.54654294	0.714160109	0.41007109	0.257829902	0.503357905	0.457341794	0.069035779	0.031933349	0.339444493	0.406853991	0.73379016	0.68019482	0.649544484	0.348232723	0.534923471	0.709519236	0.835158036	0.367901137	0.151859071	0.490994175	0.588381697	0
GSM773642	Cluster1	0.654208546	0.561296966	0.649890744	0.567592149	0.593172617	0.546692025	0.719198653	0.478778744	0.269283796	0.503023558	0.5559596	0	0.191766406	0.332555001	0.392988501	0.743257106	0.611891467	0.731481392	0.378659553	0.617410546	0.667447244	0.795389617	0.400211211	0.184655525	0.488651338	0.652888108	0.06952089
GSM773643	Cluster1	0.814731037	0.559938378	0.732227092	0.743721143	0.624620038	0.502659297	0.74908734	0.468608742	0.12457215	0.523497309	0.499407785	0.280413041	0.279303089	0.080939315	0.367846505	0.750979477	0.704069767	0.856570733	0.301518645	0.571751729	0.677808406	0.768269124	0.339870331	0.130826856	0.397537584	0.574877116	0
GSM773644	Cluster1	0.815946623	0.586674202	0.793627611	0.694788174	0.62449676	0.569567369	0.747115194	0.48451434	0.263047626	0.551467927	0.60389691	0.16895444	0.303210065	0.248424827	0.473760272	0.750578112	0.662622891	0.757694243	0.423590855	0.657507392	0.689702648	0.785025411	0.416791451	0.367462439	0.504364712	0.652392852	0
GSM773645	Cluster1	0.497551032	0.572009634	0.677308734	0.500546599	0.647527602	0.536608996	0.680626303	0.430615807	0.248875774	0.553378682	0.325377072	0	0.07673378	0.322130233	0.426601279	0.742377884	0.697580085	0.526440142	0.335359305	0.585309145	0.684290011	0.832749438	0.224484619	0.296269212	0.446209919	0.620520979	0.036842136
GSM773646	Cluster1	0.789613268	0.545938836	0.806760699	0.741457032	0.614932842	0.591470577	0.70950307	0.539941866	0.221023546	0.536643309	0.650993829	0.475990046	0.430950354	0.239297797	0.45752609	0.74183375	0.647534702	0.801079403	0.351044595	0.610912971	0.710665048	0.807643289	0.400813112	0.416489516	0.643930784	0.620652054	0
GSM773647	Cluster1	0.830557243	0.558363616	0.804819992	0.675701374	0.635099331	0.526975799	0.753655404	0.487670246	0.306665274	0.511696625	0.600124789	0.432628863	0.388627023	0.203026575	0.457042582	0.755284022	0.713339923	0.777643888	0.399779729	0.612204903	0.723515887	0.80560178	0.371465766	0.381581439	0.41893031	0.643905558	0
GSM773648	Cluster1	0.482726808	0.636146691	0.751435372	0.493250581	0.650894892	0.554267533	0.748504898	0.467261105	0.172598934	0.47163014	0.600290965	0.012943028	0.270988077	0.28379922	0.397068787	0.74821506	0.724033769	0.724865004	0.363071966	0.564898294	0.736842377	0.847552355	0.395220282	0.156964026	0.556602023	0.618705378	0
GSM773649	Cluster1	0.733521181	0.563811116	0.793365683	0.86290457	0.608980263	0.542794869	0.856277355	0.536026619	0.222854943	0.556444043	0.784398117	0.164159368	0.199515211	0.252158642	0.424371325	0.734478049	0.717726186	0.966376427	0.390966309	0.617833354	0.71020786	0.845255792	0.456858258	0.194525406	0.586878278	0.680747698	0
GSM773650	Cluster2	0.605244987	0.556476028	0.725826721	0.537188128	0.616722884	0.555421035	0.736683237	0.438447337	0.251256407	0.554272102	0.520763463	0.246363832	0.238445429	0.209221277	0.474729262	0.732097553	0.76163977	0.630639683	0.396077083	0.524820927	0.709962592	0.816088504	0.263908299	0.290745541	0.473035838	0.620699294	0
GSM773651	Cluster1	0.602862919	0.660491745	0.743045342	0.568251536	0.719502983	0.542521124	0.799612887	0.501355619	0.381311453	0.620007802	0.596421415	0	0.168241426	0.427646869	0.558299608	0.762956645	0.781144807	0.656682933	0.440945711	0.607023316	0.747740583	0.828829764	0.401187052	0.176074828	0.55836246	0.688856659	0.154121075
GSM773652	Cluster1	0.80630142	0.607858668	0.78108952	0.646985182	0.632557942	0.588370927	0.732809469	0.545196763	0.359559304	0.589836229	0.606864575	0.26996309	0.224178618	0.220624919	0.502359485	0.732344367	0.690589027	0.743405021	0.422784998	0.588249548	0.692559968	0.811077618	0.43389861	0.36148955	0.648612801	0.641593424	0
GSM773653	Cluster2	0.696457127	0.540218255	0.750945688	0.625978402	0.659568408	0.626145894	0.746068091	0.507375721	0.266113781	0.623691091	0.614092424	0.232375973	0.299017426	0.332481332	0.487220768	0.694819962	0.667719099	0.7980276	0.422702812	0.623074643	0.713291609	0.821158742	0.434802586	0.411796448	0.662839077	0.622256301	0
GSM773654	Cluster1	0.888941254	0.663813638	0.811734536	0.764717079	0.648861761	0.593136155	0.821383364	0.549565548	0.287990729	0.516493615	0.721480402	0.264299765	0.279830119	0.233676127	0.477884535	0.800032498	0.701356401	0.853559404	0.42025194	0.619790746	0.697823821	0.799243761	0.493772777	0.256429157	0.458016033	0.60128977	0
GSM773655	Cluster1	0.589039903	0.46061352	0.713717578	0.510959905	0.579716342	0.527792638	0.690556295	0.454272172	0.243319042	0.522888411	0.562304582	0.356835028	0.334566016	0.176589043	0.391510365	0.764875423	0.773028983	0.674178125	0.29096145	0.563595906	0.762517454	0.83612973	0.280797661	0.238409159	0.444507315	0.615130966	0
GSM773656	Cluster2	0.761727084	0.547630476	0.789508714	0.781680638	0.570489632	0.557671677	0.824724862	0.536725837	0.157952594	0.604789613	0.630261694	0.622961959	0.561893679	0.18067549	0.444860611	0.726103684	0.612698455	0.812130795	0.404126665	0.543105589	0.759159314	0.787000313	0.451410133	0.534694252	0.785255587	0.627050737	0
GSM773657	Cluster2	0.768730325	0.558170345	0.78132283	0.704644793	0.595508426	0.590880443	0.779796231	0.554325143	0.277372195	0.62100042	0.643276655	0.152027579	0.292694631	0.269653127	0.507005478	0.757107591	0.685232546	0.77877338	0.418447388	0.577266978	0.729504128	0.830288171	0.464287193	0.489053563	0.810371885	0.633863657	0
GSM773658	Cluster1	0.655423555	0.583788062	0.780275545	0.770235248	0.732531461	0.50756697	0.857375961	0.464893885	0.214960838	0.653222911	0.701554888	0.123854713	0.142443972	0.316445681	0.477987744	0.801804014	0.713126048	0.727993814	0.406934452	0.667140441	0.707167881	0.815751038	0.333684335	0.169404565	0.461467625	0.626205083	0
GSM773659	Cluster1	0.661759497	0.634313	0.738391446	0.867442137	0.599607455	0.530412929	0.880457189	0.510641559	0.215859283	0.557981048	0.683751188	0	0.216096622	0.14187394	0.473031935	0.775210187	0.721032221	0.839519318	0.431280982	0.598988906	0.696912377	0.855322704	0.424608968	0.272021671	0.575000749	0.632149052	0.007701267
GSM773660	Cluster1	0.60387434	0.581205005	0.717537815	0.566422083	0.584851496	0.58727086	0.756157141	0.506477107	0.28501218	0.559694467	0.648521413	0.127408609	0.16935728	0.319799075	0.506825116	0.772726358	0.703578324	0.681485371	0.416118356	0.555367273	0.696864739	0.822261714	0.40824011	0.28531212	0.5555781	0.61676174	0
GSM773661	Cluster1	0.719661928	0.639121427	0.789572685	0.664529521	0.623409703	0.532490488	0.811924351	0.49097566	0.269361676	0.542363819	0.681833063	0.267661369	0.221947251	0.179479449	0.459931079	0.808902805	0.715687365	0.821702791	0.375743911	0.593425466	0.730017549	0.840445911	0.424722408	0.194069803	0.431067582	0.611219997	0
GSM773662	Cluster2	0.844413099	0.556940046	0.810675983	0.72643672	0.558331385	0.571526062	0.812479873	0.561078678	0.233773638	0.550088993	0.660617257	0.456384794	0.369823059	0.249014027	0.48663469	0.775826803	0.630382532	0.868646437	0.415432127	0.601583928	0.735184951	0.838166234	0.475518391	0.55727269	0.835071546	0.643798186	0
GSM773663	Cluster2	0.585549707	0.47444616	0.649874689	0.459549671	0.524298973	0.486435437	0.744796712	0.400183145	0.180367742	0.47442179	0.497050075	0	0.09191074	0.099652516	0.41046541	0.74139478	0.587716125	0.638890205	0.258548015	0.504294016	0.667983007	0.739843595	0.30103068	0.339887526	0.576837409	0.604981783	0.068447517
GSM773664	Cluster2	0.625537597	0.637356909	0.728306052	0.436742044	0.609922983	0.587385533	0.76908081	0.509395912	0.299039927	0.555413695	0.596779992	0	0.209233697	0.283106493	0.483928634	0.764592111	0.685617322	0.714796233	0.426569936	0.631714453	0.741909012	0.839738839	0.468987854	0.309170685	0.57838119	0.650919388	0.050022005
GSM773665	Cluster1	0.842681489	0.682359462	0.811436505	0.883137215	0.698172682	0.584909903	0.788369955	0.570617493	0.269594015	0.580768736	0.816639856	0.473074066	0.532733413	0.28037129	0.513967771	0.74180059	0.712352841	0.955902946	0.426315302	0.690156272	0.740689494	0.850284866	0.529805618	0.40586426	0.632624291	0.659169412	0
GSM773666	Cluster1	0.770592467	0.551265889	0.759616043	0.638603611	0.57392903	0.517220675	0.808285469	0.487590705	0.269844989	0.565561177	0.612439177	0.183795206	0.227773748	0.233741715	0.437063583	0.739152338	0.669262876	0.753984606	0.39154211	0.559824934	0.694635566	0.811550989	0.345529373	0.330437514	0.629652786	0.61136441	0
GSM773667	Cluster1	0.82138175	0.572511039	0.743984439	0.804714911	0.547771808	0.55205247	0.719700504	0.467697735	0.209989297	0.603075156	0.63991168	0.264446352	0.41030045	0.190206418	0.445860185	0.767208759	0.653484026	0.797632127	0.348988807	0.558485384	0.726037555	0.809012687	0.405687971	0.444163276	0.651737896	0.59413296	0
GSM773668	Cluster1	0.503038709	0.527494776	0.686962374	0.430429294	0.530069155	0.502849142	0.734125903	0.436111485	0.272431815	0.525882985	0.522998516	0	0.226522002	0.218329711	0.415965887	0.748300028	0.622338941	0.533276436	0.307849378	0.517095388	0.703421863	0.812603494	0.250373522	0.336531984	0.493604794	0.627878854	0.102852565
GSM773669	Cluster1	0.76391108	0.503191125	0.752691694	0.743626694	0.592880773	0.482352176	0.696083514	0.50357421	0.203775366	0.545249625	0.573974047	0.604916766	0.523922367	0.143226711	0.386252972	0.733772747	0.687647912	0.823568973	0.348646282	0.545696917	0.64221932	0.758131481	0.311731714	0.279292787	0.601625663	0.57785169	0
GSM773670	Cluster1	0.643683599	0.650735987	0.776249555	0.538748076	0.707404786	0.599023685	0.766030147	0.564148952	0.298033122	0.54276552	0.668161879	0.355065437	0.363707455	0.324101034	0.441514139	0.789874776	0.70084971	0.742693404	0.46802443	0.571856149	0.759751825	0.795708895	0.507888037	0.290460965	0.608960991	0.639124585	0
GSM773671	Cluster2	0.727864333	0.600920048	0.819324103	0.648592289	0.674740034	0.633446325	0.801409501	0.567828605	0.339025694	0.622815419	0.651030113	0.128860192	0.317360827	0.308615414	0.49598446	0.772723346	0.741193263	0.810743435	0.446185109	0.600371203	0.762965751	0.880305407	0.520860622	0.384906234	0.607299581	0.637691309	0
GSM773672	Cluster1	0.717136487	0.512717323	0.746198323	0.717583254	0.556888918	0.489144737	0.715258644	0.472215204	0.148937058	0.51639973	0.53864212	0.261484892	0.391423448	0.140324333	0.356106367	0.70966906	0.651689897	0.649843126	0.325929059	0.482559345	0.647274201	0.748970194	0.267758327	0.3164784	0.529844165	0.571230995	0
GSM773673	Cluster1	0.676634557	0.60697712	0.730812665	0.618144851	0.633260604	0.530068081	0.861138034	0.471439368	0.265715288	0.531122167	0.615764713	0.057080156	0.078498457	0.230204125	0.438262509	0.830060567	0.691655449	0.776020644	0.386421301	0.545952437	0.743063815	0.873743537	0.353076532	0.162709758	0.601702465	0.667510617	0
GSM773674	Cluster1	0.876390547	0.516054932	0.770321606	0.935421378	0.581448411	0.441690066	0.780132778	0.464295626	0	0.518449018	0.60863577	0.33806284	0.317844871	0.038777829	0.350201073	0.625464207	0.615017149	0.941212586	0.287994404	0.560318017	0.678167372	0.7021653	0.386496583	0.084440807	0.367291761	0.562108934	0.159803823
GSM773675	Cluster1	0.48012816	0.524908177	0.665069897	0.398685282	0.597996681	0.506569436	0.777806141	0.429764583	0.172989432	0.432035033	0.660913793	0.011033017	0.089865225	0.122419737	0.397208806	0.683755724	0.676228473	0.834329275	0.279928928	0.559699104	0.729537716	0.820821157	0.369722623	0.187296179	0.569633007	0.635236826	0
GSM773676	Cluster1	0.807643226	0.642749391	0.770566114	0.713574123	0.576117015	0.57862927	0.857565866	0.533711868	0.257924312	0.551260336	0.751919571	0.200878547	0.299987227	0.258106504	0.493838089	0.746908911	0.740598566	0.893350554	0.462227891	0.652482521	0.703786442	0.846143017	0.488016182	0.335775987	0.678492597	0.647924664	0
GSM773677	Cluster1	0.838640664	0.595166335	0.806350478	0.727475482	0.610840093	0.579464193	0.755094192	0.551375592	0.277644128	0.524160174	0.674259561	0.533440862	0.483377882	0.197861271	0.484733631	0.741786004	0.671675282	0.872430081	0.419492265	0.585047837	0.676835056	0.775708408	0.426074782	0.277331638	0.556086205	0.633278767	0
GSM773678	Cluster2	0.663543179	0.562969986	0.760462848	0.622448618	0.690505213	0.545387096	0.820052183	0.5066402	0.242414951	0.592998602	0.645361561	0.158997187	0.279610263	0.266150127	0.492824044	0.788109427	0.638499729	0.690908588	0.402101544	0.529525643	0.772269781	0.865441218	0.40099467	0.376572441	0.666175993	0.676855623	0
GSM773679	Cluster1	0.868928627	0.649096301	0.822885282	0.835716051	0.680255653	0.603861415	0.811642	0.602871819	0.227667407	0.634795338	0.793224469	0.516212928	0.627664693	0.286934433	0.528599669	0.760377979	0.74514078	0.922175196	0.493240582	0.631387156	0.734060456	0.800373947	0.477688836	0.529055755	0.627065876	0.624259555	0
GSM773680	Cluster1	0.736132303	0.545523331	0.736419005	0.617814476	0.656072441	0.537121505	0.772052292	0.481380788	0.312290626	0.499695195	0.616642738	0.465401283	0.417028518	0.134138822	0.405169577	0.746533391	0.70760694	0.734094814	0.354689681	0.635336156	0.724724328	0.763510929	0.371164297	0.367702326	0.54282591	0.643287258	0
GSM773681	Cluster2	0.675522065	0.534541797	0.779222895	0.589476499	0.528693786	0.508117737	0.759240176	0.485969804	0.129269752	0.551764921	0.574617089	0.36374068	0.265647183	0.173338747	0.45676109	0.746792263	0.616634276	0.7632057	0.369169631	0.452967902	0.742620639	0.787630959	0.39371016	0.525642706	0.761976191	0.554861129	0
GSM773682	Cluster2	0.710964078	0.58938899	0.736593447	0.517472448	0.646780077	0.567952356	0.795308172	0.500316925	0.311032669	0.527818121	0.562836208	0.200323045	0.199251453	0.184410594	0.451125267	0.774606317	0.706137124	0.679572596	0.362562386	0.50080842	0.721975924	0.825615245	0.422147892	0.403998279	0.642805859	0.615566005	0
GSM773683	Cluster1	0.602864882	0.670228635	0.726868926	0.662427337	0.721423117	0.619334136	0.835732754	0.502032105	0.392340494	0.627031905	0.61633581	0	0.217694858	0.480625323	0.581961883	0.749293415	0.775555178	0.674292847	0.460825163	0.660419343	0.797174188	0.851781753	0.389083481	0.260069649	0.636843211	0.657309095	0.215344034
GSM773684	Cluster2	0.743687319	0.554922966	0.751831248	0.602844139	0.640455294	0.606332508	0.782895293	0.548927321	0.310375	0.580327008	0.544189553	0.194756599	0.286065901	0.252102467	0.432618238	0.74922298	0.663579547	0.664194351	0.365438848	0.570540296	0.709941965	0.781923705	0.34676358	0.433921207	0.642052835	0.602874979	0
GSM773685	Cluster2	0.694008373	0.625260878	0.755563658	0.665299406	0.672457128	0.633380571	0.803003135	0.52680755	0.293913461	0.623573222	0.59479681	0	0.223362064	0.275031725	0.506858958	0.776718571	0.69213197	0.721358748	0.390103446	0.593251585	0.767618707	0.849342798	0.407256244	0.568231766	0.84090957	0.620009608	0.175887614
GSM773686	Cluster2	0.580512158	0.519765418	0.740596326	0.48198213	0.566617435	0.525059069	0.753762069	0.48752428	0.260247055	0.569827749	0.617816298	0.023131237	0.288984791	0.219171251	0.465813581	0.741642616	0.597953006	0.715982231	0.330231007	0.496770358	0.70988964	0.841601376	0.406143569	0.425923618	0.683129664	0.5483035	0
GSM773687	Cluster2	0.588227479	0.619631204	0.734644237	0.576564688	0.617416798	0.592412509	0.814941044	0.571179042	0.356331221	0.611510493	0.631166702	0	0.312806531	0.275101156	0.560868105	0.76397395	0.686764868	0.736579123	0.457362941	0.633276293	0.777493059	0.832874252	0.495258478	0.585181455	0.781694272	0.654956783	0.180875386
GSM773688	Cluster1	0.757985154	0.639027165	0.726608469	0.635381413	0.669358501	0.573273562	0.804029524	0.55320327	0.347266533	0.563445542	0.621442465	0.367087394	0.430195767	0.216234262	0.478224129	0.772320427	0.719133885	0.794959433	0.435808865	0.628291043	0.741132725	0.800858472	0.465965197	0.426460881	0.628394096	0.669399636	0
GSM773689	Cluster2	0.62622801	0.495900256	0.755055056	0.576884825	0.678275165	0.580823787	0.790998967	0.487899943	0.205989201	0.570158804	0.563614238	0.217917766	0.212415386	0.233188307	0.451068515	0.741940984	0.685515413	0.737568289	0.344097703	0.47701243	0.723270116	0.817923831	0.398484448	0.440912748	0.643591468	0.581290877	0
GSM773690	Cluster2	0.631003192	0.550631527	0.700724472	0.639541582	0.621018826	0.582314873	0.738013975	0.503638316	0.254576145	0.568142465	0.557279877	0.167292126	0.300178217	0.205633571	0.416490922	0.693658194	0.690273699	0.724290213	0.39612334	0.58169301	0.694804359	0.775536678	0.441752027	0.44414841	0.665806363	0.632581082	0
GSM773691	Cluster2	0.567524613	0.45638392	0.70511922	0.494713212	0.54585002	0.483575523	0.681271918	0.418704849	0.147467915	0.540216199	0.489799174	0	0.13544278	0.094651407	0.400003608	0.697585311	0.620307403	0.558580189	0.253589866	0.459671265	0.673364882	0.7755748	0.215022686	0.508334566	0.549654764	0.558013811	0.024571674
GSM773692	Cluster2	0.569610209	0.503007658	0.651449255	0.544547548	0.573728777	0.501080099	0.742189555	0.468323482	0.117070075	0.504209341	0.50828633	0.056969895	0.226857641	0.115615535	0.35378707	0.639422213	0.56469788	0.672774561	0.203215999	0.490725961	0.687140074	0.775685007	0.286969935	0.392630453	0.70725256	0.564512784	0
GSM773693	Cluster2	0.586022451	0.537562962	0.686962228	0.513005469	0.551010504	0.496241913	0.797421403	0.453726937	0.205433812	0.546810841	0.561274347	0.118700499	0.132422942	0.160787566	0.42876588	0.750506199	0.609137133	0.692979572	0.37320061	0.567440162	0.695424063	0.790538485	0.410581928	0.480334499	0.815967725	0.63013341	0
GSM773694	Cluster2	0.902895638	0.537210866	0.802561661	0.817874698	0.644903003	0.54334895	0.743519124	0.525624913	0.24005553	0.603501247	0.667101692	0.809887843	0.746709662	0.389843026	0.456166548	0.741831396	0.655614375	0.813649459	0.420324619	0.612127595	0.691383721	0.788560736	0.433378186	0.399502295	0.587803276	0.653113905	0
GSM773695	Cluster2	0.630815599	0.539937866	0.768059605	0.628525795	0.582320446	0.527236726	0.7796627	0.480967592	0.126089052	0.558057772	0.531889872	0.059849946	0.126499351	0.169426791	0.43892869	0.69952188	0.613176812	0.785686533	0.32156397	0.467690046	0.795424185	0.820186479	0.368637513	0.486956233	0.741855287	0.5666053	0
GSM773696	Cluster2	0.649495928	0.602397008	0.738055867	0.485437308	0.651129374	0.615805559	0.769016902	0.528288269	0.285937062	0.573620173	0.566646759	0.185056186	0.208760151	0.307830185	0.478739176	0.768595385	0.717835116	0.666092008	0.433413075	0.55864881	0.765760744	0.847694866	0.437841619	0.522965481	0.63853709	0.633724627	0
GSM773697	Cluster1	0.558741604	0.572610656	0.66786518	0.65557103	0.647256079	0.49368412	0.759221883	0.467567077	0.24459383	0.586857207	0.587204963	0	0.166246835	0.34400906	0.455676988	0.698974091	0.722523016	0.634338578	0.375825927	0.563933783	0.739104626	0.8118302	0.310726763	0.152603296	0.614346895	0.623883184	0.127015415
GSM773698	Cluster2	0.719324341	0.584319658	0.743505083	0.580894792	0.596233377	0.550312487	0.698154396	0.520501037	0.281276364	0.516679656	0.333233352	0.276781602	0.342022845	0.218920527	0.432661758	0.785536766	0.680541325	0.619277467	0.369293148	0.522187245	0.682898391	0.805340559	0.37197071	0.271660914	0.413380568	0.642963976	0
GSM773699	Cluster2	0.678227986	0.55156149	0.707447815	0.562915512	0.548959548	0.588380574	0.746287666	0.495855041	0.257506196	0.544431084	0.480232586	0	0.084398898	0.193997324	0.444564761	0.720326003	0.631133947	0.664580238	0.362570421	0.55724189	0.717414075	0.794858871	0.357284352	0.478463281	0.70351045	0.576329944	0.064329959
GSM773700	Cluster1	0.806058214	0.493575641	0.781535388	0.794243975	0.592515222	0.555694776	0.712741483	0.511531616	0.243800917	0.599222127	0.556503525	0.437579599	0.50349998	0.206898294	0.47884166	0.696623427	0.629940641	0.734990677	0.360999654	0.550319647	0.681387441	0.757849829	0.292188712	0.546372309	0.610982603	0.527508438	0
GSM773701	Cluster2	0.715947032	0.583153773	0.826762984	0.561547032	0.618247354	0.609414964	0.865750137	0.515206037	0.269844727	0.573765431	0.590721645	0.05775902	0.257252561	0.213841434	0.483250878	0.730010965	0.640032324	0.733834479	0.409963606	0.560911601	0.745382165	0.790470214	0.414265759	0.428736051	0.690832775	0.666055792	0
GSM773702	Cluster2	0.636782642	0.633479347	0.750872455	0.557257956	0.61851915	0.611611073	0.832092363	0.522136315	0.270913411	0.53217821	0.603711013	0	0.31938776	0.27468506	0.476862878	0.792773236	0.686915453	0.680436696	0.393603301	0.660711288	0.747191922	0.797803647	0.43930238	0.413629496	0.686705716	0.661764274	0.170650036
GSM773703	Cluster2	0.689815343	0.516699832	0.739173244	0.752581193	0.554152403	0.520910974	0.745558951	0.448465961	0.211319326	0.6082865	0.397916089	0	0.239082921	0.068488849	0.383693793	0.755952714	0.631985005	0.636004209	0.331296121	0.49512474	0.619001089	0.74223855	0.305851734	0.17545715	0.467137001	0.608610896	0.007257221
GSM773704	Cluster2	0.778535861	0.565828438	0.790196506	0.616862124	0.577554296	0.547856775	0.787957626	0.513097667	0.305210773	0.561745986	0.589072279	0.336656444	0.346184105	0.190428468	0.454168653	0.741533412	0.69348441	0.76565238	0.422979282	0.595541995	0.723166059	0.775251844	0.411886487	0.317305112	0.558009668	0.63749498	0
GSM773705	Cluster2	0.720437101	0.604474914	0.833377218	0.666250964	0.611966696	0.617984239	0.830604311	0.571718416	0.267294712	0.603840961	0.627001591	0	0.31209117	0.266819962	0.504457926	0.773831342	0.641828584	0.810122033	0.457900057	0.600429722	0.762281148	0.820729587	0.513229944	0.632148978	0.753037672	0.663940509	0.100487967
GSM773706	Cluster2	0.564017143	0.635037073	0.731280756	0.366121544	0.638059803	0.594520012	0.793909412	0.500369249	0.256065461	0.488539307	0.54397855	0.019349354	0.228461063	0.237388903	0.443575392	0.731667294	0.74747312	0.692988308	0.361694525	0.57199409	0.769361505	0.811693339	0.422747671	0.37486089	0.646181181	0.595057839	0
GSM773707	Cluster2	0.684298829	0.564588159	0.751856938	0.560124297	0.614503419	0.591511748	0.797400225	0.518097349	0.285302965	0.523142135	0.628959496	0	0.165768691	0.23686285	0.495190247	0.765279552	0.699827355	0.809758808	0.382245139	0.66777207	0.754677252	0.859378908	0.429742936	0.457268999	0.708240561	0.670120355	0.058659512
GSM773708	Cluster2	0.579465551	0.573661347	0.705461945	0.422878941	0.626323518	0.560712783	0.767723765	0.503202781	0.384001067	0.563955531	0.509155499	0.141513844	0.304138066	0.347239908	0.499146009	0.771782968	0.713304072	0.582407876	0.37113722	0.51136526	0.742102079	0.807228045	0.422533381	0.299847268	0.529236282	0.706578968	0
GSM773709	Cluster2	0.803221339	0.522103009	0.840501851	0.779619955	0.679080719	0.587359256	0.77647484	0.573242508	0.202281922	0.644986462	0.622463293	0.399679647	0.511876175	0.221129866	0.505509393	0.736000303	0.638511037	0.72600659	0.395635254	0.518439072	0.701402738	0.785938969	0.371551647	0.521447677	0.709558617	0.591489543	0
GSM773710	Cluster2	0.611884875	0.486108273	0.697320124	0.462721812	0.581417015	0.51955889	0.750329201	0.447199233	0.220857159	0.495804587	0.552586439	0.108805609	0.174654986	0.129361139	0.393478235	0.720481059	0.610204594	0.602792616	0.307729806	0.565326536	0.717141208	0.782465724	0.306731526	0.36641887	0.523142169	0.582829524	0
GSM773711	Cluster2	0.792327228	0.652187649	0.785852538	0.627290162	0.667668853	0.646947803	0.808444147	0.574773578	0.358855966	0.58428367	0.612342139	0.295335666	0.425097206	0.283180961	0.51558802	0.771147064	0.69475022	0.836575862	0.46416408	0.628646161	0.77676674	0.850518284	0.522062274	0.608728353	0.772911656	0.625189095	0
GSM773712	Cluster2	0.605924349	0.554228582	0.763896917	0.547564271	0.648313304	0.63438742	0.774139366	0.560761215	0.385537469	0.675726381	0.532022287	0	0.210573767	0.384649551	0.480837638	0.762179048	0.715413202	0.617629058	0.436170563	0.52253266	0.731025488	0.889014183	0.390119113	0.687102351	0.749012594	0.572302018	0.131216327
GSM773713	Cluster1	0.752017286	0.619994398	0.785804832	0.661843102	0.635610374	0.581002088	0.848348976	0.527253441	0.294102292	0.609241872	0.662683431	0.15743507	0.253279088	0.225737944	0.485464672	0.796137711	0.701530236	0.766622249	0.439181325	0.629005658	0.735770882	0.84918315	0.467936255	0.318386447	0.576696641	0.63555896	0
GSM773714	Cluster2	0.630618309	0.591481821	0.716896837	0.569889503	0.66733683	0.540518702	0.814234895	0.445386617	0.309862562	0.549574759	0.559742081	0	0.266903324	0.214961551	0.509478581	0.79099115	0.704266293	0.659037977	0.361209597	0.62250279	0.741673694	0.904558655	0.350011542	0.450907336	0.628095746	0.620007812	0.015358503
GSM773715	Cluster2	0.647211836	0.624892005	0.768471739	0.597187369	0.596030964	0.500286909	0.750825093	0.386892181	0.27219178	0.534111929	0.589750801	0.008734183	0.244818785	0.289050581	0.456007189	0.77619142	0.661689686	0.651935837	0.3429852	0.597543104	0.712116915	0.852102649	0.295210106	0.393910071	0.494217507	0.709329757	0
GSM773716	Cluster1	0.769322361	0.626595218	0.791345939	0.784377048	0.650286145	0.553059765	0.810330527	0.519841694	0.250071414	0.611805237	0.676815395	0.276519568	0.286908031	0.336827129	0.492996196	0.762033232	0.658934949	0.857303873	0.417052729	0.658383356	0.736196344	0.793343148	0.432189214	0.266127129	0.487006381	0.639733924	0
GSM773717	Cluster2	0.816545945	0.509578833	0.799896471	0.821518644	0.606179763	0.57493978	0.690491838	0.533114232	0.277419471	0.584124515	0.482323403	0.52396635	0.519781381	0.248707672	0.464002477	0.755112443	0.66579748	0.752168045	0.385011686	0.553148389	0.71522048	0.757635401	0.344758601	0.424663979	0.569523899	0.600029011	0
GSM773718	Cluster2	0.74642477	0.587321054	0.781099092	0.668850285	0.656105811	0.594660527	0.766354631	0.545720771	0.341920333	0.589583389	0.66533134	0.315736461	0.444125948	0.257723132	0.472834583	0.748991967	0.675257839	0.780301297	0.401934098	0.579258108	0.699043628	0.78877846	0.433258765	0.466095107	0.678109534	0.597251967	0
GSM773719	Cluster2	0.709022914	0.596751806	0.743086025	0.557088572	0.667405637	0.582790728	0.775105766	0.524669977	0.245101835	0.6097208	0.566547169	0.077286568	0.264270031	0.288378111	0.460413759	0.77877677	0.653778667	0.70550915	0.339801031	0.525025482	0.756611569	0.843110395	0.401171344	0.382346576	0.711680236	0.624732822	0
GSM773720	Cluster1	0.692504707	0.625443882	0.799677743	0.582581619	0.574584079	0.557387435	0.786923721	0.523059848	0.354131843	0.520951265	0.62235138	0	0.11621462	0.19299373	0.493232082	0.745693641	0.689545312	0.761720478	0.436911212	0.641571036	0.744123835	0.849926291	0.398056809	0.444749806	0.621341114	0.62151093	0.126691354
GSM773721	Cluster2	0.740133188	0.605592472	0.783583166	0.560548279	0.628047011	0.650790701	0.844347326	0.548022449	0.286168273	0.56766301	0.584485472	0	0.26618768	0.286265217	0.501937099	0.732852948	0.660913499	0.768577517	0.448487836	0.592385695	0.752131561	0.807214068	0.467283297	0.447096021	0.794271354	0.680686349	0.125057939
GSM773722	Cluster1	0.619960452	0.563026224	0.71103752	0.43593392	0.569777638	0.546915185	0.755585418	0.429167637	0.242679572	0.469572367	0.603881743	0	0.098530958	0.191147454	0.417222976	0.71072359	0.706939857	0.682166302	0.363461292	0.5726867	0.717757602	0.814528322	0.380437943	0.269845646	0.558304751	0.613445247	0.048425588
GSM773723	Cluster1	0.811537116	0.688678922	0.790562398	0.779475375	0.674863852	0.556095722	0.82692979	0.57277417	0.254877728	0.549853867	0.782530107	0.469774867	0.435077356	0.211838378	0.483468277	0.781133852	0.675467667	0.96876248	0.44096824	0.638108781	0.745429376	0.810422173	0.528748952	0.418997811	0.616786682	0.633039792	0
GSM773724	Cluster1	0.798600378	0.650692116	0.867528544	0.73118178	0.664359916	0.610998275	0.84851853	0.568536853	0.357922414	0.601335584	0.713501959	0.336716867	0.443565833	0.298507099	0.529829765	0.828225475	0.686921905	0.816963722	0.472710604	0.690952898	0.722036431	0.87668351	0.456428033	0.415360799	0.634879974	0.677204071	0
GSM773725	Cluster1	0.762795699	0.51234627	0.757829036	0.654980873	0.567634249	0.597364766	0.724596038	0.500770478	0.277707377	0.558349493	0.599184105	0.234047135	0.38321375	0.203186204	0.466918414	0.729999264	0.635341137	0.744074864	0.379513998	0.556740781	0.670202041	0.773486558	0.366263838	0.322859336	0.59970999	0.621926433	0
GSM773726	Cluster1	0.665339728	0.572170271	0.710316064	0.513592506	0.587858293	0.56770421	0.770650674	0.492631717	0.228777614	0.48600724	0.646429053	0.168363049	0.257647655	0.214344696	0.458911087	0.741644715	0.701919956	0.749702861	0.413741767	0.559734181	0.681479182	0.771949998	0.382229545	0.231138399	0.57063133	0.597072707	0
GSM773727	Cluster2	0.59400069	0.613010827	0.749497118	0.607257054	0.613207636	0.52249153	0.827257626	0.444878395	0.295266677	0.521331979	0.65870854	0.209630206	0.300382785	0.216555518	0.439776412	0.746458054	0.708208805	0.770574986	0.394648325	0.629015588	0.678924455	0.85764669	0.418409049	0.253604163	0.490395184	0.575464402	0
GSM773728	Cluster2	0.686753017	0.618101401	0.694860644	0.537010283	0.675025836	0.578267107	0.736070754	0.497882744	0.361707166	0.525546853	0.596310552	0.143240177	0.262663209	0.299072005	0.476692742	0.710444957	0.687549365	0.692355182	0.406071159	0.565681277	0.731739176	0.816085104	0.402695449	0.312780721	0.569172937	0.594421432	0
GSM773729	Cluster2	0.65995085	0.572823139	0.747726088	0.523717086	0.558580834	0.566983476	0.806743619	0.460193448	0.346544198	0.565953042	0.55646217	0.119535881	0.274514691	0.246103161	0.499751148	0.80956034	0.633770716	0.644159149	0.442882722	0.556268866	0.700370258	0.845631754	0.41027919	0.438702431	0.611209912	0.632400566	0
GSM773730	Cluster2	0.686340858	0.622338338	0.746856704	0.624606595	0.616766941	0.56292667	0.821831023	0.458865683	0.188621244	0.481924871	0.615700297	0.180987315	0.312631185	0.190323486	0.453195707	0.771451382	0.676002866	0.796301637	0.329701599	0.537505711	0.757123142	0.820255113	0.335315328	0.433859065	0.608565085	0.591537839	0
GSM773731	Cluster2	0.701511623	0.573363448	0.760498753	0.470775083	0.574456414	0.563474254	0.770732397	0.49980174	0.276425307	0.565062009	0.6096883	0	0.147223395	0.24072248	0.431158014	0.754274925	0.620311813	0.632701489	0.425945128	0.576122773	0.704209737	0.762373105	0.397974897	0.33648759	0.601752179	0.609888319	0.061303239
GSM773732	Cluster2	0.552202528	0.480554629	0.645404984	0.479139853	0.520768618	0.545002479	0.676681033	0.416248783	0.17997471	0.545326516	0.514823855	0	0.18924769	0.137232391	0.371984058	0.756368914	0.592721726	0.584146363	0.273129993	0.517354599	0.681294697	0.759714957	0.348883266	0.394915895	0.654626029	0.570627707	0.053260796
GSM773733	Cluster2	0.624267156	0.537531692	0.721425779	0.594306725	0.524820818	0.549300265	0.768119459	0.469181515	0.241480055	0.54931864	0.471716008	0.133903598	0.320940636	0.123678467	0.434441644	0.699081007	0.620609157	0.598296832	0.342172196	0.479840031	0.705401975	0.784932623	0.198792859	0.404325466	0.584323059	0.533692391	0
GSM773734	Cluster2	0.727541646	0.430772907	0.765685529	0.538389966	0.506020774	0.496948315	0.741806666	0.422155183	0.083529066	0.535795386	0.480111112	0.024758206	0.183453503	0.023825502	0.367310014	0.645727032	0.548712341	0.690559383	0.302965146	0.397215095	0.678572364	0.726786663	0.28480585	0.400907799	0.602841902	0.523477444	0
GSM773735	Cluster2	0.543901916	0.504524435	0.715860866	0.509123551	0.581857876	0.561648151	0.70924871	0.474961267	0.291672312	0.561806119	0.528389891	0.081463981	0.12136643	0.254193666	0.436252233	0.733577674	0.66596974	0.65105997	0.29559924	0.573396972	0.687729343	0.863637285	0.373066529	0.471920678	0.669457435	0.516333261	0
GSM773736	Cluster2	0.583642319	0.520892421	0.677563785	0.427694979	0.526093429	0.552928005	0.728389432	0.464866706	0.2165697	0.523157581	0.547137629	0	0.200600273	0.22106914	0.432553026	0.675840901	0.617393416	0.674869223	0.294554327	0.554902685	0.689510206	0.762435841	0.354255128	0.479940771	0.760781867	0.562409042	0.002370876
GSM773737	Cluster1	0.640252019	0.480071569	0.780806763	0.783147873	0.611549813	0.545140987	0.789973997	0.461570988	0.169508812	0.598961494	0.620398808	0.217406154	0.280337189	0.141081937	0.39777241	0.707302378	0.674034635	0.662569137	0.318125531	0.523049149	0.66766694	0.811896638	0.311880967	0.412402756	0.489772753	0.56031561	0
GSM773738	Cluster2	0.593795041	0.435229602	0.654176295	0.472126543	0.583689182	0.592115506	0.716697692	0.393721491	0.217120911	0.519222869	0.36337168	0.055587609	0.163623366	0.194495075	0.401380055	0.726555598	0.681029983	0.482109642	0.234178745	0.475364396	0.710381054	0.787181461	0.146340147	0.321678145	0.363132557	0.581369831	0
GSM773739	Cluster2	0.571572165	0.538015455	0.726772092	0.408617108	0.562258145	0.512010562	0.75068916	0.396271099	0.232005803	0.505549956	0.480656246	0.13149485	0.229469683	0.070788738	0.392495177	0.85178132	0.719667087	0.603381921	0.334970126	0.446495653	0.717443143	0.758476479	0.353926736	0.429780222	0.586433971	0.591478936	0
GSM773740	Cluster1	0.633529512	0.484966294	0.724760261	0.626039627	0.547752535	0.544221644	0.737555092	0.448166811	0.144745065	0.487299565	0.513561317	0.064590095	0.255809694	0.177837557	0.398894166	0.780524371	0.685354572	0.570472989	0.317096901	0.519085003	0.659358203	0.791069103	0.249347557	0.218050523	0.551975166	0.63300619	0
GSM773741	Cluster2	0.656236349	0.5252488	0.712228617	0.436996396	0.57638744	0.499361283	0.711195036	0.46143676	0.208365779	0.489480757	0.460167924	0.113190643	0.172518554	0.175158795	0.462585052	0.70463031	0.732920853	0.603355428	0.404143638	0.528476261	0.686215217	0.802000996	0.300601585	0.167552574	0.536311243	0.619350125	0
GSM773742	Cluster2	0.543695074	0.506198066	0.695244154	0.642318153	0.528343337	0.509685027	0.756378854	0.422611156	0.188676313	0.540451267	0.440217374	0.066737983	0.219527798	0.24481281	0.34558186	0.810462381	0.700511351	0.664264448	0.288226066	0.502370786	0.766339411	0.857872446	0.270711635	0.107056249	0.560842237	0.605799787	0
GSM773743	Cluster2	0.63130689	0.528398799	0.752724592	0.484834567	0.575612693	0.615896514	0.780614711	0.468660736	0.23477833	0.525223387	0.570436376	0.177173148	0.128358015	0.250193601	0.476006354	0.758168565	0.662162688	0.796192069	0.385931669	0.590591586	0.789353302	0.875451037	0.414758429	0.321329967	0.582235905	0.648382844	0
GSM773744	Cluster2	0.690078255	0.600962202	0.702736335	0.491013565	0.652380164	0.631459126	0.777232229	0.489005417	0.365016779	0.56069966	0.496899157	0.284604917	0.265880994	0.252914064	0.437899652	0.731893585	0.736253169	0.646733648	0.377034415	0.559174099	0.760602365	0.796495337	0.356981602	0.478985463	0.565409395	0.600544236	0
GSM773745	Cluster2	0.71948553	0.657380946	0.781238347	0.677104237	0.670895632	0.626736895	0.777111923	0.53792852	0.225442371	0.555318278	0.67225313	0.130002389	0.292228522	0.234105772	0.472219587	0.749174912	0.759218711	0.867716676	0.435589451	0.62269226	0.750846452	0.845387152	0.478655875	0.325071565	0.655386113	0.654014734	0
GSM773746	Cluster2	0.668456458	0.496737045	0.739918133	0.670636432	0.524804775	0.553953203	0.76716012	0.448710848	0.168019149	0.534568543	0.663638702	0.241385284	0.30772932	0.137652946	0.389453725	0.703016063	0.613922592	0.792195836	0.340947753	0.542801435	0.66449002	0.763615177	0.379229741	0.389182337	0.574038588	0.52734496	0
GSM773747	Cluster2	0.594808179	0.540190108	0.712492041	0.510214713	0.641821824	0.620299993	0.72115399	0.527040717	0.430240774	0.660905586	0.439174032	0	0.175408041	0.311246126	0.456516679	0.762806315	0.769984602	0.558026006	0.411568119	0.504136538	0.724181136	0.840493082	0.252714512	0.587408568	0.686340292	0.676190128	0.154584175
GSM773748	Cluster2	0.657886743	0.517145879	0.692131187	0.607620671	0.596888496	0.553161627	0.704438117	0.467460404	0.257220253	0.565251313	0.532926923	0.252081533	0.396641024	0.214436711	0.408888913	0.689484337	0.605223976	0.668618751	0.323501292	0.492305479	0.672862756	0.731647574	0.388291365	0.423049035	0.66803387	0.561026226	0
GSM773749	Cluster1	0.670750315	0.651322545	0.751279447	0.644064775	0.636879152	0.570920936	0.781741183	0.502277429	0.247696854	0.550512507	0.674201112	0.352048451	0.364029193	0.309356226	0.445729846	0.726462927	0.732813208	0.808190389	0.384548105	0.61341015	0.69418862	0.834664512	0.406234062	0.190874444	0.57395437	0.596230931	0
GSM773750	Cluster2	0.649333409	0.568251081	0.73524978	0.495806302	0.605301963	0.579820888	0.780518776	0.47397824	0.223252871	0.571308322	0.625561546	0.05047987	0.187872356	0.163690954	0.451604241	0.700410139	0.640211404	0.759360448	0.345291802	0.615627514	0.716512722	0.82339573	0.460465928	0.435239397	0.672760616	0.578200513	0
GSM773751	Cluster1	0.706398165	0.55176733	0.730844553	0.696933207	0.637276971	0.617603809	0.69330044	0.496738699	0.324643041	0.606818491	0.531551933	0.187581628	0.225504991	0.293022646	0.47593808	0.782580514	0.729712807	0.731464173	0.395785337	0.635051253	0.736200795	0.864717954	0.413868898	0.461936664	0.607956886	0.6275255	0
GSM773752	Cluster2	0.583135773	0.535969032	0.722079649	0.33024252	0.660137593	0.621791917	0.75086536	0.508379334	0.316623866	0.578772213	0.488521419	0	0.203446895	0.346924194	0.434646605	0.752452624	0.683199866	0.54385928	0.317127932	0.516999552	0.705409927	0.821908982	0.344763188	0.264243405	0.611507799	0.621612185	0.050720899
GSM773753	Cluster2	0.759740674	0.592394004	0.794028088	0.630623586	0.612081873	0.584139885	0.74603474	0.533178706	0.332148518	0.583719289	0.588947924	0.268488876	0.331809583	0.3169123	0.448372749	0.755123904	0.752969034	0.746211045	0.405415822	0.590060016	0.745804683	0.835098925	0.419201221	0.436124099	0.601577045	0.676968105	0
GSM773754	Cluster2	0.693988394	0.481024699	0.72699754	0.696508996	0.583773476	0.515952537	0.743083864	0.482701394	0.141450498	0.562751401	0.528264604	0.359353736	0.384432892	0.199935924	0.401763224	0.730514259	0.609181757	0.735295221	0.325707164	0.579437172	0.706142865	0.770981064	0.312645524	0.329895979	0.57989668	0.590496077	0
GSM773755	Cluster2	0.694507696	0.568916175	0.780132242	0.495172893	0.606710299	0.608299238	0.743152366	0.496772333	0.304463786	0.575588815	0.532778182	0.155998249	0.245258754	0.273582277	0.485772924	0.755907739	0.66369554	0.626254016	0.382520523	0.553759831	0.742758961	0.848289147	0.368887283	0.386186662	0.723792956	0.63547035	0
GSM773756	Cluster1	0.808387771	0.621041384	0.811579518	0.871428354	0.670994842	0.622235595	0.783688796	0.603794818	0.305135898	0.597999175	0.667713543	0.723293321	0.672695628	0.312954473	0.504717092	0.77314178	0.753622264	0.863775821	0.472200835	0.599362022	0.763610112	0.782356025	0.490255271	0.525259441	0.637632406	0.664848461	0
GSM773757	Cluster2	0.634650769	0.488233726	0.707675712	0.510197412	0.692259006	0.538454755	0.755129822	0.46977274	0.252258193	0.540583962	0.603611802	0.162929869	0.276007867	0.16666933	0.414852394	0.718433646	0.688661677	0.694578045	0.353929764	0.544511849	0.690551767	0.84125841	0.340918393	0.424714081	0.678495057	0.584837383	0
GSM773758	Cluster2	0.668984173	0.458569025	0.699075358	0.538353277	0.589120802	0.523287444	0.696332489	0.485889046	0.176169679	0.431937933	0.402538626	0.279829788	0.340764726	0.204209679	0.370716374	0.637330946	0.697838961	0.668299858	0.261481393	0.43031712	0.638541325	0.760093257	0.277662152	0.453211421	0.572708718	0.53891431	0
GSM773759	Cluster2	0.546354929	0.50622744	0.697872528	0.317849733	0.652635823	0.604307094	0.739000771	0.433157626	0.343350854	0.558627098	0.425602422	0.010263681	0.19967593	0.231190246	0.503943586	0.754616534	0.715226604	0.525001203	0.336571207	0.482301431	0.724743167	0.806171988	0.411032047	0.22987035	0.514607245	0.583973499	0
GSM773760	Cluster2	0.690927292	0.499427132	0.755482596	0.465448484	0.593337435	0.568395152	0.773401225	0.4925825	0.241472438	0.515013556	0.570858547	0.055558043	0.260346698	0.238402832	0.392334764	0.681105959	0.660206997	0.748722929	0.348993784	0.570818824	0.706801298	0.771803726	0.369248891	0.382339657	0.623084795	0.592910045	0
GSM773761	Cluster2	0.673943891	0.513759441	0.722860901	0.565402649	0.573594519	0.551277119	0.762940957	0.501791445	0.233539553	0.5444289	0.597736283	0.322915015	0.418395304	0.254358951	0.442378987	0.729121264	0.636624466	0.785350688	0.37109951	0.549364573	0.728980847	0.797927942	0.437363677	0.527122122	0.661691768	0.586751262	0
GSM773762	Cluster2	0.672058411	0.510879643	0.733941451	0.481908906	0.594926097	0.597050386	0.713846903	0.452222892	0.291163791	0.494803823	0.388579333	0.246957855	0.248389587	0.26621042	0.433703136	0.722700505	0.775490897	0.582677035	0.324701691	0.518596339	0.730943436	0.751101022	0.281976834	0.350704878	0.570011382	0.58799347	0
GSM773763	Cluster2	0.665069157	0.553642642	0.751458036	0.611038859	0.578199737	0.576161768	0.802717862	0.545207092	0.257332295	0.6136045	0.591686544	0	0.209292247	0.273648181	0.473795779	0.723294832	0.638019939	0.751892487	0.356775254	0.62432767	0.722639057	0.801836408	0.431902207	0.536807274	0.809586955	0.649334084	0.175207502
GSM773764	Cluster2	0.743857284	0.55978732	0.746583248	0.702181583	0.576877186	0.556545355	0.731291592	0.476588359	0.236019504	0.560714187	0.557589321	0.493118971	0.437105403	0.256396648	0.438264205	0.711558376	0.636859288	0.714111187	0.360216345	0.542471268	0.734350477	0.755887851	0.311415713	0.335717191	0.583656552	0.601753169	0
GSM773765	Cluster2	0.729005293	0.51230233	0.734170033	0.535920894	0.626501383	0.573478905	0.725495232	0.5353147	0.310074322	0.531463838	0.524532339	0.263377044	0.372892702	0.222535503	0.414972439	0.711212202	0.65162473	0.731666736	0.369931807	0.52816471	0.706009793	0.749867729	0.37847971	0.364859031	0.669975974	0.642249832	0
