# Supplementary material for: The hypoxia-associated genes in immune infiltration and treatment options of lung adenocarcinoma
Source: PeerJ. 2023 Aug 7;11:e15621. doi: 10.7717/peerj.15621 (PMC10414028; doi:10.7717/peerj.15621)
Supplement: Data S1 — Raw data including raw GEO and TCGA processing data, as well as relevant processing codes for prognostic analysis, and immunoassays. [file peerj-11-15621-s007.zip › Raw data_codes/ssGSEA_cluster/ssgsea_72094_boxplot.csv]

	Cluster	Activated_CD8_Tcell	Central_memory_CD8_T_cell	Effector_memory_CD8_T_cell	Activated_CD4_T_cell	Effector_memory_CD4_T_cell	T_follicular_helper_cell	Gamma_delta_T_cell	Type_1_T_helper_cell	Type_17_T_helper_cell	Type_2_T_helper_cell	Regulatory_T_cell	Activated_B_cell	Immature_B_cell	Memory_B_cell	tural_killer_cell	CD56bright_tutal_killer_cell	CD56dim_tutal_killer_cell	Myeloid_derived_suppressor_cell	tural_killer_T_cell	Activated_dendritic_cell	Plasmacytoid_dendritic_cell	Immature_dendritic_cell	Macrophage	Eosinophil	Mast_cell	Monocyte	Neutrophil
GSM1854798	Cluster1	0.651944515	0.530871615	0.537449198	0.499286987	0.259496015	0.449250565	0.597142349	0.401734558	0.088014609	0.340259103	0.479673695	0.13834766	0.117306107	0.063069963	0.4831265	0.561735484	0.58609506	0.714187362	0.362591334	0.54209739	0.668045215	0.77080409	0.387781658	0.260684174	0.557277979	0.647321405	0
GSM1854799	Cluster2	0.691841167	0.631889638	0.612066649	0.639902068	0.29123189	0.50531381	0.699744556	0.463755459	0.070630931	0.324589555	0.677183699	0.223920272	0.249288691	0.100652175	0.494087847	0.545626281	0.573025409	0.879609128	0.422431855	0.601532404	0.658855704	0.715786417	0.464240331	0.135332418	0.473833332	0.644259265	0
GSM1854800	Cluster2	0.811517647	0.704809122	0.626439617	0.713261621	0.395153399	0.572327729	0.720833142	0.517091981	0.14346379	0.513832487	0.605907244	0.211687329	0.317062133	0.237362859	0.597701197	0.639948912	0.620013753	0.816577284	0.466151739	0.645962574	0.733821291	0.76990829	0.451645333	0.290072882	0.498829648	0.687240259	0
GSM1854801	Cluster1	0.645604251	0.564822108	0.595540306	0.480626571	0.269700184	0.44362997	0.644923778	0.400973134	0.084147869	0.345958399	0.512426756	0	0.153922295	0.031369888	0.519229101	0.532742963	0.562293579	0.778465217	0.333101385	0.635093878	0.706023124	0.82258142	0.327225817	0.272304312	0.481454265	0.638377969	0.025813431
GSM1854802	Cluster2	0.711809966	0.577300731	0.534811106	0.549047776	0.272252738	0.419610131	0.626818723	0.391452373	0.011811189	0.3981545	0.493366561	0.084700804	0.186332145	0.135462973	0.501089536	0.538458332	0.613442402	0.738643675	0.379814441	0.564744351	0.646596453	0.790020994	0.311073658	0.142843092	0.391942058	0.589654284	0
GSM1854803	Cluster1	0.524395375	0.664651461	0.580664079	0.46051429	0.268730002	0.46328412	0.684040625	0.469822485	0.121114134	0.387416999	0.580022386	0	0.198599112	0.047175022	0.54737899	0.539638515	0.610866927	0.830584517	0.422552123	0.654115021	0.730417102	0.770793878	0.421979719	0.381273243	0.416682728	0.68378592	0.061008976
GSM1854804	Cluster1	0.575959336	0.627557244	0.544522078	0.43295601	0.231607086	0.448309647	0.620646382	0.378274777	0.092377424	0.292251446	0.576227955	0.07561421	0.176475111	0	0.498498206	0.502098884	0.60129252	0.752592093	0.387071246	0.565515695	0.667785295	0.772947823	0.329635972	0.181771651	0.442999084	0.633898346	0.014199088
GSM1854805	Cluster2	0.552331151	0.611365958	0.551349586	0.457562684	0.310934071	0.405262991	0.684990612	0.421886578	0.034936573	0.316873818	0.489906555	0.072467983	0.149115817	0.034610938	0.512895981	0.566676652	0.632631907	0.718984266	0.387801215	0.546265066	0.671895025	0.749969954	0.352151465	0	0.410182714	0.611648371	0.115463612
GSM1854806	Cluster1	0.521360322	0.586205164	0.578576821	0.344856222	0.305800124	0.419196493	0.581825642	0.386147645	0.006051556	0.293774388	0.502928849	0.276017314	0.310500945	0.059344558	0.563687262	0.577873872	0.570391412	0.68565381	0.336090761	0.51276618	0.687789136	0.805187368	0.309541361	0.217928241	0.550012822	0.637874155	0
GSM1854807	Cluster1	0.63391821	0.498416249	0.585214314	0.587640017	0.358489675	0.442238012	0.626907098	0.473106638	0	0.452182688	0.467686957	0.378960035	0.431140791	0.036084753	0.599358067	0.544959533	0.530675748	0.6891446	0.391590389	0.599749328	0.718733087	0.756724051	0.361184453	0.38280352	0.598444836	0.608899894	0.030675881
GSM1854808	Cluster1	0.608049638	0.589881857	0.5745555	0.428659429	0.285924727	0.385964737	0.652627938	0.408773126	0.019710551	0.347832164	0.481971893	0.152780873	0.219730096	0	0.538038677	0.523102712	0.459448021	0.738293794	0.372467212	0.568182501	0.733100273	0.76660338	0.375471951	0.326446328	0.642362028	0.587778535	0.043250846
GSM1854809	Cluster1	0.564603317	0.644033277	0.559647965	0.417165896	0.286405743	0.481968001	0.663716664	0.419915539	0.056691736	0.36897129	0.458491935	0.095791418	0.155227807	0.080977932	0.507283837	0.599598723	0.609377226	0.654581142	0.36046375	0.617434684	0.690740804	0.779631391	0.418349706	0.335868449	0.670117952	0.667926627	0
GSM1854810	Cluster2	0.776424814	0.647491562	0.63022948	0.665138312	0.350249934	0.527925841	0.641391172	0.487820244	0.064321948	0.416832295	0.56776997	0.378330023	0.4475749	0.101869026	0.562444182	0.54760598	0.596501007	0.863193238	0.430501566	0.622835265	0.669037973	0.730347721	0.420441114	0.247636992	0.491053493	0.634950771	0
GSM1854811	Cluster1	0.48170873	0.606522298	0.547346168	0.349498456	0.351719853	0.499652068	0.655351847	0.41500855	0.150199493	0.350859332	0.493321507	0.033523468	0.038773309	0.070162873	0.550685668	0.54264428	0.669514856	0.686888616	0.415647793	0.572092836	0.697327959	0.764520638	0.306553654	0.238607037	0.442650357	0.666756287	0
GSM1854813	Cluster1	0.765017711	0.61524894	0.643725478	0.531584591	0.394338635	0.52128696	0.659058987	0.49176422	0.142102693	0.441467473	0.583360847	0.431645072	0.331879851	0.154940744	0.585610819	0.620268861	0.63858915	0.722142762	0.444287258	0.670567697	0.720142052	0.785614575	0.407697191	0.357605914	0.580411572	0.675356676	0
GSM1854814	Cluster2	0.542874857	0.629974478	0.543136683	0.456798262	0.310532685	0.478576828	0.63343085	0.427666529	0.139554912	0.396371013	0.484505548	0	0.052526934	0.165322271	0.531460278	0.56453968	0.634510265	0.690105978	0.388913502	0.620202138	0.729019728	0.755668784	0.327105538	0.224371275	0.472865256	0.626060206	0.074933921
GSM1854815	Cluster2	0.757640927	0.573201231	0.658149085	0.651187188	0.306908673	0.4314533	0.617044981	0.459677383	0.049304921	0.370954385	0.512524028	0.413640964	0.277363323	0.128593809	0.563959609	0.537224187	0.583469236	0.806326605	0.379045998	0.605199598	0.670388392	0.733880413	0.331935444	0.114433826	0.423827057	0.601109263	0
GSM1854816	Cluster2	0.768280877	0.581240838	0.538621096	0.550815656	0.307565332	0.479548108	0.655249444	0.40771049	0.059460501	0.373768533	0.535034795	0.15020415	0.24429199	0.095692572	0.569179796	0.527925564	0.618424891	0.709432415	0.336934712	0.598632255	0.695710733	0.735758517	0.372773464	0.175365211	0.42334795	0.628705572	0
GSM1854817	Cluster1	0.455678096	0.550623057	0.506532108	0.440792466	0.393164059	0.436170813	0.601065358	0.430200342	0.260952555	0.435956319	0.334720319	0	0.169520612	0.213361838	0.512186884	0.556598281	0.673059429	0.545497589	0.36685133	0.577418694	0.687749581	0.779392079	0.338347917	0.343771865	0.367311116	0.636021825	0.152646717
GSM1854818	Cluster2	0.78375956	0.575278922	0.654979348	0.684020753	0.300110445	0.492984662	0.67652033	0.501835251	0.069792723	0.441111897	0.595398078	0.371012875	0.320383875	0.142011357	0.572188318	0.56895876	0.63709032	0.817914843	0.399702638	0.586944423	0.674820475	0.722781307	0.409893571	0.300521675	0.471530773	0.631785422	0
GSM1854821	Cluster2	0.650706717	0.65115805	0.583241968	0.570185222	0.327213469	0.500063487	0.664352142	0.451593006	0.076213304	0.368610476	0.551349519	0.366284245	0.417695825	0.088261294	0.535438368	0.571683003	0.643449105	0.73648513	0.389254108	0.575020921	0.682119484	0.822760668	0.376630197	0.208894273	0.472978122	0.65633128	0
GSM1854822	Cluster2	0.546922109	0.617731442	0.413191049	0.282036444	0.204316481	0.408602324	0.61938333	0.348639475	0.011658779	0.297087476	0.330911767	0.03221362	0.019666074	0.032374543	0.47721964	0.541938154	0.691168944	0.634891645	0.267186491	0.537527415	0.650433052	0.808808204	0.271197477	0.193422707	0.37521227	0.611799349	0
GSM1854823	Cluster2	0.464352134	0.5840258	0.440293809	0.611524847	0.242463317	0.41523103	0.647881445	0.393974295	0	0.431910012	0.3516503	0.111447134	0.076615666	0.032850518	0.550984081	0.595593555	0.65149469	0.613069426	0.325794349	0.577016025	0.685179597	0.855308506	0.280402355	0.246850565	0.660221076	0.639256538	0.080545234
GSM1854825	Cluster2	0.591104876	0.58162837	0.508509959	0.463058228	0.204981769	0.432080109	0.572837386	0.382484287	0.070836199	0.35312002	0.403683097	0.049924247	0.150799724	0.097519056	0.509288942	0.571404786	0.554673409	0.64433464	0.39596838	0.588523165	0.666825295	0.730014261	0.25303748	0.145157508	0.375465047	0.603632753	0
GSM1854826	Cluster1	0.588969285	0.584698308	0.570257887	0.449390707	0.315781475	0.513286445	0.657837131	0.434079547	0.109786731	0.369852257	0.51824187	0	0.163595716	0.133717184	0.540372473	0.546348219	0.574731885	0.799730784	0.384001797	0.638356453	0.695181052	0.768226641	0.517221268	0.369178813	0.675034248	0.733635872	0.017741783
GSM1854827	Cluster2	0.743916095	0.7209447	0.653345766	0.750565458	0.33343352	0.504442571	0.67989323	0.502601161	0.140936375	0.390804404	0.594536595	0	0.196243756	0.166726897	0.532449499	0.56385693	0.598944552	0.816723199	0.424130199	0.615582401	0.68393556	0.749112809	0.409978559	0.235538836	0.440088315	0.588058229	0.05433454
GSM1854828	Cluster2	0.554384301	0.611586138	0.529767845	0.482992024	0.273505293	0.495087296	0.64288152	0.407192454	0.085225534	0.318197858	0.513871095	0	0.142103786	0.174403196	0.525502689	0.544212647	0.666423907	0.709773157	0.380885685	0.597420661	0.67438713	0.796070112	0.375884336	0.345224844	0.539824467	0.634614248	0.101503806
GSM1854829	Cluster2	0.632553589	0.724962691	0.632390809	0.518040006	0.29814475	0.458342254	0.69446507	0.403689821	0.081566783	0.278869824	0.582525487	0	0.088894467	0.140353947	0.505197032	0.563845755	0.59253464	0.843043907	0.416102471	0.589698973	0.64175329	0.769338478	0.364721133	0.074959142	0.416223792	0.673269121	0.049815785
GSM1854830	Cluster2	0.402904737	0.723877763	0.599346774	0.409241368	0.512580617	0.546098633	0.676779707	0.478430589	0.159628849	0.469281273	0.492264662	0	0.14697478	0.247035698	0.643373683	0.63297228	0.732183491	0.547726577	0.461509081	0.596685824	0.767401999	0.83537933	0.350030643	0.377981871	0.565707108	0.696435704	0.065988243
GSM1854831	Cluster2	0.530819605	0.649502841	0.553671395	0.433717837	0.385007909	0.500361474	0.738215021	0.460603121	0.212295859	0.459640249	0.440682719	0.027788601	0	0.230582091	0.494259499	0.64081417	0.719322515	0.65956231	0.406055365	0.613560747	0.742510499	0.786577298	0.461316756	0.226448975	0.500148385	0.70983114	0.288974839
GSM1854832	Cluster1	0.650799649	0.665548569	0.591125901	0.426414575	0.30562332	0.51407259	0.668110852	0.441616616	0.17763042	0.362142693	0.478613693	0.238832659	0.166916324	0.113072684	0.529494347	0.580969204	0.60706277	0.718092332	0.374942311	0.637704304	0.727245783	0.767627422	0.380136599	0.298350627	0.491214648	0.672532654	0
GSM1854833	Cluster1	0.672276011	0.725072331	0.661425202	0.438246564	0.405124563	0.55804194	0.739245892	0.526647492	0.152847045	0.421478767	0.61331071	0	0.138728803	0.082651952	0.597940704	0.572195251	0.587838761	0.831322141	0.476152666	0.638302962	0.746723095	0.814737779	0.512899345	0.424963145	0.685595181	0.700762316	0.337495024
GSM1854834	Cluster2	0.673608115	0.676369403	0.595634873	0.508442623	0.318381763	0.52518029	0.676815366	0.489892253	0.167758461	0.352547772	0.596099775	0	0.2067582	0.188658645	0.567310811	0.612263346	0.665112593	0.780764987	0.440027176	0.635892192	0.669759934	0.76311428	0.422490853	0.199259748	0.507353046	0.717495383	0.114132726
GSM1854835	Cluster1	0.675509878	0.536786377	0.526529477	0.643338534	0.203546759	0.429640125	0.599312329	0.395468107	0	0.347160917	0.464323272	0.193969002	0.267230673	0.114859444	0.499329604	0.512351156	0.537334131	0.693309798	0.340775343	0.499535867	0.669632958	0.752130143	0.301451751	0.286815288	0.50180599	0.625901496	0.001919106
GSM1854836	Cluster1	0.671862502	0.663775704	0.629432218	0.527929237	0.360790036	0.488814876	0.680157121	0.51002357	0	0.41019155	0.641651069	0.391518136	0.403008604	0.147649077	0.580809404	0.543030055	0.601013468	0.795549229	0.438803844	0.620570046	0.708022883	0.746150841	0.476203502	0.400769986	0.74273197	0.67944307	0.084201566
GSM1854837	Cluster1	0.486091734	0.648171149	0.47010452	0.345694519	0.325168935	0.519945869	0.627465573	0.412731508	0.093441193	0.33702309	0.54036687	0	0.080954579	0.058602545	0.532510246	0.549441666	0.637230236	0.726576957	0.351609816	0.572001757	0.677065973	0.868396438	0.426430259	0.216501795	0.554134078	0.658245028	0.056647952
GSM1854838	Cluster2	0.554976183	0.716680103	0.565922242	0.494937314	0.317108845	0.505926189	0.712072261	0.454997623	0.096400341	0.284351664	0.641621577	0	0.124333926	0.211477353	0.564110719	0.633991724	0.725736632	0.830240568	0.401809705	0.66228274	0.734485073	0.81093727	0.426552619	0.127012313	0.430797112	0.658745701	0.1229547
GSM1854839	Cluster1	0.588978004	0.586077866	0.559772339	0.451485381	0.291416167	0.487323885	0.657253368	0.442816973	0.089565172	0.3925984	0.485575808	0	0.081995583	0.066886565	0.516668642	0.570293731	0.529625993	0.741940726	0.349363912	0.625252755	0.673861709	0.76303091	0.3969208	0.239169205	0.560952133	0.649388235	0.034137701
GSM1854840	Cluster1	0.702262632	0.626459921	0.591325787	0.563296021	0.274314779	0.450067854	0.667669791	0.47698607	0	0.376146369	0.532993668	0.325022233	0.291611052	0.049040618	0.519604363	0.472191149	0.516579277	0.815330731	0.430292194	0.606734184	0.69289673	0.740999651	0.411899985	0.447623851	0.647595223	0.650159239	0.252520301
GSM1854841	Cluster2	0.606999049	0.618941741	0.52572744	0.572920421	0.303154469	0.368088115	0.671038382	0.403484819	0.042892431	0.298637837	0.332879154	0.183325505	0.155348738	0.009618638	0.460823716	0.637020295	0.654821314	0.684961339	0.306561014	0.626138661	0.631302667	0.681584372	0.332650428	0	0.24479229	0.640056709	0.271417662
GSM1854842	Cluster1	0.637367417	0.61053217	0.626604533	0.477069098	0.304544219	0.464384585	0.602778163	0.426699816	0.012852288	0.33288943	0.458340581	0.189003453	0.092771583	0.129714824	0.541604379	0.634667074	0.543699086	0.762407668	0.336261725	0.620564019	0.75184585	0.836724366	0.389265355	0.292938802	0.657181651	0.625060098	0
GSM1854843	Cluster1	0.568414443	0.604996655	0.565361003	0.398196227	0.35977598	0.492590039	0.689107557	0.459500398	0.101805508	0.404559441	0.604075364	0.024832053	0.109410024	0.09185327	0.53863195	0.591112278	0.53602024	0.76797614	0.385643809	0.679534592	0.738043237	0.764853032	0.452732842	0.235022657	0.599595592	0.675716589	0
GSM1854844	Cluster1	0.478055409	0.633584843	0.464973978	0.288381654	0.342128469	0.433652733	0.551116113	0.369434633	0.056138529	0.379875772	0.33062161	0.077962884	0	0.044204029	0.565971699	0.581757904	0.673661509	0.564275478	0.297462978	0.56516753	0.684034352	0.826525406	0.267907884	0.131821074	0.425899938	0.65224047	0.183755164
GSM1854846	Cluster1	0.552696243	0.659530305	0.540126131	0.460702864	0.38674169	0.518680056	0.70659035	0.442522268	0.183738365	0.437121269	0.43964773	0	0.102870615	0.089107063	0.518222837	0.561628602	0.624761648	0.651338248	0.365637587	0.653248065	0.660170622	0.760416793	0.419303026	0.333346622	0.549818806	0.656309315	0.298579706
GSM1854847	Cluster1	0.699195255	0.647526674	0.641391324	0.505415166	0.456171755	0.487320271	0.684565131	0.471621304	0	0.401554092	0.531451143	0.296490906	0.441713768	0.174509328	0.573414159	0.554678571	0.53239274	0.797357113	0.441988094	0.575959305	0.790298332	0.760511465	0.434828676	0.394956758	0.657926438	0.619027219	0.063042772
GSM1854848	Cluster1	0.582652424	0.690867041	0.633608395	0.5012325	0.295571856	0.532802831	0.722596575	0.452267157	0	0.345092811	0.648713053	0.124727205	0.328031902	0.031719196	0.554736409	0.515809533	0.550200614	0.872510814	0.412588628	0.620405934	0.661455107	0.766775879	0.470484324	0.380187436	0.603532607	0.675554089	0.08667793
GSM1854849	Cluster1	0.650548243	0.643801315	0.590025908	0.44208806	0.297620907	0.470174882	0.653741152	0.393475471	0.038777715	0.315847567	0.612052463	0.090982011	0.000376811	0.010481093	0.524321644	0.544950869	0.577101553	0.749443598	0.279995748	0.674698669	0.626959476	0.769591564	0.367125192	0.13010544	0.434113103	0.608434166	0
GSM1854850	Cluster1	0.432139865	0.66020363	0.542098902	0.369435137	0.445199444	0.54973941	0.735188114	0.47947468	0.273954847	0.458306076	0.51383563	0	0.036977677	0.108563409	0.534483916	0.573697755	0.642154187	0.637135764	0.400717369	0.634249108	0.697335838	0.776850179	0.425221048	0.339565761	0.573836277	0.671162826	0.203446769
GSM1854851	Cluster1	0.665290335	0.656924276	0.605337699	0.515654086	0.352466399	0.504511105	0.699056655	0.445128078	0.09834857	0.435677997	0.588927147	0.051294025	0.039055121	0.132991665	0.56071599	0.583869075	0.588097019	0.706147712	0.383155141	0.613568614	0.668070231	0.797890675	0.334351615	0.290024076	0.491811732	0.661888603	0
GSM1854852	Cluster1	0.544759785	0.555512533	0.529582187	0.464951328	0.30937485	0.451064613	0.672437458	0.375777683	0.042755632	0.379062639	0.398555197	0.134599161	0.169510157	0.042849621	0.495798204	0.551582061	0.527882064	0.678801823	0.368230701	0.533602261	0.64465934	0.778499594	0.325727839	0.342791897	0.678123213	0.608250286	0
GSM1854853	Cluster2	0.701017838	0.592231635	0.566026777	0.646058364	0.315579602	0.410051924	0.638079245	0.450432606	0	0.485929395	0.448595278	0.370297446	0.327529321	0.071439162	0.54524236	0.521095851	0.520499843	0.750736256	0.355880086	0.581788573	0.671925343	0.696231694	0.317327123	0.153905499	0.348551756	0.62928165	0.093217625
GSM1854854	Cluster1	0.570110533	0.609424615	0.537438959	0.364805803	0.332537988	0.500233077	0.669036959	0.464511685	0.111810983	0.368871339	0.489887642	0.042929039	0.166603424	0.142281609	0.53352809	0.517571839	0.571324007	0.707921994	0.377976831	0.616958827	0.701730612	0.813273423	0.405394369	0.400371366	0.608634384	0.672620369	0
GSM1854855	Cluster2	0.692842954	0.607462015	0.559327606	0.571942525	0.295985348	0.455623475	0.652482988	0.453845057	0	0.279243166	0.564225325	0.326536203	0.291327207	0.18599104	0.545087823	0.590817609	0.684618207	0.818657763	0.416482591	0.598482815	0.695995613	0.764549315	0.392205199	0.226912606	0.515665289	0.669269922	0.071943387
GSM1854856	Cluster2	0.705014546	0.608673632	0.620936628	0.484327316	0.283120143	0.500836504	0.636140347	0.453544733	0.041246844	0.330356418	0.660085153	0.026860808	0.10298227	0.054556878	0.596631314	0.565532363	0.593922327	0.835863847	0.369614398	0.581186396	0.631777534	0.713150043	0.399447582	0.087716147	0.490107084	0.606462235	0
GSM1854857	Cluster1	0.534326976	0.587058441	0.553993337	0.48535647	0.314879937	0.484704916	0.621356649	0.409118303	0	0.43393656	0.373686295	0.258272712	0.211110113	0.059542766	0.510297116	0.568789769	0.536863847	0.674690014	0.32782073	0.568457732	0.64876581	0.751226586	0.356969593	0.218936734	0.580782674	0.597875668	0.043065221
GSM1854859	Cluster1	0.739262016	0.599665242	0.587173506	0.617516022	0.283978101	0.506934109	0.69610944	0.462941037	0	0.402873128	0.542810705	0.53046354	0.478058	0.09484267	0.515186365	0.539962471	0.589752415	0.806790721	0.39087307	0.584024302	0.696629183	0.741996323	0.401987683	0.275673734	0.558798791	0.688418915	0.098913917
GSM1854860	Cluster1	0.647263074	0.688244686	0.562945903	0.552649452	0.287902613	0.435446222	0.633907598	0.437933575	0.188289239	0.424964614	0.440006691	0.159929258	0.222519347	0	0.529237151	0.576339471	0.573628899	0.669304302	0.365959801	0.597208229	0.664680251	0.719641716	0.376137424	0.351992273	0.544244724	0.615495267	0.220230792
GSM1854861	Cluster2	0.701758741	0.676703382	0.548879013	0.656775223	0.426504543	0.490117029	0.736991264	0.510706929	0.075778497	0.456187023	0.637244963	0.241763153	0.261646004	0.171439628	0.600654996	0.604342004	0.59311149	0.73829423	0.422041331	0.607615217	0.696880794	0.771685531	0.434593878	0.329249236	0.614071127	0.631652902	0
GSM1854862	Cluster1	0.757749733	0.593947962	0.62315101	0.643859548	0.30557994	0.470657387	0.630193102	0.446671856	0	0.38114272	0.557313991	0.571633032	0.573648304	0.09200613	0.564237189	0.494566955	0.484478965	0.81808843	0.385995232	0.590293564	0.687667158	0.665808821	0.37350273	0.380866806	0.560893379	0.656859469	0.049714496
GSM1854863	Cluster1	0.545510346	0.617988052	0.49110038	0.324905958	0.237628313	0.433027799	0.6125951	0.387805229	0.084721984	0.280133064	0.404885972	0	0.092953583	0.104607508	0.449310962	0.572362688	0.612762019	0.607485954	0.320155852	0.557947647	0.648154901	0.798518556	0.264561238	0.326077561	0.515986716	0.605921776	0.098277101
GSM1854864	Cluster1	0.624411257	0.565194585	0.5932192	0.492618277	0.322161016	0.499914269	0.638529607	0.459235295	0.139388164	0.381781853	0.521392091	0.337699045	0.355356525	0.12756377	0.554081177	0.587914014	0.583019693	0.764707716	0.383787382	0.665645234	0.709098451	0.768156363	0.426588804	0.325452926	0.589393296	0.650999044	0
GSM1854865	Cluster1	0.630571969	0.647943379	0.578329297	0.432988273	0.448293441	0.515452213	0.693248215	0.421176868	0.061331237	0.283000632	0.663041488	0.101930205	0.250129301	0.085931795	0.61969189	0.563076388	0.632204934	0.80022099	0.41424398	0.560219804	0.681294935	0.694752704	0.421038305	0.110048057	0.428130105	0.633872529	0
GSM1854866	Cluster2	0.750548008	0.6313073	0.578866792	0.585981065	0.289963125	0.440952115	0.620863503	0.430338017	0.133093505	0.363098484	0.47198526	0.159778541	0.176437135	0.175704202	0.528638479	0.673665224	0.662366026	0.823372731	0.38380998	0.691416842	0.714678781	0.83244812	0.366067566	0.222913313	0.433533252	0.650726706	0
GSM1854867	Cluster1	0.651667619	0.541066622	0.533185334	0.4499087	0.271436368	0.387639423	0.489456644	0.409980847	0.113692897	0.422401946	0.250593456	0.299370685	0.224863991	0.084408978	0.478864165	0.579655771	0.665621823	0.562644525	0.280550046	0.551675893	0.654721073	0.719326791	0.230956494	0.079727477	0.350016208	0.647020016	0
GSM1854868	Cluster2	0.751703769	0.70468252	0.688123039	0.748248668	0.39431443	0.5539892	0.732072571	0.545534578	0.181384519	0.48596808	0.630246273	0	0.232817746	0.215904631	0.619366051	0.619739597	0.691465464	0.770465021	0.496599517	0.66119621	0.693170145	0.788421649	0.47564886	0.199168586	0.394033276	0.688105907	0.098168502
GSM1854869	Cluster1	0.520440626	0.522077641	0.483200859	0.37568148	0.301254722	0.40603097	0.62382011	0.386149581	0.076342758	0.392982219	0.385270215	0	0.032352645	0.087345748	0.507026644	0.545336755	0.655486917	0.622891954	0.318377871	0.644394112	0.659388591	0.740850334	0.341449054	0.264062594	0.460211359	0.623250303	0.020102621
GSM1854870	Cluster2	0.513457941	0.707838698	0.556713892	0.471209366	0.339312113	0.489540083	0.660932485	0.453377524	0.172420285	0.388976166	0.528796153	0	0.119268275	0.175514996	0.569978626	0.607596705	0.668072967	0.690086957	0.429124777	0.625029026	0.733912606	0.820946591	0.39369139	0.335004352	0.488806586	0.649041212	0.013751171
GSM1854871	Cluster1	0.607489201	0.671640749	0.634049445	0.433145195	0.321800983	0.535218561	0.607633368	0.504151349	0.164272741	0.406402986	0.46829385	0	0.12717548	0.232601193	0.567167593	0.604463538	0.692034971	0.662256994	0.453766745	0.690865674	0.748647049	0.814821476	0.357316132	0.263369737	0.537789165	0.717597179	0.09365944
GSM1854872	Cluster2	0.41227498	0.723123396	0.585234274	0.270622906	0.32718925	0.527688234	0.688139441	0.445181849	0.070201019	0.30146471	0.576461045	0	0.055544704	0.220116444	0.550608662	0.6050904	0.712797223	0.781753052	0.441918812	0.590482694	0.757874175	0.769557151	0.461641668	0.157733496	0.650856755	0.717821129	0.067664609
GSM1854873	Cluster2	0.603240426	0.699067602	0.505314016	0.507872398	0.382082912	0.4663087	0.679270186	0.456296579	0.092411618	0.389226576	0.406537543	0	0.028234543	0.188304501	0.556191529	0.585981611	0.614147987	0.602401875	0.383726594	0.589913504	0.709426783	0.635731441	0.356306785	0.245171011	0.531153048	0.666116328	0.031956163
GSM1854874	Cluster1	0.563823753	0.685092129	0.609190882	0.372917359	0.298066955	0.508195356	0.650764694	0.430233609	0	0.386290489	0.522476445	0.042842247	0.215611737	0.099359157	0.573038831	0.587384275	0.593742516	0.811106867	0.433840044	0.592146811	0.712677945	0.788937775	0.452634486	0.255830193	0.693064501	0.700922646	0.040936415
GSM1854875	Cluster2	0.777333153	0.588179611	0.649900284	0.67894657	0.375635764	0.484698071	0.604677309	0.477160773	0.090399015	0.396152598	0.47240872	0.533141463	0.506295311	0.089976	0.537280919	0.553659259	0.575488637	0.764625561	0.397183355	0.594104051	0.700847597	0.722079528	0.387873481	0.270335759	0.529397084	0.635203137	0
GSM1854876	Cluster2	0.598452066	0.676268068	0.479131358	0.557060495	0.390841051	0.427895202	0.66566667	0.423531595	0.098575332	0.398652343	0.457937496	0	0.084421794	0.121608693	0.544724387	0.59283897	0.68251089	0.731147802	0.398946627	0.633477776	0.673222244	0.733611553	0.344552344	0.272203256	0.41773096	0.768871541	0.115178342
GSM1854877	Cluster1	0.738610247	0.579266815	0.619718749	0.574591614	0.299537083	0.484231698	0.658889071	0.458181515	0.01984686	0.333584334	0.559073423	0.45083657	0.463162669	0	0.547629577	0.542762595	0.578971306	0.814294339	0.409915219	0.584159003	0.668504249	0.709513833	0.404156047	0.234479686	0.573022091	0.695932901	0.056909884
GSM1854879	Cluster1	0.607047038	0.569243443	0.594566299	0.419660213	0.292420029	0.43021092	0.641642048	0.403056818	0	0.381238049	0.479883204	0.162565352	0.134577955	0.00533532	0.495386527	0.562035987	0.559797099	0.761815855	0.304846428	0.58649785	0.698616516	0.823633835	0.306168077	0.279492134	0.53449202	0.674635554	0.038835205
GSM1854880	Cluster2	0.670806017	0.557015516	0.577870945	0.592877469	0.248612092	0.415666657	0.616822144	0.426151888	0	0.295315527	0.541225584	0.319399396	0.396498369	0.013025905	0.515104702	0.498131592	0.547275176	0.829381109	0.308778878	0.558129828	0.627081267	0.696778297	0.33615578	0.106048891	0.386248372	0.596839155	0.039949641
GSM1854881	Cluster1	0.669123709	0.50275625	0.571992764	0.469064416	0.307678468	0.39716783	0.577433857	0.422969153	0.007590184	0.315882757	0.403895758	0.4160551	0.29299413	0	0.487632554	0.533850219	0.582283527	0.732053509	0.382030917	0.567712392	0.672265547	0.68542313	0.351377876	0.154108574	0.442283293	0.618791089	0.072649651
GSM1854882	Cluster2	0.716054292	0.653861705	0.562970495	0.580264164	0.30360027	0.454381173	0.612461769	0.436217203	0.09949081	0.387320807	0.506007633	0.15609355	0.143144681	0.118403815	0.505803035	0.605686869	0.606605615	0.728866417	0.38038679	0.631592192	0.684365993	0.710867139	0.314449668	0.163197251	0.506318348	0.585354414	0
GSM1854883	Cluster2	0.674353014	0.719227775	0.602093774	0.662237677	0.312074039	0.391131064	0.584432113	0.387540404	0.192426055	0.323654475	0.468150337	0.133977132	0.168740854	0.279806396	0.571578714	0.638411855	0.620676211	0.701254794	0.333695121	0.643457876	0.788299229	0.775180211	0.278836996	0.300197602	0.276171494	0.654972049	0
GSM1854884	Cluster2	0.789114132	0.584543028	0.620247105	0.615034274	0.284504891	0.497590276	0.624764559	0.453494337	0	0.301668315	0.615879696	0.310744416	0.388494646	0.087476807	0.536114475	0.507029812	0.580105866	0.848617515	0.383240216	0.587384314	0.649686889	0.677202172	0.426467787	0.195819302	0.44592955	0.681744475	0.012659098
GSM1854885	Cluster1	0.566668168	0.620911653	0.531861192	0.369963297	0.305982913	0.411274276	0.591459179	0.39290785	0	0.263166141	0.450224257	0.252788736	0.199286406	0.024342557	0.507767249	0.50418061	0.637283457	0.690849681	0.319134895	0.583408983	0.691357759	0.711690849	0.35583296	0.027266792	0.387845485	0.622701285	0.086488926
GSM1854886	Cluster2	0.547541895	0.558171078	0.545268306	0.408738208	0.31523098	0.395890519	0.649605254	0.420518121	0	0.269699034	0.467259589	0.081663914	0.105528611	0.062000989	0.485902557	0.521361316	0.630638398	0.701439975	0.29974934	0.58181168	0.666989387	0.728492999	0.365168663	0.107045896	0.367112706	0.634524884	0.078214938
GSM1854887	Cluster2	0.546592643	0.650706409	0.576800686	0.508664431	0.275747199	0.494625234	0.677878165	0.407244353	0.112344918	0.437918367	0.420984827	0.042055528	0.038321131	0	0.528533648	0.563469951	0.644542469	0.645590514	0.363943993	0.643230004	0.676880023	0.731825833	0.378053285	0.211781526	0.491797227	0.632440426	0.087877474
GSM1854888	Cluster1	0.611221108	0.57692525	0.562930358	0.404963102	0.281570715	0.410447188	0.615487504	0.412323352	0	0.312640611	0.414762216	0.216363371	0.214780882	0.052475883	0.483465516	0.50279938	0.62691838	0.733329276	0.3216451	0.634150614	0.672938468	0.751306635	0.374059988	0.224366824	0.448269315	0.62398124	0.049382826
GSM1854889	Cluster1	0.682123624	0.574374789	0.502088475	0.562039037	0.329273433	0.438479198	0.595942183	0.430794691	0.055825433	0.433101779	0.407663634	0.109006735	0.070341341	0.089750506	0.557398147	0.547642749	0.67090687	0.61538337	0.349031488	0.613794172	0.688799329	0.766801883	0.297874115	0.345368765	0.465847363	0.660982779	0
GSM1854890	Cluster1	0.646821027	0.586527272	0.566090091	0.519064398	0.256428797	0.374040897	0.59747329	0.395482529	0	0.315257352	0.376791572	0.317311375	0.22970548	0.014969317	0.501248172	0.513900698	0.579946072	0.733342829	0.30126747	0.579531666	0.677367307	0.787550867	0.347910905	0.140795483	0.528509724	0.643317668	0.123245186
GSM1854891	Cluster2	0.638679477	0.679097611	0.563080051	0.481458399	0.310326409	0.481541517	0.723516679	0.445179003	0	0.377039799	0.554495415	0.08478717	0.10959636	0.056927364	0.554422893	0.612581934	0.638148771	0.73462276	0.411954538	0.612171267	0.750372499	0.784938162	0.414122311	0.307077572	0.598716739	0.643240001	0.17023263
GSM1854892	Cluster2	0.620308439	0.736790803	0.627074523	0.666566473	0.338303596	0.510865935	0.710814463	0.458833506	0.101364974	0.446064716	0.578334275	0	0.045423409	0.08176214	0.537136399	0.605413557	0.656711333	0.790230895	0.393275671	0.674347204	0.681681446	0.841312329	0.360588655	0.277365528	0.454743235	0.676489724	0.157115989
GSM1854895	Cluster2	0.594692856	0.516712372	0.538302106	0.62875032	0.335790967	0.403625118	0.594966081	0.435082213	0.008097655	0.340940897	0.421128321	0.461183152	0.350936083	0	0.501137741	0.504405777	0.62377258	0.715491639	0.362665786	0.582634965	0.66532235	0.660085152	0.296855784	0.151131215	0.403760548	0.617659505	0.012285831
GSM1854896	Cluster1	0.653301845	0.728073093	0.628578092	0.503916899	0.357727135	0.547706842	0.76498213	0.498456131	0.210781328	0.462281296	0.592934285	0	0.212542869	0.140391635	0.571620303	0.583554795	0.608819521	0.838338945	0.447284263	0.654109197	0.755238732	0.759062894	0.524625912	0.402076197	0.568103461	0.710018954	0.189246042
GSM1854897	Cluster2	0.670811704	0.632953014	0.625823952	0.486425575	0.351036327	0.550097597	0.697895854	0.468153037	0.128271992	0.344999585	0.672067715	0.222974068	0.248621701	0.175830382	0.61254067	0.600638412	0.670281621	0.827264755	0.446005906	0.623576232	0.705386552	0.729749816	0.441891248	0.176397769	0.445098787	0.687817699	0
GSM1854899	Cluster1	0.586753571	0.574006093	0.514535441	0.444650546	0.212677781	0.387464026	0.589295996	0.384240416	0.018426956	0.310578751	0.477421617	0.047613128	0.068640625	0	0.523878873	0.527154564	0.510635515	0.666303608	0.346567905	0.576289397	0.675242425	0.766762898	0.330884456	0.263693569	0.533446233	0.601680123	0.121429929
GSM1854900	Cluster1	0.595015601	0.667856487	0.627700948	0.403077436	0.292538843	0.561392234	0.705493931	0.448904125	0.02159924	0.320069749	0.574647253	0.017059717	0.258060662	0	0.536600286	0.562827762	0.525825325	0.899911112	0.435360765	0.625543171	0.736374345	0.850263438	0.496242644	0.294838297	0.560526657	0.729986616	0.03979895
GSM1854903	Cluster2	0.700613825	0.651412577	0.590136806	0.639349976	0.275471899	0.465732356	0.659282776	0.43643558	0	0.374407145	0.603476708	0.055699011	0.10546473	0.021544211	0.513045849	0.504826745	0.541397738	0.799480575	0.353325112	0.590453222	0.65540816	0.680890005	0.4216065	0.113018191	0.389163339	0.59114794	0.011653952
GSM1854904	Cluster1	0.792505707	0.535920036	0.659009253	0.620763442	0.285758749	0.433458194	0.646938773	0.467623672	0.0255144	0.3716766	0.500529007	0.613224922	0.464729876	0.095247625	0.600621775	0.542195363	0.562022589	0.790817489	0.352151135	0.625969135	0.689730879	0.692648279	0.355504924	0.182082984	0.401342997	0.669049213	0
GSM1854906	Cluster2	0.535216332	0.641066905	0.613256793	0.492781558	0.387877717	0.49391753	0.564875643	0.443076883	0.179459618	0.421658724	0.365482522	0	0.158325866	0.147412094	0.575991129	0.634261072	0.684906024	0.723282418	0.34639001	0.642035491	0.730302469	0.879906612	0.347962109	0.209714206	0.542126177	0.685161717	0.08646549
GSM1854907	Cluster1	0.503888481	0.636655455	0.54811512	0.406332579	0.288997147	0.439749972	0.642724048	0.400326466	0.038472509	0.324164868	0.420858536	0	0.08538336	0.103053678	0.509644095	0.550451713	0.634179584	0.657976914	0.366151652	0.60213307	0.679517398	0.774748815	0.369375552	0.261547455	0.479879927	0.657504433	0.108807161
GSM1854908	Cluster1	0.78208154	0.606055293	0.60976234	0.647911393	0.235418777	0.449621826	0.619995116	0.483552893	0	0.408657487	0.522129155	0.311048724	0.381369946	0.099524927	0.513298742	0.504289007	0.53978644	0.806601811	0.417917539	0.570254539	0.704381761	0.704299203	0.364239503	0.397408767	0.553760041	0.631523846	0.053350909
GSM1854909	Cluster2	0.619698112	0.716588684	0.574053005	0.455413125	0.247750713	0.499001713	0.679959639	0.440180819	0.097476735	0.322126718	0.584677122	0.041434053	0.186488006	0.087404981	0.522662516	0.631663677	0.608895442	0.777618009	0.360116621	0.675817946	0.731840126	0.794318541	0.330341502	0.124703034	0.518264129	0.730495783	0
GSM1854910	Cluster1	0.790524753	0.539056776	0.614614888	0.656360303	0.261862499	0.468149632	0.61415481	0.445229884	0.02686412	0.345581351	0.514949377	0.50620471	0.50556298	0	0.503067111	0.509021212	0.518593756	0.806570649	0.365756776	0.560279542	0.653652137	0.715795597	0.355233625	0.324838268	0.609844924	0.649695456	0.063484856
GSM1854911	Cluster1	0.507157278	0.606622444	0.485048873	0.39532964	0.435525635	0.513029505	0.560629828	0.432064362	0.178755575	0.44323374	0.360422542	0	0.102911591	0.190331907	0.558609086	0.617583403	0.609969166	0.568573895	0.338340484	0.550688992	0.717292153	0.79791732	0.374907752	0.43699084	0.631855463	0.678576895	0.069424659
GSM1854913	Cluster1	0.725491069	0.615463446	0.599858316	0.643902541	0.300048871	0.522299866	0.670768409	0.489552926	0	0.419451936	0.519760709	0.411226809	0.428528854	0.147621911	0.592496417	0.582265062	0.606149815	0.784515692	0.441204419	0.594787825	0.735578331	0.775363038	0.401177233	0.339916109	0.522925602	0.656683716	0.10486622
GSM1854915	Cluster1	0.58033885	0.671023831	0.515672503	0.469898466	0.141481165	0.395600733	0.609967358	0.39275697	0.037853701	0.372686292	0.549372481	0.222711993	0.215890465	0	0.499681382	0.508648526	0.517304077	0.745405016	0.29362674	0.577642906	0.694855374	0.733624314	0.378247739	0.154177582	0.454259626	0.645813601	0.079694127
GSM1854916	Cluster2	0.585701418	0.587450567	0.549360635	0.466487162	0.267603925	0.423188298	0.626504853	0.399934483	0	0.340110825	0.442212404	0.14187173	0.150193523	0.065800279	0.518794276	0.552464848	0.610603895	0.656838876	0.371155116	0.548483918	0.669911648	0.733530361	0.330704216	0.204944345	0.427936901	0.635224733	0.109477879
GSM1854917	Cluster1	0.461504455	0.617610716	0.536064545	0.379589018	0.296329087	0.531052389	0.657642377	0.404925921	0.093393535	0.324748928	0.625105151	0.010965883	0.169517072	0.159276425	0.527065632	0.548425311	0.598937284	0.773903237	0.336512901	0.633472711	0.717990842	0.79701932	0.452591103	0.408857312	0.56367642	0.684501791	0
GSM1854918	Cluster1	0.728327267	0.556074943	0.603176897	0.596381411	0.238283751	0.414402403	0.554586759	0.426075906	0.02851563	0.400492275	0.492070529	0.083855144	0.250715929	0.137612407	0.539597249	0.528723465	0.586386871	0.745847485	0.325064713	0.646142248	0.681694179	0.726315273	0.288586675	0.408281453	0.601531361	0.639037992	0
GSM1854919	Cluster1	0.501228902	0.604089044	0.57360697	0.426884547	0.297480053	0.41619809	0.613466445	0.432853754	0.122516379	0.307196441	0.522023475	0	0.146048625	0.163730525	0.506250748	0.570019584	0.613893965	0.696044884	0.374049784	0.571149879	0.748983941	0.804908184	0.412787691	0.350958763	0.564793186	0.695974809	0.067107575
GSM1854920	Cluster1	0.559932464	0.644457854	0.63695679	0.37911758	0.265898145	0.523023273	0.642882204	0.45704075	0.162534136	0.367932671	0.502665509	0	0.176462671	0.215978815	0.564327899	0.583437578	0.651784752	0.721233691	0.350139451	0.688416164	0.726109394	0.797216178	0.359821061	0.160148248	0.49104324	0.701565539	0.102262259
GSM1854921	Cluster2	0.687035225	0.720417465	0.622065604	0.607262371	0.338227649	0.503540971	0.716244409	0.466480078	0.103106476	0.404407137	0.516300456	0	0.14526611	0.123131111	0.546135448	0.573137237	0.655515301	0.736145481	0.437957317	0.623097864	0.714982746	0.783266865	0.320821573	0.21463886	0.35664825	0.699333807	0.143964351
GSM1854922	Cluster1	0.719196021	0.608995715	0.628556838	0.479153411	0.308807807	0.550397349	0.673739392	0.481837887	0.016189974	0.351266998	0.646916185	0.452019568	0.475220519	0.115938129	0.550650842	0.514226663	0.56208644	0.880661919	0.459641498	0.640609062	0.762400573	0.749454765	0.470657127	0.274237848	0.646992555	0.713874928	0
GSM1854923	Cluster1	0.623224331	0.632000051	0.588149966	0.57564665	0.238562675	0.489627503	0.613979557	0.446083738	0.007007443	0.348535007	0.578939625	0.094477481	0.228150339	0.077283387	0.557236977	0.536998296	0.599276842	0.758644647	0.395533398	0.59462446	0.69252755	0.745228967	0.370394398	0.358881888	0.569561204	0.661345403	0
GSM1854924	Cluster1	0.728553647	0.602089092	0.585644132	0.51576914	0.272017805	0.480693022	0.616243686	0.412591605	0.001080437	0.291947627	0.545857797	0.095773286	0.248532234	0.05780304	0.494775197	0.538971084	0.526378496	0.799997717	0.36069551	0.61137555	0.700851277	0.708619363	0.40574834	0.298771267	0.613877065	0.685254647	0
GSM1854925	Cluster2	0.650964487	0.465754819	0.491707454	0.50419362	0.190627542	0.381934393	0.513683561	0.353880844	0	0.277251884	0.383751213	0.161391159	0.211500485	0.070268021	0.526508153	0.510569655	0.633199224	0.688002255	0.210848616	0.609340891	0.600370259	0.770564441	0.223331877	0.078765036	0.289804252	0.658899566	0.003945027
GSM1854926	Cluster1	0.67451112	0.63086742	0.561790803	0.529686341	0.278757342	0.545741567	0.66854478	0.480206083	0.107522311	0.373429395	0.630437825	0.223898429	0.218992301	0.147822346	0.544709506	0.580485925	0.581882486	0.778272107	0.421640677	0.593893498	0.648419107	0.71843406	0.446669406	0.292153114	0.532973014	0.664116402	0
GSM1854927	Cluster2	0.80671517	0.607145223	0.633602714	0.724956548	0.321024224	0.506633094	0.642739859	0.456165561	0.062944823	0.404910741	0.528239388	0.386582442	0.385265756	0.113281719	0.558245391	0.561020406	0.578179928	0.812670561	0.359482578	0.634948283	0.695576355	0.716456377	0.33920145	0.312655661	0.517073308	0.647355329	0
GSM1854928	Cluster1	0.663614494	0.615177877	0.62711941	0.507043894	0.328826638	0.531590285	0.623042141	0.474971666	0.150836744	0.342716907	0.625377796	0.478101045	0.430115778	0.139992066	0.562275374	0.553211581	0.630386244	0.800206929	0.400807294	0.626949575	0.711548392	0.755119243	0.424387501	0.209440842	0.543903733	0.714576208	0
GSM1854929	Cluster1	0.573687901	0.544897573	0.543672693	0.430488801	0.32153964	0.420401346	0.589906113	0.437100786	0.000312166	0.327058689	0.46531019	0.30459235	0.219754278	0.018483008	0.513234	0.536317653	0.545090514	0.680601736	0.391037422	0.503123106	0.697670148	0.736084204	0.339479577	0.3197685	0.570474814	0.604451104	0
GSM1854930	Cluster1	0.54676268	0.647311158	0.578006101	0.426191269	0.363217238	0.516429183	0.648036796	0.446047292	0	0.395755566	0.477687435	0.150322504	0.201033221	0.106448482	0.552107449	0.559955601	0.620918445	0.725837465	0.420532681	0.521928306	0.750088962	0.776352824	0.423792442	0.362581249	0.670329865	0.643728299	0.095254675
GSM1854931	Cluster1	0.746169407	0.620102414	0.647661722	0.551895521	0.33413839	0.540013867	0.67793773	0.486499532	0.087793125	0.382232065	0.584839629	0.34147135	0.405147803	0.103910607	0.559281667	0.575512484	0.54472864	0.821234692	0.449938867	0.6524052	0.691222226	0.752895902	0.426517078	0.333628451	0.56044381	0.673149417	0
GSM1854932	Cluster2	0.647371287	0.695525188	0.564914284	0.484818458	0.30267221	0.471605014	0.585879971	0.496622365	0	0.266264912	0.497069539	0.150303667	0.223462051	0.115782443	0.505097991	0.588929386	0.586249293	0.810494892	0.380551634	0.555671616	0.680754924	0.773557225	0.350654201	0.123848974	0.435419301	0.586104939	0.017752396
GSM1854933	Cluster2	0.575419046	0.657809172	0.478697484	0.55995053	0.35147443	0.351188604	0.648536094	0.3942772	0.111722403	0.502848098	0.416059244	0	0.00462218	0.197718474	0.607080472	0.588389708	0.704243871	0.639431573	0.324885695	0.565321537	0.706423729	0.740234196	0.298729081	0.102256531	0.333498948	0.663804408	0.030697646
GSM1854934	Cluster1	0.628383832	0.647551421	0.570426259	0.437647562	0.298431265	0.461583581	0.678069965	0.466824225	0.082439971	0.294688141	0.558437478	0.213820873	0.243660167	0.028078065	0.493265581	0.568924137	0.613389024	0.758274835	0.429995404	0.653882122	0.700885678	0.817973727	0.415915409	0.225566551	0.482916171	0.664033013	0
GSM1854935	Cluster1	0.453822809	0.670842826	0.465604302	0.364935602	0.218898287	0.334177612	0.522465234	0.367452094	0.112853869	0.239386374	0.433665805	0	0.002827774	0.069157438	0.477073723	0.507425598	0.60324737	0.597535873	0.297701923	0.552734385	0.690292366	0.648837722	0.362072053	0.023321979	0.31987707	0.532924542	0.104496974
GSM1854936	Cluster1	0.499080074	0.613096648	0.510702549	0.267318272	0.379493231	0.482772732	0.660171607	0.44154355	0.124241856	0.421980512	0.323801206	0	0.033129195	0.030637854	0.536888828	0.581276615	0.673332261	0.500458975	0.350858625	0.503789461	0.710104081	0.767380461	0.318625593	0.247177799	0.464527148	0.669628239	0.08085384
GSM1854937	Cluster1	0.52296626	0.710757651	0.559057987	0.514822685	0.297032046	0.482257913	0.721382994	0.376281151	0.008690446	0.311362996	0.614443152	0.063633537	0.175169586	0	0.481722235	0.518386	0.524567507	0.813587094	0.412774451	0.602912361	0.682515717	0.775552145	0.457683966	0.361081451	0.599122785	0.617091046	0.18151167
GSM1854938	Cluster2	0.585884286	0.662652788	0.544158334	0.690162231	0.340411034	0.430036874	0.687216969	0.421763888	0.033904989	0.381597477	0.537639268	0	0.044524108	0.095591378	0.530119627	0.534024093	0.564786523	0.715053147	0.385915353	0.615744012	0.694368848	0.751563214	0.365266901	0.162072681	0.364701164	0.613550048	0.295878402
GSM1854940	Cluster1	0.602771386	0.519079054	0.517703041	0.499632381	0.228696175	0.40223223	0.577191468	0.37242695	0.063869676	0.322814255	0.448575836	0.016217728	0.0280929	0.06426458	0.475423358	0.483131698	0.597870759	0.667637753	0.320043456	0.554067702	0.611791777	0.716748586	0.274510565	0.251355248	0.461206861	0.587862395	0
GSM1854941	Cluster2	0.608113188	0.648336977	0.545443879	0.588653732	0.293196692	0.482745026	0.67450323	0.421312846	0.08435026	0.44073237	0.490124481	0.264953089	0.291065034	0.13083114	0.501078118	0.572583711	0.621691507	0.708677857	0.348642565	0.592793357	0.651573466	0.753391862	0.313981968	0.196422965	0.469533074	0.623356098	0
GSM1854942	Cluster2	0.641927192	0.662223697	0.617651892	0.596476881	0.442273553	0.535001839	0.711286438	0.505913788	0.184211126	0.439691354	0.695864802	0.257060741	0.332359098	0.304218597	0.601298519	0.644996934	0.632255194	0.803561154	0.484811677	0.628715717	0.75430425	0.787524492	0.462537067	0.457273016	0.517750555	0.62938694	0
GSM1854944	Cluster2	0.669782681	0.670509627	0.595398345	0.564903569	0.232594908	0.496427004	0.637515693	0.460953239	0.019551377	0.344615779	0.588133215	0.225462448	0.28549302	0.080395481	0.533862108	0.513106972	0.58776271	0.821287624	0.362625892	0.571223468	0.68157812	0.765325245	0.342839055	0.331960378	0.558207003	0.60345703	0
GSM1854945	Cluster2	0.733517773	0.628508702	0.602102647	0.623189667	0.221589656	0.480600684	0.707455389	0.435991361	0	0.337728119	0.610923558	0.124910273	0.198511028	0.052002663	0.528542433	0.584896607	0.691912295	0.800650861	0.398686977	0.619419044	0.684276289	0.785545312	0.384883667	0.122842323	0.489647426	0.640369981	0.031260691
GSM1854947	Cluster2	0.571715121	0.692022829	0.565359471	0.595211793	0.302209861	0.547092624	0.774644928	0.468301712	0.161082359	0.340107834	0.602667243	0	0.257880155	0.085946661	0.565033798	0.600513882	0.761189173	0.840403248	0.444922258	0.67556903	0.768954794	0.832840237	0.486324666	0.170952669	0.483541366	0.725537853	0.215409567
GSM1854948	Cluster1	0.627271362	0.580449729	0.57264627	0.448297787	0.288711214	0.385032718	0.629994738	0.359314526	0.074824135	0.381952572	0.356676685	0.10360591	0.153718496	0	0.496874675	0.524514349	0.599960211	0.686808018	0.297757395	0.629543954	0.684356154	0.747027039	0.355360568	0.26055554	0.428967084	0.662992134	0.327186161
GSM1854950	Cluster1	0.603785406	0.575336038	0.572821073	0.528266126	0.298116169	0.43823738	0.593811611	0.463423049	0.034824645	0.388113757	0.464367419	0.457839237	0.425590622	0.053654403	0.516865257	0.522166679	0.533200688	0.680602033	0.35584067	0.564651589	0.721744129	0.77214062	0.301782668	0.429230182	0.575035453	0.618988735	0
GSM1854951	Cluster1	0.702983935	0.569244532	0.601658091	0.546476654	0.303301291	0.50651802	0.682402845	0.473312044	0.088000078	0.38379246	0.597507125	0.403798396	0.42485361	0.016987048	0.551000101	0.537266267	0.554904375	0.798809747	0.43693169	0.582656584	0.699132623	0.735751615	0.385096152	0.350165849	0.651995889	0.652637207	0
GSM1854952	Cluster1	0.621713592	0.617759422	0.543391364	0.462356334	0.245036926	0.468342269	0.682780767	0.431566208	0.013886612	0.369004483	0.563095159	0.276048254	0.265102121	0.023179871	0.505669463	0.53342321	0.589074384	0.77074708	0.389289676	0.605853334	0.696600941	0.752401429	0.384366902	0.308603137	0.600753592	0.653329962	0
GSM1854953	Cluster1	0.715447873	0.581808464	0.619354181	0.578867079	0.321350379	0.459690015	0.624193428	0.49676388	0.090098096	0.420163027	0.41077183	0.416936579	0.325693792	0.127855427	0.519632332	0.524383395	0.55324799	0.684607583	0.355796383	0.560327195	0.690489781	0.702716607	0.292179297	0.375622968	0.354933879	0.624284662	0
GSM1854954	Cluster2	0.627408249	0.669907479	0.576196091	0.573094026	0.248722735	0.500988151	0.703592124	0.467006468	0	0.333950112	0.704359071	0.011739479	0.147833473	0.058915611	0.543667711	0.502273479	0.578795752	0.843327283	0.438162574	0.561134643	0.681452648	0.698812481	0.469678402	0.099170883	0.412225945	0.613687013	0.029556423
GSM1854955	Cluster2	0.505180894	0.542733525	0.475752727	0.246266197	0.274115624	0.432802033	0.578240307	0.355042801	0.053454072	0.19727211	0.318401455	0	0.050081217	0.000352339	0.508950749	0.506346272	0.659866066	0.626505964	0.243135237	0.576141677	0.66425172	0.805556881	0.250272897	0.061081225	0.389892871	0.614208558	0.088123021
GSM1854956	Cluster2	0.820359397	0.577034065	0.611301681	0.769115683	0.351843467	0.525912846	0.672142052	0.401354791	0.062558533	0.455973986	0.455114533	0.185220605	0.234452602	0.138757474	0.614740049	0.56624188	0.575871383	0.76220178	0.365690981	0.563346673	0.638414256	0.714543798	0.38987292	0.312650981	0.344816498	0.626075763	0
GSM1854957	Cluster2	0.521138993	0.684180132	0.59203396	0.446872124	0.340281108	0.47230526	0.685624743	0.439628351	0.174444404	0.373873207	0.533247052	0	0.134532198	0.244488477	0.562153837	0.59401822	0.610926371	0.688461746	0.431006126	0.652055732	0.714740767	0.827552158	0.474174683	0.177087107	0.480303809	0.682327418	0.007650378
GSM1854958	Cluster1	0.617095565	0.654607574	0.581616388	0.448130811	0.265436215	0.443919793	0.64680821	0.42691874	0.052751191	0.312243868	0.54849067	0.22859193	0.3152815	0.038998783	0.535646531	0.607406738	0.636331739	0.733840974	0.380861739	0.626081144	0.691657013	0.774707678	0.383300088	0.316554351	0.591075178	0.66813243	0
GSM1854960	Cluster2	0.571335077	0.660602846	0.565318805	0.466081915	0.412763174	0.540928318	0.646415786	0.461287292	0.182276535	0.429075039	0.5083184	0	0.173151384	0.222295117	0.563893754	0.636882252	0.635742391	0.710020948	0.39366023	0.6504668	0.731985488	0.845124385	0.426063325	0.369837185	0.623039648	0.657067135	0.189667094
GSM1854961	Cluster2	0.642999725	0.650286055	0.582247183	0.616206667	0.344376714	0.517501449	0.738661252	0.458599064	0.042887072	0.400131299	0.641505612	0.02284024	0.241835658	0.260176568	0.578638613	0.651602548	0.66862475	0.817454547	0.442651216	0.630778153	0.690507698	0.752915256	0.447071684	0.184063537	0.531432706	0.607858153	0
GSM1854962	Cluster1	0.627882814	0.579601803	0.582184245	0.435532977	0.313184291	0.472951764	0.634882727	0.426107597	0.020253887	0.351559451	0.426174699	0.248595739	0.191723037	0.020676098	0.505082017	0.556378419	0.526869515	0.762037567	0.348583366	0.580819764	0.67575517	0.759146144	0.370339024	0.3884373	0.767422459	0.610957173	0
GSM1854963	Cluster2	0.544578825	0.628247334	0.593225884	0.453852672	0.289086256	0.456324295	0.633952033	0.488367978	0.044497442	0.330931091	0.546185954	0.194703299	0.242876188	0	0.575512394	0.575440806	0.646883695	0.6957025	0.373735551	0.621780717	0.704354357	0.726218343	0.373590533	0.057813773	0.443411625	0.594668228	0.018320934
GSM1854964	Cluster1	0.504698761	0.705914127	0.577740246	0.432515956	0.396265232	0.516072748	0.682796778	0.509530713	0.245148454	0.429661366	0.571806497	0	0.172965523	0.284365863	0.599497983	0.607232221	0.735890951	0.673668615	0.448897998	0.611812326	0.745032233	0.767631387	0.469320447	0.199387249	0.538929939	0.632181111	0.24502107
GSM1854965	Cluster2	0.649928588	0.638199203	0.556976091	0.620002774	0.263189229	0.474353976	0.679859151	0.419451632	0.001698775	0.294559279	0.628109812	0.095145949	0.203513551	0.024100502	0.485614198	0.524633115	0.54044498	0.819904949	0.417717528	0.573007927	0.697985015	0.755466768	0.409474567	0.292825499	0.493631101	0.620637873	0
GSM1854967	Cluster2	0.59781512	0.708645643	0.607667682	0.475447558	0.366253871	0.504440241	0.703448691	0.485271987	0.139475129	0.430803523	0.607015509	0	0.154836285	0.124922279	0.570735679	0.613888302	0.622938812	0.713219216	0.445503625	0.641784629	0.708261575	0.815226906	0.396882838	0.34069194	0.557181377	0.640484952	0.273787257
GSM1854969	Cluster2	0.517183938	0.531465303	0.47303431	0.478061771	0.30216784	0.422938572	0.590848303	0.360751147	0.116062588	0.335950684	0.374870997	0	0.111433145	0.106048014	0.468754886	0.597088687	0.578418482	0.562303194	0.264181562	0.563207975	0.682481263	0.731603919	0.259385236	0.175789886	0.55013036	0.586285778	0.026372145
GSM1854970	Cluster1	0.763564607	0.508748482	0.635363261	0.711297175	0.351485238	0.459197994	0.572332162	0.494605631	0.099687022	0.451859144	0.413406709	0.688971985	0.65115871	0.194759905	0.55533196	0.555692687	0.566306613	0.639821895	0.395775627	0.570024463	0.692656798	0.720790889	0.283140672	0.462259099	0.413023161	0.652793964	0
GSM1854971	Cluster1	0.67419132	0.501849572	0.574436187	0.583813743	0.308962621	0.351093787	0.586834829	0.434725445	0.004997834	0.40831589	0.43174131	0.530341285	0.478934322	0	0.512150885	0.508219714	0.561659402	0.761334552	0.329545245	0.552203135	0.681628746	0.72551608	0.298399159	0.226131891	0.455665433	0.611622252	0.038978302
GSM1854972	Cluster1	0.566478785	0.599059177	0.560787992	0.375500628	0.335842069	0.461928139	0.656235966	0.414761685	0.027387389	0.354795582	0.542736023	0.04364822	0.104078748	0.099064557	0.559149376	0.567145187	0.57385576	0.758634177	0.361147948	0.612030549	0.714249387	0.830587277	0.35729146	0.3270906	0.563347089	0.643072026	0
GSM1854973	Cluster2	0.561313372	0.623350364	0.521698988	0.363284817	0.315789783	0.475020112	0.629804547	0.43298994	0.101704877	0.384324239	0.479584386	0	0.012695403	0.053451736	0.585266531	0.579565843	0.592542456	0.736886956	0.409034148	0.553468111	0.710282148	0.748031343	0.352992142	0.144036113	0.600440237	0.653797016	0.051286089
GSM1854974	Cluster1	0.742580563	0.534944882	0.584263111	0.486662438	0.293354148	0.552223268	0.681072779	0.455350539	0.059885712	0.298787948	0.670014917	0.052475531	0.274113159	0.058188585	0.536028986	0.549567983	0.559326351	0.901589778	0.434378655	0.585166453	0.673789175	0.716638265	0.446570077	0.282911128	0.622680032	0.644692696	0
GSM1854975	Cluster2	0.667142786	0.604438372	0.520443283	0.619594475	0.252892628	0.386242313	0.627570931	0.43685187	0	0.408372232	0.443330321	0.112299339	0.17935653	0.102028644	0.445022825	0.507418579	0.614598325	0.720927049	0.385863158	0.556653299	0.684199116	0.705354387	0.361215455	0.186134124	0.410883402	0.604453011	0.360391805
GSM1854977	Cluster1	0.8128316	0.649189816	0.661563807	0.668518331	0.380319036	0.554408506	0.638202344	0.519034543	0.136139431	0.398972787	0.519283194	0.598425862	0.52191708	0.196834337	0.605266153	0.580561461	0.583312726	0.779290003	0.478952063	0.601358847	0.72826436	0.743015372	0.36241195	0.341070917	0.574246038	0.680694787	0
GSM1854979	Cluster1	0.646719491	0.593763918	0.575247382	0.511747588	0.351253493	0.48230778	0.701714034	0.441050146	0.003671384	0.360026843	0.577921789	0.193189194	0.248083229	0	0.561855783	0.535340082	0.59683903	0.808134027	0.446266816	0.603786507	0.710760886	0.782828154	0.460898849	0.254082538	0.56274354	0.664771369	0.101829637
GSM1854980	Cluster1	0.718005809	0.560589565	0.566307233	0.544742116	0.317618776	0.406524013	0.666574102	0.430401324	0	0.41527896	0.428241444	0.202143546	0.186576047	0.079701956	0.502004442	0.546663598	0.524448006	0.787004179	0.379203876	0.535612136	0.723008569	0.775426991	0.393041312	0.33250564	0.573505296	0.618716579	0.110886238
GSM1854981	Cluster2	0.758658187	0.612773321	0.553357885	0.583780307	0.338809445	0.47532214	0.671106379	0.475886278	0.278376435	0.512546001	0.421165872	0.042949738	0.087168532	0.150236452	0.592577976	0.635657257	0.614301275	0.721579863	0.386238267	0.612034892	0.71432325	0.824689989	0.359347409	0.112160179	0.399444373	0.6757737	0
GSM1854983	Cluster2	0.560842614	0.578265927	0.528962685	0.507750797	0.287972874	0.406649916	0.625411034	0.369956631	0	0.315554752	0.431345515	0.131082129	0.138132625	0.024553188	0.478078882	0.521712107	0.653195389	0.699071834	0.324898835	0.584065017	0.624153207	0.792511548	0.283341454	0.138558357	0.439128187	0.616008492	0.097729861
GSM1854985	Cluster1	0.705510723	0.585446587	0.569230028	0.627103299	0.276504548	0.459563067	0.63638369	0.454035434	0.023534876	0.35644955	0.562615094	0.23004265	0.388052824	0	0.501964352	0.544748316	0.47365858	0.778841663	0.428680999	0.532176105	0.654905292	0.751875548	0.400218395	0.401262623	0.682883563	0.617024303	0.029004465
GSM1854986	Cluster2	0.702952941	0.61809169	0.629956144	0.561254701	0.277311399	0.497840498	0.68360719	0.464762726	0.042735085	0.35090759	0.602576482	0.205935958	0.2170553	0	0.551858958	0.575369312	0.579407418	0.824566143	0.407851629	0.599160996	0.67537384	0.743940613	0.416642347	0.202577925	0.557407525	0.608904455	0.038365392
GSM1854987	Cluster1	0.528343012	0.594588432	0.468225075	0.309282882	0.26464258	0.459765001	0.638897376	0.402627356	0.009933932	0.350873597	0.448185037	0.059412173	0.074428731	0.039446675	0.538119316	0.563532382	0.536822455	0.655448734	0.361207927	0.558509691	0.687610658	0.761203693	0.307663674	0.171178641	0.589416074	0.64540854	0
GSM1854988	Cluster1	0.619181539	0.702893199	0.55756132	0.416575743	0.234425499	0.447951619	0.655622359	0.420977322	0.089309726	0.335171273	0.544669887	0.218344895	0.230107177	0	0.498937043	0.54978727	0.625017383	0.788238264	0.380721051	0.609632226	0.691163984	0.767520688	0.394414512	0.186185049	0.430560444	0.639237715	0.11011035
GSM1854989	Cluster1	0.562527894	0.648798407	0.535443927	0.429803255	0.330693789	0.484058641	0.686631806	0.414093164	0.053515078	0.411618684	0.524698219	0	0.082081699	0.068219844	0.526464636	0.555516042	0.649061837	0.745946068	0.430217614	0.594060866	0.690112049	0.758796498	0.423626524	0.185322686	0.524592703	0.61707117	0.113177746
GSM1854990	Cluster1	0.552490967	0.608847409	0.555971148	0.413752382	0.25787281	0.489005996	0.666824386	0.467173366	0.138809083	0.330773189	0.530833656	0.148851129	0.272747694	0.017820672	0.556236906	0.585777426	0.560835587	0.754033869	0.423842258	0.676264792	0.716420317	0.804976407	0.410507696	0.320702184	0.635453776	0.668496541	0
GSM1854992	Cluster2	0.519841733	0.680355143	0.505036019	0.486704027	0.188097568	0.366826765	0.63637582	0.379103354	0.049498962	0.378288403	0.544668741	0	0.086337566	0.017025816	0.477920625	0.536413685	0.601767996	0.742979	0.359603146	0.552318668	0.676920029	0.735235062	0.359144957	0.125355955	0.469035985	0.552578507	0.085181502
GSM1854994	Cluster1	0.752142268	0.650513162	0.61549946	0.56294741	0.302037211	0.538886734	0.711537323	0.489279384	0.153738355	0.389377399	0.582134856	0.462052729	0.458210042	0.094283521	0.554753387	0.586018008	0.578482472	0.803368855	0.447729443	0.627818783	0.729187578	0.757873012	0.420163191	0.279762316	0.591963888	0.677092929	0
GSM1854995	Cluster2	0.74584334	0.579340429	0.555850582	0.571542813	0.264861764	0.374734456	0.642283274	0.408973426	0	0.459080541	0.41553897	0.187939676	0.224004968	0.038917691	0.470450045	0.53828841	0.620969931	0.747470265	0.383176461	0.603325383	0.66278335	0.689291346	0.332173555	0.087228695	0.339614316	0.621074538	0.199459476
GSM1854996	Cluster2	0.634017419	0.617933932	0.550172778	0.437551287	0.205241372	0.448355822	0.630490062	0.391935691	0	0.25972385	0.43640912	0.202421676	0.138925565	0.083161816	0.48492752	0.570190832	0.627957005	0.673771622	0.351110113	0.585185095	0.63890409	0.730218639	0.252269158	0.08731557	0.340830806	0.687880986	0.044599585
GSM1854997	Cluster1	0.583768656	0.627764332	0.547868552	0.348786074	0.359333546	0.458961127	0.658496339	0.420339935	0.170345655	0.385416379	0.40247382	0	0.07218642	0.028987616	0.520676337	0.549503338	0.62727483	0.663621993	0.359836995	0.588383899	0.676242267	0.759293227	0.384817158	0.268889031	0.46444939	0.637998889	0.134792666
GSM1854998	Cluster2	0.608027485	0.624909432	0.554116056	0.519712812	0.284820045	0.423426025	0.633243697	0.431393163	0.004038984	0.305569497	0.452152693	0.23168811	0.26134703	0	0.498619322	0.511832422	0.617818386	0.780187932	0.419226598	0.580502561	0.673108806	0.759423318	0.356190545	0.25095809	0.482379122	0.584478623	0.194129174
GSM1854999	Cluster2	0.698185331	0.608610105	0.608430169	0.548842414	0.320486606	0.535970051	0.688035827	0.449054728	0.137012409	0.37181367	0.701613568	0	0.216954356	0.064005415	0.524710021	0.58942728	0.614256967	0.819586124	0.398779347	0.610417582	0.669549889	0.759590979	0.444377334	0.289818339	0.577057648	0.667046251	0.070148713
GSM1855000	Cluster2	0.71566354	0.650512377	0.625352824	0.702405885	0.300938178	0.45371254	0.723209785	0.452138855	0.128373641	0.407888931	0.583521285	0	0.117181055	0.081814426	0.561842936	0.593524437	0.579400261	0.824383528	0.457788657	0.614167735	0.67724974	0.772038963	0.364638563	0.124634227	0.339577736	0.654843103	0.1176014
GSM1855001	Cluster2	0.617877547	0.635034362	0.537760752	0.630819762	0.309426782	0.454510268	0.685460232	0.431448338	0	0.472784622	0.5114965	0.172539357	0.209050197	0.096007017	0.500039519	0.589077605	0.637563986	0.752948174	0.396372883	0.587711112	0.685432911	0.782442172	0.401871908	0.38142946	0.631090413	0.628665209	0.197531974
GSM1855003	Cluster1	0.713354377	0.552469882	0.585717781	0.538455924	0.289302547	0.485665058	0.672266357	0.460541831	0	0.351012152	0.544978186	0.380137364	0.476496274	0.098674446	0.505093483	0.530314095	0.544295937	0.784093835	0.408002955	0.525217767	0.707426106	0.713378974	0.385710167	0.466857261	0.78830848	0.662863486	0.065531861
GSM1855004	Cluster1	0.747101427	0.611370873	0.585645673	0.519773509	0.309147437	0.487267915	0.635588947	0.461448325	0.091760965	0.374243302	0.546635271	0.449471935	0.389260467	0.094165943	0.552264414	0.529665617	0.634697485	0.782037658	0.385989809	0.576109623	0.717214729	0.705178916	0.38570502	0.178870716	0.599432293	0.655368015	0
GSM1855005	Cluster2	0.805228866	0.595299956	0.666194559	0.578899771	0.288239014	0.556280925	0.674817108	0.493466109	0.035251866	0.338311631	0.739532294	0.287982781	0.278448881	0.160194463	0.561492265	0.557584788	0.585418045	0.897329522	0.445063316	0.616106037	0.684615271	0.706859942	0.482476475	0.221470093	0.591866952	0.676896576	0
GSM1855006	Cluster1	0.566085908	0.606572013	0.571044309	0.440063904	0.25337378	0.419033521	0.618260448	0.424991345	0.084382204	0.306129794	0.582642207	0.082051967	0.054417758	0.116425938	0.534654175	0.544601365	0.569670719	0.7468291	0.345333179	0.598065425	0.673944311	0.734222081	0.370540694	0.091184993	0.482438396	0.602912697	0
GSM1855007	Cluster1	0.739504413	0.589265987	0.605778698	0.573046924	0.348280118	0.465207853	0.557117317	0.447220642	0.186352091	0.361257121	0.540846934	0.181730002	0.165067677	0.110993061	0.511147542	0.533278051	0.59735584	0.71186667	0.345608653	0.639604703	0.646452506	0.747414835	0.316957515	0.360629772	0.420614787	0.656633035	0
GSM1855008	Cluster1	0.619011452	0.686572313	0.573564446	0.444793757	0.264185071	0.485431907	0.68374419	0.449185766	0.164794302	0.421989357	0.551519139	0	0.144270413	0.068007135	0.528997084	0.570549861	0.68479384	0.847222382	0.423367075	0.648920241	0.726673074	0.761206619	0.450111106	0.336896154	0.447379571	0.673080103	0.070598359
GSM1855009	Cluster2	0.710131992	0.575326579	0.535366385	0.585262736	0.290081583	0.486760459	0.657979283	0.433664277	0.036510635	0.419169137	0.437264525	0.057095849	0.026458195	0.067282479	0.526005975	0.550156077	0.641341366	0.746389668	0.373863623	0.583608002	0.693577921	0.71908197	0.346111828	0.078822969	0.43727809	0.652471047	0
GSM1855010	Cluster1	0.664318576	0.718279123	0.67315375	0.490055922	0.373578296	0.550428531	0.712505819	0.494568629	0	0.328695223	0.760215789	0.274632909	0.429920881	0.221987406	0.569306994	0.545613637	0.62996008	0.93121777	0.507086341	0.636499637	0.785027678	0.737609507	0.606073028	0.449607581	0.691963106	0.780228124	0.345201158
GSM1855011	Cluster2	0.710527937	0.652443437	0.595885621	0.628302154	0.232012764	0.493203773	0.650944373	0.424029457	0.017201079	0.390187505	0.615605286	0.152047618	0.167480301	0.122864801	0.478128793	0.517798753	0.608132592	0.847009627	0.359079789	0.598569055	0.627063556	0.687011811	0.421459154	0.18327813	0.520420567	0.692279043	0
GSM1855012	Cluster2	0.664409877	0.702118838	0.639772424	0.543837648	0.335880525	0.532272541	0.710167488	0.506282397	0.136729855	0.374610147	0.571321552	0	0.012477009	0.201572939	0.543491134	0.617647583	0.623633341	0.741551034	0.478112968	0.663397473	0.692735112	0.758740227	0.435428827	0.114295828	0.345541623	0.625988289	0.073398427
GSM1855014	Cluster1	0.760869078	0.569712481	0.587631105	0.565613343	0.315391471	0.467272578	0.615983219	0.476068923	0.017633449	0.336715313	0.61138087	0.449226022	0.425668676	0.076888975	0.534674359	0.554343708	0.592112738	0.814795499	0.369863673	0.611392425	0.662223792	0.76832399	0.337404475	0.210555913	0.420527348	0.645514238	0
GSM1855015	Cluster1	0.621656465	0.614605962	0.60078713	0.444565463	0.301652638	0.418885516	0.645252198	0.442966889	0.182114899	0.36731856	0.428020456	0.052180549	0.092076088	0	0.537838492	0.613442374	0.606973664	0.575569351	0.313840354	0.587391005	0.735936547	0.819387242	0.314276535	0.418960546	0.447588142	0.653731652	0.059986888
GSM1855016	Cluster2	0.696092392	0.564825869	0.543026889	0.55555523	0.263365693	0.405655572	0.594222531	0.444433909	0	0.26305376	0.503400341	0.200923359	0.220047461	0.091279678	0.508205141	0.493296867	0.608104311	0.781304825	0.323747484	0.594973251	0.620442074	0.674014642	0.316849434	0.150267348	0.411073575	0.623957234	0.022833465
GSM1855018	Cluster1	0.662862252	0.61144295	0.616349232	0.512065137	0.300695988	0.493879811	0.71246597	0.47982751	0.077387032	0.386165165	0.540258427	0.205329145	0.22221991	0.178897938	0.54702706	0.585705509	0.639531892	0.794376581	0.399351879	0.609035967	0.710353443	0.751199977	0.394244348	0.162489858	0.542920156	0.669117797	0
GSM1855019	Cluster2	0.66027516	0.567587669	0.557839632	0.590866818	0.314400956	0.42837775	0.624205324	0.426368011	0	0.337389933	0.481779771	0.27210557	0.211866137	0.077707264	0.523778934	0.545054322	0.558111914	0.758105507	0.332932056	0.576965203	0.689001569	0.700825787	0.348030767	0.232321381	0.585457163	0.603429912	0.061818873
GSM1855020	Cluster2	0.59051806	0.607648153	0.550998634	0.548354556	0.34081647	0.451316975	0.633116402	0.403270055	0.080922113	0.42823931	0.467622675	0.108158384	0.139733244	0.146460986	0.548601926	0.586835338	0.683526178	0.6551589	0.357850998	0.608657107	0.693635759	0.74985689	0.308279628	0.064212914	0.2459809	0.659980279	0
GSM1855021	Cluster2	0.771089748	0.624258572	0.636364278	0.640991881	0.268804901	0.485005109	0.648089221	0.453795995	0.049300119	0.365313869	0.574814659	0.360435009	0.41730168	0.099877739	0.483074061	0.521146912	0.575608956	0.811127103	0.376664334	0.596606319	0.654091499	0.74811974	0.383073474	0.176231309	0.432840885	0.668226236	0
GSM1855022	Cluster1	0.787374315	0.619904108	0.621505251	0.661751973	0.295962051	0.414706278	0.652906619	0.429406558	0.046987098	0.378626692	0.528983185	0.289539478	0.233175946	0	0.477186652	0.535352796	0.587527158	0.818796278	0.312794609	0.613108484	0.662209252	0.680239329	0.410932931	0.218828946	0.440853518	0.661668421	0.204356152
GSM1855023	Cluster2	0.519554016	0.551138601	0.429055591	0.541347902	0.255659252	0.434901472	0.618357908	0.425807102	0.129497536	0.377345383	0.500498901	0	0.063685956	0.109450271	0.613198221	0.564169268	0.7271701	0.730637421	0.356823924	0.632786413	0.673844631	0.810112087	0.325322348	0.086600892	0.331585718	0.665994739	0.064339211
GSM1855024	Cluster1	0.713007348	0.610042715	0.640583753	0.559272664	0.302457292	0.47076804	0.6630103	0.476327064	0.081893174	0.318609765	0.627887843	0.388922602	0.398950625	0	0.558234659	0.519939288	0.60188484	0.836889278	0.39594969	0.611613218	0.684113681	0.731540688	0.430833866	0.278186036	0.542019225	0.676813859	0.213505647
GSM1855026	Cluster1	0.840313889	0.482636935	0.667639563	0.653688313	0.258667499	0.464616215	0.64448396	0.454558348	0	0.373177737	0.521001059	0.498979352	0.413383113	0.004099674	0.524140426	0.524330573	0.526283852	0.870045699	0.375533796	0.549195794	0.658991877	0.655790192	0.400964187	0.208900432	0.490957839	0.651937883	0.038170852
GSM1855027	Cluster2	0.684665905	0.546486636	0.555770147	0.603436364	0.263408793	0.374652178	0.635695811	0.41637239	0	0.431571358	0.446854241	0.285195708	0.205712278	0.044291727	0.50424591	0.529198025	0.628044913	0.73555263	0.360171204	0.572373367	0.680897224	0.682880669	0.324413944	0.313973482	0.512536219	0.630031727	0.010626553
GSM1855028	Cluster2	0.66691252	0.573420117	0.542882571	0.59813282	0.285065537	0.430566756	0.682136772	0.396235284	0.038648064	0.490778834	0.417875382	0	0.013160963	0.173722058	0.503852235	0.544848766	0.649482215	0.718939825	0.3558096	0.57018677	0.672678342	0.809745549	0.275201935	0.190442028	0.390360018	0.672819858	0.055686001
GSM1855029	Cluster2	0.653782704	0.615618384	0.567079644	0.596894016	0.256684167	0.394811437	0.687896445	0.453333855	0.090883626	0.338137355	0.506774903	0.024046176	0.101672651	0	0.482138992	0.531161952	0.563467046	0.707071647	0.38659165	0.622056259	0.63132796	0.730995368	0.260433849	0.055786258	0.30579902	0.667515529	0.036100683
GSM1855031	Cluster1	0.766343085	0.563402087	0.576902744	0.575564812	0.346537036	0.506498679	0.671626907	0.474207691	0.054753144	0.320625529	0.597911365	0.235653418	0.336236409	0.006259454	0.521632992	0.527192529	0.591478224	0.86132085	0.424610961	0.563156462	0.681203477	0.743075578	0.412651492	0.376000884	0.555557617	0.699997241	0
GSM1855032	Cluster1	0.698850202	0.632453197	0.599141507	0.555726688	0.287218399	0.498026612	0.65212735	0.465666732	0.118398707	0.345971357	0.542186075	0.252471337	0.224636714	0.097521957	0.528006862	0.611367385	0.661391689	0.746293483	0.407788098	0.600269347	0.66384881	0.7477537	0.366868309	0.200257228	0.482057679	0.660346575	0
GSM1855033	Cluster2	0.611076745	0.573644349	0.510958839	0.618246657	0.290818492	0.423602582	0.708988184	0.425161797	0.072610255	0.360418897	0.562396972	0.055561802	0.065989474	0.1167623	0.517060694	0.610791043	0.642968101	0.811858895	0.398680867	0.599537804	0.698452287	0.738501532	0.359101668	0.070438016	0.359172601	0.625948204	0
GSM1855034	Cluster1	0.590632278	0.671801402	0.581930421	0.412460358	0.443706674	0.56243657	0.748739961	0.469531604	0.103258445	0.363792843	0.563944232	0.152071992	0.191430152	0.095269709	0.575550331	0.673766216	0.618204317	0.788332475	0.431986408	0.601515074	0.789682789	0.850852837	0.48770042	0.186740733	0.663695926	0.700959647	0
GSM1855035	Cluster1	0.764311865	0.61234908	0.648707644	0.55101632	0.266181074	0.456491529	0.616348968	0.481895879	0.099528063	0.349072425	0.502928705	0.380131753	0.410793099	0.037556643	0.53643197	0.539214548	0.588871536	0.771386843	0.362638607	0.538296747	0.690902114	0.706062394	0.375698347	0.218560074	0.498937365	0.642629008	0
GSM1855036	Cluster1	0.680076726	0.607715758	0.607384294	0.523836766	0.317117802	0.495845677	0.735987496	0.476210165	0.091988895	0.365653541	0.566099013	0.016861592	0.164883385	0	0.538471606	0.52214031	0.557798883	0.831701053	0.408665858	0.589791646	0.706584433	0.802016924	0.429289713	0.376907827	0.56920845	0.6795994	0.095257492
GSM1855037	Cluster2	0.583774165	0.58901725	0.496803761	0.523591137	0.367366021	0.420008106	0.634932933	0.393139383	0.124481552	0.413516729	0.421630558	0	0.043735439	0.169829943	0.580847477	0.573366981	0.679478687	0.628827814	0.392866257	0.588537032	0.675129603	0.745214439	0.271497647	0.133750514	0.366976209	0.641780091	0.22143522
GSM1855038	Cluster2	0.594016156	0.580387538	0.474502997	0.467312617	0.315151925	0.41644714	0.664429762	0.396645228	0.028711465	0.369918686	0.507512715	0.114073939	0.089943227	0.072426337	0.53211758	0.60731366	0.678217913	0.701609254	0.452665758	0.578508085	0.698142778	0.7562594	0.333576718	0.207020113	0.365106156	0.64012883	0
GSM1855039	Cluster2	0.670678539	0.563594039	0.598472924	0.543913726	0.309998425	0.45687508	0.658765673	0.449017396	0.038524741	0.346683875	0.669059828	0.116287427	0.197241292	0	0.560977908	0.548535364	0.567311491	0.840614477	0.42934422	0.575416064	0.690337506	0.709039733	0.404327149	0.229205104	0.436978373	0.583003131	0.170828147
GSM1855040	Cluster1	0.766694853	0.548715788	0.562647029	0.633722178	0.305976448	0.456357334	0.559870812	0.422240967	0.042000431	0.398215276	0.458995201	0.2011869	0.123711982	0.011276734	0.559817421	0.562945201	0.623813799	0.791062658	0.352111712	0.556729234	0.674747148	0.774739005	0.309800355	0.319143298	0.483559863	0.624496699	0
GSM1855041	Cluster1	0.664553848	0.544519261	0.556539915	0.59546023	0.293979755	0.38634898	0.629920877	0.395747315	0.031353927	0.3252347	0.540675889	0.274664069	0.266176243	0	0.525595479	0.557439029	0.567289543	0.743931758	0.332092744	0.579151863	0.649057868	0.71423298	0.358926273	0.149224966	0.336426238	0.599574796	0.031743394
GSM1855042	Cluster2	0.692730042	0.586274264	0.588498312	0.602244293	0.265201019	0.472480563	0.667650029	0.454692229	0.067217378	0.310636636	0.588199465	0.346708158	0.387672394	0.071726116	0.538687589	0.505867212	0.584473492	0.789533567	0.418899831	0.588630363	0.644665372	0.742364687	0.315406764	0.21523691	0.453334004	0.603595536	0
GSM1855043	Cluster1	0.62214932	0.58395731	0.533781041	0.637207834	0.334214879	0.41228629	0.685303427	0.383238458	0	0.386478521	0.505883454	0.156929671	0.202967546	0.056770034	0.569526977	0.534973967	0.594336389	0.675841874	0.338981532	0.55839684	0.673896872	0.772173697	0.358672712	0.17648597	0.446624114	0.63157552	0.070561008
GSM1855044	Cluster1	0.605332689	0.632414902	0.605481071	0.475482255	0.32887501	0.494643508	0.637433649	0.421890434	0.157684695	0.346539891	0.52277184	0.036586278	0.19092352	0.111783313	0.522678025	0.590155577	0.667856656	0.738310723	0.384191609	0.615774963	0.687235107	0.74986006	0.393720293	0.230774205	0.543598483	0.642691454	0
GSM1855045	Cluster1	0.643320102	0.68052383	0.609614711	0.508663275	0.421830139	0.560592641	0.727294101	0.484432708	0.222339725	0.464403345	0.593525304	0	0.233975968	0.19067377	0.560609977	0.658254601	0.625861429	0.719979387	0.449706073	0.663176705	0.796405529	0.818282659	0.403337832	0.27396925	0.449742628	0.713566292	0.197212501
GSM1855046	Cluster1	0.503602301	0.588680898	0.588638282	0.405688342	0.320606181	0.458288613	0.630964819	0.437426111	0.10759199	0.45255921	0.46436431	0.02352505	0.036888841	0.108885252	0.546314797	0.617727191	0.645841975	0.584827015	0.38027192	0.607733547	0.704905984	0.826262372	0.314569679	0.376283657	0.562852842	0.655466112	0
GSM1855047	Cluster2	0.631099787	0.556340003	0.540055698	0.634269337	0.303061267	0.424659588	0.662960334	0.396041495	0	0.358209509	0.678662791	0.110753496	0.250638285	0.093412053	0.492280485	0.483927454	0.597868136	0.825966766	0.347657683	0.554588073	0.634517204	0.724925274	0.396213609	0.134447094	0.340909834	0.591596918	0.085937371
GSM1855048	Cluster2	0.450722939	0.598269056	0.459621086	0.2727244	0.405962527	0.436350546	0.576530096	0.415558906	0.107493758	0.449879207	0.243219936	0.058305536	0	0.111828014	0.524925826	0.601671258	0.757458363	0.55979348	0.311079548	0.557350818	0.731916319	0.826470765	0.258256119	0.32845241	0.34497089	0.680940604	0.25954793
GSM1855049	Cluster2	0.789333861	0.581233772	0.619440414	0.667882786	0.261082751	0.448852361	0.630673254	0.451909802	0.027073703	0.343223553	0.555478989	0.217580321	0.326575945	0	0.491780823	0.552732424	0.584884099	0.829171595	0.408321831	0.603576987	0.647537415	0.729721701	0.379534463	0.258763374	0.478324835	0.618455335	0.156923195
GSM1855050	Cluster2	0.645197981	0.563072457	0.530613932	0.549367413	0.191470057	0.454590308	0.654011113	0.388015566	0	0.315462909	0.521098461	0.241285718	0.285687952	0.022358686	0.460873783	0.557935941	0.61076923	0.736504208	0.361933084	0.602146231	0.626922645	0.724536542	0.310002448	0.176498912	0.451262293	0.625655311	0.021597065
GSM1855051	Cluster1	0.59540066	0.600453944	0.528640476	0.383877411	0.272459164	0.466635124	0.646158835	0.409682754	0.0765859	0.352005753	0.47693474	0	0.055975799	0.013615187	0.541340246	0.554442531	0.586296786	0.73980495	0.397483471	0.581385125	0.666733033	0.799128054	0.330861715	0.343454297	0.588314593	0.614406924	0.143754119
GSM1855052	Cluster1	0.703555929	0.610734388	0.630738286	0.551802925	0.303821165	0.55032247	0.650001026	0.504625104	0.054694337	0.356465802	0.69116363	0.316959837	0.437553154	0.064198196	0.572625372	0.510582764	0.59024061	0.849579929	0.443554223	0.603926931	0.683585966	0.7596955	0.472201214	0.256678169	0.586897494	0.651454035	0
GSM1855053	Cluster1	0.66639349	0.688965623	0.589917607	0.51330826	0.310234547	0.502896953	0.742119388	0.457175322	0.164187804	0.396539787	0.534254817	0	0.07123739	0.132509049	0.52016083	0.627772328	0.618535527	0.745452857	0.411857868	0.632789899	0.748973418	0.82314554	0.425951695	0.377980136	0.670135802	0.695954244	0.110839766
GSM1855054	Cluster1	0.58594645	0.56401358	0.540793172	0.426879303	0.266114389	0.476727807	0.701950179	0.439291828	0.076732622	0.402970717	0.423357795	0.042350734	0.106889637	0.068208299	0.506736746	0.598232309	0.614731222	0.667646427	0.369825666	0.606646032	0.731756573	0.80494436	0.382495817	0.320095956	0.637446344	0.674145479	0
GSM1855055	Cluster1	0.814313277	0.595474137	0.665349285	0.648624988	0.31136252	0.518320726	0.702997958	0.48563517	0.058044353	0.389680561	0.57917934	0.438800748	0.482425327	0.07591038	0.556080301	0.550962576	0.532720478	0.83195467	0.431290782	0.583396778	0.69402209	0.711281781	0.430091462	0.332046047	0.600231927	0.652696143	0
GSM1855056	Cluster1	0.572430119	0.608034156	0.597058476	0.356149609	0.348371884	0.482829164	0.586214155	0.438345032	0.222213246	0.407749844	0.396687879	0.064882932	0.156584996	0.024016767	0.557816463	0.623857761	0.680892954	0.50863538	0.337572474	0.599092847	0.739882061	0.846384269	0.290075593	0.254803418	0.418637278	0.691817776	0
GSM1855057	Cluster2	0.586955577	0.616857371	0.588159103	0.480340632	0.333860739	0.50506295	0.631624167	0.455225525	0.066418579	0.411773661	0.543065524	0.285676279	0.300756399	0.202102042	0.535639113	0.590720483	0.573811035	0.759811177	0.425958938	0.584903792	0.738578614	0.74899475	0.384716019	0.247654633	0.506510209	0.647870731	0
GSM1855059	Cluster2	0.631181079	0.622321988	0.550951402	0.40446675	0.304976727	0.452179303	0.648501255	0.404201637	0.12991446	0.377603602	0.485906135	0.092801215	0.131331787	0.065057503	0.48564484	0.58692397	0.534453663	0.694038722	0.351958093	0.5750996	0.650676481	0.779257359	0.355560048	0.314651625	0.602219066	0.643188595	0
GSM1855060	Cluster2	0.627455248	0.715158359	0.616009267	0.642904427	0.446341247	0.600700566	0.798204707	0.521073823	0.189438829	0.511364734	0.688002133	0	0.224803931	0.286211712	0.624296503	0.625512368	0.658549105	0.792147542	0.540995257	0.624524125	0.726036452	0.788084966	0.53372556	0.415182962	0.556139325	0.682144137	0.248479448
GSM1855061	Cluster1	0.78101467	0.558365786	0.631621905	0.575847641	0.322557999	0.507534526	0.670819414	0.465155766	0.085631294	0.451138894	0.523953707	0.478279555	0.456672472	0.091852775	0.537741725	0.560733093	0.543065024	0.71624798	0.42169895	0.569204516	0.684920967	0.714168378	0.343965064	0.307680368	0.603387547	0.638052071	0
GSM1855062	Cluster2	0.691485898	0.665357295	0.59190285	0.682993322	0.281786106	0.455692723	0.73747746	0.407940944	0.06163621	0.344577282	0.640084064	0	0.065117858	0.047614225	0.486719551	0.548415058	0.555480784	0.843326611	0.454459552	0.610679505	0.620256626	0.712216411	0.415310359	0.222608042	0.429336082	0.631212966	0.073386349
GSM1855063	Cluster1	0.736657212	0.591905282	0.631982032	0.511556361	0.330262918	0.514030992	0.66443247	0.463930715	0.111407409	0.431534024	0.532626436	0.310812289	0.302822151	0	0.523142105	0.551366493	0.573514605	0.802888746	0.393641834	0.629408952	0.689974462	0.750253132	0.417748212	0.244654197	0.459743567	0.666451715	0.120733676
GSM1855064	Cluster1	0.592417667	0.653203747	0.559392364	0.596704253	0.297015956	0.43523472	0.698483804	0.416188136	0.046427331	0.37895136	0.522262582	0.094370146	0.037694926	0	0.502214745	0.524321029	0.540677183	0.777577578	0.400982111	0.597396567	0.75708163	0.760492052	0.408481542	0.307326794	0.588030701	0.602485297	0.136427262
GSM1855065	Cluster2	0.639859946	0.675226456	0.53960967	0.420940141	0.291478934	0.47010806	0.688739557	0.457206707	0.075765842	0.379573162	0.507925296	0.181696931	0.248892064	0.099613601	0.496013498	0.570570289	0.618445833	0.679716035	0.400427603	0.540771652	0.688840563	0.750019631	0.370327537	0.309168619	0.59027001	0.596607028	0
GSM1855066	Cluster1	0.57952124	0.658862087	0.604113779	0.493307852	0.388116693	0.493772397	0.690083037	0.477231805	0.175378538	0.471800488	0.546157531	0	0.119862372	0.142827275	0.555407495	0.616963177	0.645048522	0.723680915	0.42689117	0.600695672	0.705116357	0.797867815	0.387588012	0.359605528	0.559593457	0.67820934	0.353485642
GSM1855067	Cluster1	0.648825221	0.673236434	0.566250827	0.37218033	0.266626306	0.442911738	0.655667033	0.433130928	0.167610602	0.417065289	0.48191246	0	0.10534845	0.049395131	0.532660459	0.578937003	0.632591964	0.672273119	0.371358362	0.583728869	0.692803349	0.799576907	0.356365702	0.272068222	0.512315434	0.647580103	0.183265732
GSM1855068	Cluster2	0.473587633	0.704951069	0.506304892	0.492973171	0.33196987	0.502790191	0.737218817	0.402710292	0.025415011	0.347475088	0.76539426	0.003609578	0.181721744	0.060940961	0.607466401	0.508364332	0.601215232	0.892853772	0.391799878	0.588064911	0.686040301	0.725913119	0.446806286	0.210314643	0.490331129	0.601998288	0
GSM1855069	Cluster2	0.62646071	0.538571868	0.530954276	0.50361127	0.232165357	0.419627565	0.630746311	0.412327892	0.023655149	0.258320741	0.492218264	0.197015876	0.161112761	0.004923425	0.458630843	0.546541565	0.620462026	0.723475808	0.338224255	0.564647832	0.636433808	0.701348591	0.351047636	0.193398001	0.320536899	0.605222662	0
GSM1855070	Cluster1	0.693340111	0.56810546	0.580347487	0.582973908	0.261325635	0.474137118	0.636567764	0.432815263	0.058997061	0.350460841	0.582254203	0.222296122	0.28150827	0.046240553	0.505153335	0.6085364	0.590862318	0.763021127	0.383788931	0.654418615	0.706485871	0.746530353	0.32770341	0.222074811	0.449020389	0.658844237	0
GSM1855071	Cluster1	0.694959184	0.673694661	0.606707203	0.479500778	0.228435524	0.45300507	0.698339667	0.435637402	0.099297236	0.362633663	0.63084253	0.052396674	0.203532245	0	0.487985859	0.542642126	0.592559377	0.796297672	0.35372371	0.60180355	0.671418878	0.730095824	0.412942961	0.222107157	0.456099059	0.63291155	0.075362573
GSM1855072	Cluster1	0.728384719	0.566318454	0.629421513	0.59784021	0.329465096	0.506042759	0.665492964	0.487237567	0	0.354329827	0.559456736	0.521954944	0.539259137	0.160566123	0.554886775	0.545805279	0.541130457	0.796026046	0.406715876	0.580300897	0.719046153	0.743498313	0.374068368	0.400035016	0.583893647	0.655279301	0.101907935
GSM1855073	Cluster1	0.585363752	0.562319031	0.563610908	0.406734112	0.299341088	0.464312276	0.653888221	0.411183082	0.106027597	0.34829124	0.542594517	0.088779751	0.070224717	0.035690453	0.526854011	0.594815936	0.570229529	0.691877907	0.365149198	0.58529706	0.701868648	0.774050961	0.328341349	0.359445863	0.635672182	0.621646564	0
GSM1855074	Cluster1	0.660526226	0.565097791	0.519409699	0.401579161	0.333650936	0.432219938	0.625833278	0.407688986	0.036386511	0.406696345	0.396720006	0.156785524	0.164987132	0.0377967	0.469969644	0.515317097	0.585230901	0.643591135	0.344560413	0.556431861	0.657857087	0.73341217	0.271892561	0.244563614	0.340391882	0.622796419	0
GSM1855075	Cluster1	0.58377025	0.59214348	0.577965675	0.493728271	0.331117619	0.519978436	0.667575201	0.454174998	0.140942207	0.406349442	0.544631106	0.156960245	0.180219943	0.136114204	0.557581432	0.591901923	0.628001338	0.730939849	0.399201776	0.615068771	0.716553906	0.805305463	0.38545811	0.203675283	0.611870039	0.644860209	0
GSM1855076	Cluster1	0.819699126	0.508905795	0.630995919	0.659466416	0.29783093	0.463515822	0.613138282	0.461638151	0.090195986	0.345761497	0.533037089	0.415611145	0.402243717	0.057714271	0.537944178	0.581730247	0.545890455	0.778114104	0.397117945	0.568766031	0.685502297	0.704663049	0.335933302	0.304730851	0.530841678	0.638085381	0
GSM1855077	Cluster2	0.588346573	0.650793435	0.576385924	0.396813008	0.364737827	0.49506775	0.675447328	0.437498852	0.185697732	0.369435336	0.529065452	0.03662983	0.155922502	0.061533148	0.585806604	0.606873446	0.688960739	0.693219342	0.405514317	0.585050442	0.695113354	0.772730481	0.392575327	0.290187844	0.572225299	0.629720709	0
GSM1855078	Cluster2	0.701805362	0.597224153	0.476159222	0.577928598	0.217525489	0.405173481	0.668948618	0.344561117	0	0.394915814	0.5018903	0.099796905	0.055861848	0.015118444	0.475107462	0.58777939	0.697753372	0.764004375	0.303913958	0.570489663	0.612328005	0.730181015	0.283245197	0.000297571	0.299763112	0.66310033	0.012937046
GSM1855079	Cluster2	0.628965719	0.686459979	0.561501056	0.462592084	0.278906164	0.473179103	0.681040098	0.413136764	0.050513295	0.286010986	0.650846358	0	0.200927886	0.112889411	0.512497658	0.54175876	0.644995651	0.796604604	0.432101856	0.61017146	0.661353054	0.768639397	0.366364199	0.129634024	0.456581208	0.607731738	0.086705784
GSM1855080	Cluster2	0.653140801	0.658919961	0.617799619	0.513443106	0.321346712	0.514510747	0.695238989	0.473842619	0.089579323	0.368696941	0.65397306	0.273412262	0.339452513	0.162242777	0.536953743	0.565778058	0.622987639	0.819314819	0.439881355	0.604308727	0.732451256	0.769153097	0.445128874	0.319216707	0.591752491	0.650621077	0
GSM1855081	Cluster2	0.658473217	0.578767644	0.531713569	0.476787552	0.259553534	0.437604797	0.642114389	0.413561677	0.005125813	0.23385107	0.477940012	0.104827245	0.228170133	0.044829514	0.465468761	0.55178883	0.612680578	0.767736713	0.364362405	0.55078719	0.690002568	0.755672178	0.315861997	0.127914939	0.426675976	0.60003309	0
GSM1855082	Cluster1	0.706889417	0.630157633	0.593743532	0.538118251	0.229171563	0.478342813	0.666585896	0.406201541	0	0.308243563	0.531429607	0.282822986	0.323776863	0.009828628	0.495245154	0.529731808	0.530029063	0.805009687	0.410768433	0.611706894	0.672919088	0.743497192	0.372508775	0.385564995	0.618449172	0.614923082	0.000967073
GSM1855083	Cluster2	0.50132203	0.612487461	0.432098652	0.39181787	0.334807188	0.424073249	0.676776196	0.404278967	0.103891198	0.411255323	0.420751699	0.04297641	0	0.198828663	0.535860521	0.638224662	0.685738448	0.633745104	0.452729606	0.5718784	0.708503743	0.759082935	0.284183647	0.083184208	0.334778013	0.640109783	0.154690216
GSM1855084	Cluster1	0.642570127	0.581603598	0.540933569	0.430015402	0.294929054	0.42279462	0.616432958	0.430035556	0.079913548	0.3731973	0.348739235	0	0.102927069	0.030093553	0.477302453	0.51580037	0.577710086	0.656676623	0.302323683	0.552497642	0.659907406	0.752125016	0.252445435	0.378315623	0.429834454	0.633946133	0.085185983
GSM1855085	Cluster2	0.571791264	0.608550122	0.560413333	0.496538325	0.318661325	0.387602093	0.607870462	0.430061034	0.129125853	0.37709943	0.453153872	0.029747804	0.063648199	0	0.533374465	0.612519867	0.675272827	0.731192283	0.337476045	0.644750041	0.692141246	0.780523043	0.350558235	0.232797797	0.448684083	0.633705854	0.169274464
GSM1855086	Cluster2	0.726183161	0.555212284	0.590918826	0.644206035	0.309059076	0.441334819	0.659116526	0.435317412	0.07245699	0.402051188	0.476824145	0.181099967	0.261288969	0.08466789	0.553625914	0.564180013	0.601478791	0.756972048	0.417164249	0.616306718	0.648736368	0.731538579	0.351760297	0.274778815	0.624169049	0.654456208	0
GSM1855087	Cluster1	0.56795411	0.665589896	0.54352738	0.499867419	0.290526409	0.405385348	0.628607768	0.398196843	0.161032324	0.326189482	0.376309093	0.135370632	0.118777296	0	0.494149086	0.521427621	0.526427456	0.717182313	0.327560602	0.556837406	0.726357644	0.806753288	0.382800264	0.305241148	0.548992792	0.634898822	0.300205629
GSM1855088	Cluster1	0.601829661	0.501753696	0.557138234	0.527802211	0.262386704	0.437738593	0.55366769	0.401456965	0.152486955	0.39621045	0.375554681	0.255789856	0.215870798	0.041223023	0.516555522	0.552935425	0.599228081	0.583919984	0.302371919	0.591355648	0.662448697	0.774724307	0.255898508	0.278126489	0.420693566	0.646041218	0
GSM1855089	Cluster1	0.562266677	0.595657594	0.5124242	0.415984007	0.191122164	0.401540381	0.613436658	0.398785815	0.067987409	0.293829582	0.504208167	0.058052305	0.056785319	0	0.454210047	0.527485803	0.548571754	0.738433812	0.307324638	0.495302326	0.649575658	0.738659175	0.328931119	0.239618328	0.470056153	0.550695316	0.042201534
GSM1855091	Cluster1	0.705117788	0.647448452	0.621829344	0.548210309	0.283092704	0.473872701	0.650719852	0.4720972	0.12353321	0.372028299	0.595380097	0.337537899	0.338851912	0.016972908	0.517087953	0.544761958	0.647448813	0.843338932	0.413822896	0.573532358	0.668040579	0.703074548	0.439301201	0.153710733	0.531720634	0.64927061	0
GSM1855092	Cluster1	0.682314087	0.653441701	0.56917488	0.522726536	0.277700715	0.488762555	0.668079329	0.427788517	0	0.339440685	0.564830704	0.076871966	0.176636051	0.005014099	0.513630156	0.540149661	0.518994917	0.798714341	0.422336199	0.569991306	0.724706064	0.76545603	0.39803116	0.367388678	0.637400972	0.639427685	0.119753805
GSM1855093	Cluster1	0.822994443	0.619710183	0.651687389	0.57141795	0.301515223	0.505151965	0.656741008	0.486298097	0.058951496	0.370021573	0.632397062	0.401896821	0.368224301	0	0.561660466	0.555601288	0.576985123	0.849916037	0.411560171	0.633147896	0.68575239	0.747604599	0.43475561	0.343522633	0.544486152	0.675513325	0.098616064
GSM1855094	Cluster2	0.583586466	0.704355501	0.569226704	0.514381382	0.383826812	0.508273626	0.74280763	0.469805754	0.189322856	0.473489247	0.533631686	0.106083954	0.034466501	0.194669124	0.556243355	0.67189032	0.684255761	0.669359899	0.457255951	0.607580674	0.727025241	0.804923051	0.374301172	0.203870065	0.3516672	0.681574866	0
GSM1855095	Cluster2	0.621228505	0.711940694	0.608244819	0.65283552	0.357563875	0.488090183	0.737671939	0.508582699	0.154389402	0.388639582	0.604162498	0	0.173537023	0.222888634	0.573485042	0.626405802	0.642850262	0.751744443	0.515455181	0.637309939	0.713396657	0.769945244	0.429043513	0.195903979	0.352669191	0.674526258	0.111767497
GSM1855096	Cluster2	0.818738228	0.623271537	0.609834746	0.726911702	0.382285874	0.456270348	0.678041166	0.453231215	0.170881632	0.512367415	0.545415072	0.41208191	0.335371162	0.12576584	0.57336697	0.608162742	0.741192099	0.75900939	0.429386642	0.608845606	0.677128493	0.750654717	0.398457694	0.253050069	0.391040168	0.693317784	0
GSM1855097	Cluster2	0.627003434	0.669314283	0.614771632	0.473414359	0.306384306	0.47881746	0.677905513	0.400770462	0.128328285	0.337702842	0.582767379	0	0.064256789	0.134142684	0.54039964	0.614459359	0.646539408	0.731193147	0.410966048	0.615422229	0.655267404	0.81920958	0.388926809	0.129035656	0.481141758	0.606702052	0.077290837
GSM1855098	Cluster1	0.665711487	0.59435128	0.576379651	0.498566076	0.404394418	0.510941099	0.644557934	0.456210196	0.099562046	0.379245463	0.611122999	0	0.228174473	0.053007329	0.534133431	0.581847333	0.570821014	0.825060692	0.439488479	0.567410388	0.685899436	0.81045534	0.442477388	0.451044636	0.759043604	0.633797481	0.172590597
GSM1855099	Cluster1	0.49933959	0.658140181	0.526511246	0.307573463	0.356646431	0.432446335	0.65985806	0.374062998	0.164566132	0.350432529	0.382434195	0.090831286	0.092533055	0	0.517232733	0.554518351	0.616384517	0.608844973	0.359874772	0.612380128	0.671292172	0.735344054	0.381151757	0.308451806	0.437401266	0.649013845	0.137040504
GSM1855100	Cluster2	0.710644056	0.56355796	0.511413742	0.439872915	0.272765718	0.374704321	0.548739694	0.390685725	0.00218039	0.298851564	0.345355979	0.156102541	0.161410376	0	0.489698616	0.514431159	0.648925393	0.680423755	0.328392333	0.561542104	0.66449718	0.691515165	0.293577844	0.185148692	0.40236265	0.628263742	0.07679647
GSM1855101	Cluster2	0.60386081	0.605704321	0.5024301	0.52258705	0.282129698	0.41454401	0.611183493	0.426072099	0.067025969	0.392161219	0.432493322	0	0.090258863	0.153250302	0.49523675	0.580252262	0.606818014	0.567598294	0.318381625	0.549642365	0.641758628	0.764830212	0.316704681	0.186227158	0.476397169	0.640796556	0.038834439
GSM1855102	Cluster1	0.812316275	0.577272664	0.618021507	0.681163304	0.329061174	0.487794737	0.661040302	0.480385163	0.12269896	0.378663432	0.602701394	0.392326019	0.411307792	0.064503405	0.529822218	0.562125449	0.557080868	0.813748329	0.405069603	0.585187114	0.681625628	0.673973137	0.445698167	0.235866351	0.549127511	0.66668512	0
GSM1855103	Cluster2	0.618986794	0.61496826	0.509842375	0.54732462	0.38789584	0.449092681	0.691650884	0.399395108	0.086636203	0.476635944	0.491450689	0.05232232	0.160353413	0.178959895	0.58179475	0.572523567	0.63582909	0.728131899	0.381615095	0.605493682	0.70148042	0.732460531	0.370795738	0.11587817	0.378965983	0.661215686	0
GSM1855104	Cluster1	0.506804877	0.54156107	0.509224868	0.57585475	0.243073089	0.364462802	0.508074092	0.376161638	0.127731243	0.366537237	0.114947143	0.160809634	0.177206292	0.032299662	0.372322931	0.504282743	0.692097472	0.442828561	0.37577251	0.430033148	0.684693201	0.632182357	0.133454316	0.210339749	0.192728198	0.595425907	0
GSM1855105	Cluster1	0.679860543	0.658931779	0.560936937	0.43587346	0.284804723	0.520742074	0.62786232	0.419591818	0	0.316984597	0.529762017	0.148972255	0.227476324	0.028613191	0.505613103	0.535880401	0.599045315	0.808326242	0.390860111	0.590516483	0.679988486	0.770023409	0.477081189	0.310952654	0.701914959	0.668386788	0.042116361
GSM1855106	Cluster2	0.825126393	0.544635102	0.60303136	0.615972533	0.321307854	0.467701279	0.707596873	0.485203016	0.069781179	0.454074391	0.518245389	0.255790348	0.217632426	0.027881353	0.586901261	0.584316406	0.562046773	0.792285487	0.409516066	0.592961111	0.660538399	0.714194284	0.401252652	0.269082108	0.473572678	0.648181636	0
GSM1855107	Cluster2	0.724097769	0.624510822	0.604206821	0.680170139	0.312227832	0.513811761	0.668982621	0.488536945	0	0.343977022	0.598908065	0.172757556	0.18449692	0.089930278	0.520108421	0.566872586	0.533116432	0.824724829	0.464307337	0.577281546	0.690565071	0.71591856	0.483919079	0.356802041	0.693091435	0.624640355	0.076386514
GSM1855108	Cluster2	0.426891883	0.655515516	0.54312791	0.477611105	0.458510949	0.478228761	0.693462038	0.473416438	0.180868702	0.428550716	0.575807197	0	0.02080392	0.219827849	0.519724273	0.600031215	0.660603439	0.73460818	0.458223114	0.593624133	0.702879675	0.794148171	0.418128172	0.264866831	0.523110816	0.568637783	0.284504443
GSM1855109	Cluster2	0.846588161	0.65341749	0.637624993	0.728292393	0.361090665	0.475356111	0.722958957	0.463276775	0	0.424558165	0.597979802	0.173330479	0.279879174	0.111201992	0.499752352	0.623703452	0.572952622	0.865374182	0.455098191	0.619616428	0.65707389	0.717257704	0.392002143	0.109063716	0.415268055	0.632075241	0.008819772
GSM1855110	Cluster2	0.791304354	0.579458821	0.611762351	0.640176636	0.340325374	0.492635923	0.647385591	0.464738247	0.038631183	0.370546436	0.575347807	0.480416846	0.431188077	0.103450451	0.521407518	0.559323803	0.555577435	0.8267992	0.387683193	0.605605525	0.689835619	0.714794819	0.41024922	0.283727974	0.505093767	0.672378391	0
GSM1855111	Cluster1	0.494508942	0.609930697	0.570021901	0.460956115	0.293196223	0.435671329	0.614784642	0.411057464	0.112817171	0.415561921	0.47183968	0.105307751	0.067567171	0.097622594	0.501851122	0.653444157	0.651964001	0.57287152	0.349611102	0.525569306	0.687619884	0.778045596	0.257373161	0.203952503	0.425309411	0.647009559	0
GSM1855112	Cluster1	0.693535237	0.567721748	0.588750346	0.522829488	0.301375315	0.481236772	0.626689722	0.422383014	0.074761407	0.336971538	0.504960432	0.460612512	0.441871837	0.042574039	0.502740291	0.568143433	0.558278646	0.738083222	0.402891508	0.575076315	0.671278641	0.740312943	0.376656214	0.295479465	0.598942605	0.624676939	0
GSM1855113	Cluster1	0.652528855	0.664417746	0.591790081	0.470301844	0.421908528	0.562216056	0.717409785	0.52050308	0.169489497	0.438154301	0.576101131	0	0.18720524	0.160598335	0.56747603	0.591931586	0.650258434	0.75996548	0.470503146	0.652676218	0.753605096	0.818254646	0.482804337	0.512567654	0.772558753	0.694449701	0.130537942
GSM1855114	Cluster2	0.784592364	0.585223568	0.593783866	0.569219802	0.298389016	0.42894465	0.643828943	0.43225324	0.071110311	0.412265105	0.501588321	0.118217787	0.079680782	0	0.476385169	0.504937828	0.607608742	0.759208882	0.385641436	0.622713828	0.620417683	0.711428807	0.375101991	0.091314153	0.406528646	0.629009994	0.174214969
GSM1855116	Cluster2	0.462629335	0.604342461	0.461946594	0.482129834	0.324369114	0.405269392	0.550082496	0.381146488	0.103325079	0.452906245	0.304720076	0	0.0074538	0.049185239	0.487594295	0.59037877	0.687721726	0.505878659	0.33669915	0.528508899	0.667100867	0.780791332	0.158157861	0.094640543	0.320341082	0.617295795	0.180777261
GSM1855117	Cluster2	0.676427173	0.583628544	0.53644941	0.666419341	0.378465785	0.420353629	0.635331972	0.447249564	0.077171161	0.412276778	0.314014603	0	0.080803803	0.096828128	0.444782911	0.559570566	0.656532661	0.681518444	0.377954491	0.605124505	0.67276644	0.734648515	0.371865849	0.116883705	0.302751311	0.66331482	0.317629552
GSM1855118	Cluster2	0.676359976	0.601947188	0.52843901	0.549636542	0.255330115	0.351038749	0.646044624	0.343680604	0	0.446684681	0.299234644	0.062604003	0.139320972	0.003601744	0.399117969	0.528015383	0.561496833	0.718118516	0.30728843	0.553068073	0.70613432	0.717498901	0.278350637	0.191294453	0.470940861	0.59345499	0.062171171
GSM1855119	Cluster2	0.602910755	0.58037974	0.559472285	0.317707134	0.278325054	0.435435544	0.627058621	0.402555684	0.125195926	0.380119821	0.43152879	0.004803933	0	0.143335989	0.447827142	0.601007761	0.701342828	0.648627865	0.373617655	0.588529116	0.649145801	0.771032027	0.323198624	0.138867622	0.418353476	0.623062009	0.130746335
GSM1855120	Cluster2	0.724411577	0.58575859	0.584509605	0.651733793	0.22158737	0.40677436	0.631040027	0.433670411	0.004351509	0.287511418	0.528086098	0.23576716	0.233436039	0	0.464544146	0.510969513	0.557682248	0.812407007	0.333042245	0.602732939	0.702675476	0.705637351	0.358319098	0.171384329	0.446119442	0.610081609	0.299480842
GSM1855121	Cluster1	0.745046715	0.597688568	0.622348795	0.582437718	0.324884877	0.472815496	0.629496737	0.464362937	0	0.348374068	0.518347661	0.49439186	0.456280153	0.096962491	0.517420527	0.53444443	0.551566681	0.790820013	0.412551683	0.561989867	0.684148876	0.712727209	0.419397223	0.269650015	0.593033306	0.637659904	0.003082149
GSM1855122	Cluster2	0.608596392	0.565803454	0.620196415	0.594599557	0.334962301	0.39078872	0.551600253	0.381778987	0.154549728	0.352545888	0.373515184	0.017349639	0.136798227	0	0.467191499	0.596484632	0.655363589	0.673159095	0.253241286	0.537410263	0.636305926	0.758351971	0.160428886	0.240862105	0.276067927	0.582086912	0.02300821
GSM1855123	Cluster1	0.737770942	0.608105403	0.582541502	0.617480452	0.273153976	0.432389879	0.610015316	0.449752291	0.105894719	0.435626804	0.454143548	0.302225391	0.235863754	0.023567833	0.499543211	0.555547458	0.540249641	0.702233725	0.392143359	0.544803234	0.709557984	0.718023543	0.377752336	0.204974039	0.567644617	0.6599382	0
GSM1855124	Cluster2	0.509249175	0.538850736	0.400422597	0.464920775	0.302359209	0.357387337	0.640334137	0.373060781	0.044760084	0.357264646	0.429490034	0.010752566	0.103443904	0	0.459646424	0.545343159	0.613304027	0.665766147	0.319673722	0.54658759	0.676843305	0.678112217	0.338060653	0.136790264	0.33318901	0.615050803	0.171386089
GSM1855126	Cluster2	0.537285398	0.677253182	0.560853837	0.448693686	0.283320688	0.478269678	0.631942743	0.399309055	0.161240579	0.362271374	0.456565749	0	0.107123042	0.124943788	0.47067138	0.538854068	0.661829473	0.595755433	0.381082603	0.59345028	0.688593384	0.754608763	0.342636429	0.197273644	0.463679265	0.657565233	0.104904951
GSM1855127	Cluster1	0.64255989	0.58388598	0.566928958	0.515260574	0.291741222	0.463588747	0.67974983	0.41916285	0	0.386844177	0.499544195	0.307400231	0.296758365	0.020433381	0.49667109	0.549129698	0.497099433	0.804574714	0.40814753	0.536132524	0.72027199	0.77363045	0.425338417	0.418973638	0.641358157	0.621257559	0.198042684
GSM1855128	Cluster2	0.645696316	0.6400606	0.538093785	0.594247212	0.341765587	0.456849634	0.734975623	0.430558854	0.010983818	0.344476232	0.675446633	0	0.270545115	0.06580939	0.506831493	0.526769577	0.519153317	0.84743862	0.44967021	0.536215109	0.655892945	0.730487023	0.402868532	0.25932131	0.491575224	0.56616961	0.121775282
GSM1855129	Cluster1	0.72874405	0.611797271	0.633753977	0.605745348	0.338680839	0.482955973	0.654651873	0.473625234	0.065509707	0.395978855	0.51987652	0.377200319	0.437671394	0.046944445	0.519134739	0.537418175	0.530187907	0.772470319	0.452669381	0.579714386	0.684474972	0.731602477	0.399480228	0.366046762	0.611182147	0.641052226	0
GSM1855131	Cluster2	0.525754803	0.625146587	0.51291476	0.465699529	0.343208331	0.463283377	0.650882201	0.426546714	0.123001948	0.403126613	0.40764306	0.056456499	0	0.151462671	0.543846799	0.613009241	0.660433211	0.59194401	0.394770527	0.589165983	0.720484981	0.820167462	0.301694272	0.317541798	0.567995289	0.600937894	0.118788014
GSM1855132	Cluster1	0.696065829	0.679376919	0.59571981	0.596889081	0.287867924	0.451775158	0.713550722	0.454514324	0	0.412614079	0.593188785	0.226662289	0.289412786	0.002478496	0.499361173	0.560232656	0.51172066	0.809000775	0.418912568	0.624865726	0.72034749	0.762952731	0.479247781	0.373035321	0.70096629	0.632458806	0.396674774
GSM1855133	Cluster1	0.716879879	0.619331093	0.56775335	0.503162702	0.31099537	0.487745183	0.66783198	0.472333576	0.032372881	0.360064651	0.499500845	0.279153706	0.315411203	0	0.499981479	0.542973691	0.500367038	0.7635736	0.423534578	0.563298353	0.704504211	0.750771798	0.390505574	0.382921028	0.639214166	0.663542408	0.051180119
GSM1855134	Cluster1	0.644824229	0.667159953	0.580268208	0.439093466	0.333108909	0.525482151	0.737176474	0.468054548	0.088704437	0.349392565	0.643173916	0	0.205709539	0.04561396	0.548700684	0.540785867	0.555990633	0.872799682	0.472891395	0.615620462	0.758646969	0.835368275	0.480003195	0.397631942	0.648016172	0.675504801	0.148713578
GSM1855135	Cluster2	0.677071826	0.587106603	0.537918992	0.596423333	0.2653887	0.411388342	0.653587896	0.372215308	0.035844952	0.385836979	0.468632657	0.236893376	0.127571365	0	0.468705609	0.556636078	0.536457042	0.729663569	0.304937165	0.558105428	0.646883586	0.73922141	0.305913492	0.214308167	0.483249845	0.590194088	0.026977127
GSM1855137	Cluster2	0.679346213	0.528033807	0.553490492	0.529856053	0.307891362	0.433717251	0.618922357	0.386017005	0.051720713	0.356884304	0.500333326	0.093563296	0.185058795	0.031882505	0.493790779	0.556845179	0.529463906	0.749332339	0.329732113	0.549072797	0.654845284	0.806228443	0.289535744	0.203183075	0.464909175	0.593534712	0
GSM1855138	Cluster2	0.779240113	0.686126517	0.663413625	0.752254216	0.401024284	0.525581187	0.716697159	0.524084402	0.204018993	0.460984404	0.575834668	0.307591853	0.397461711	0.230955444	0.564566009	0.624134284	0.624164103	0.778910473	0.439763261	0.665864064	0.683121027	0.74744515	0.451554926	0.276249112	0.552660393	0.661979705	0
GSM1855140	Cluster1	0.574360723	0.599472188	0.553088373	0.486148348	0.273311364	0.52747276	0.706903554	0.430182744	0	0.330063746	0.707397088	0.230885722	0.409905028	0.001389123	0.55637938	0.531074458	0.567173763	0.874151559	0.420091717	0.594848835	0.666919715	0.729787588	0.484222208	0.192181764	0.589649101	0.660607724	0.043593856
GSM1855141	Cluster1	0.657312221	0.688536472	0.57269134	0.379954326	0.313397638	0.49249788	0.654556428	0.430654168	0.127871231	0.320512299	0.492007335	0	0.188043983	0.029934726	0.538036806	0.555653318	0.607585721	0.688087639	0.393296363	0.609425147	0.679689936	0.787924552	0.370935377	0.158684294	0.48105022	0.647371146	0.017696904
GSM1855142	Cluster2	0.801265992	0.560728288	0.589184481	0.601075773	0.188326884	0.399376065	0.628602637	0.368410218	0.005640513	0.358549911	0.499029191	0.246734999	0.332148087	0	0.473383308	0.527034183	0.579521614	0.791747829	0.30915789	0.568973083	0.621078833	0.701957671	0.289713675	0.179441936	0.345514121	0.627475107	0.016065124
GSM1855143	Cluster1	0.765130165	0.584833358	0.638484185	0.586477296	0.353081682	0.518739856	0.582357249	0.463470743	0.164423039	0.398095654	0.495599497	0.364185921	0.437623105	0.149456201	0.548311922	0.564455879	0.605098769	0.754894308	0.39477084	0.630783686	0.695990797	0.742198898	0.348381935	0.222989377	0.430374027	0.686272704	0
GSM1855144	Cluster1	0.579519564	0.539908167	0.582933591	0.47662474	0.370735823	0.407993478	0.591577938	0.377669396	0.131557621	0.396247273	0.483636447	0	0.057575981	0.112653428	0.431432415	0.567467754	0.59362562	0.771801005	0.318666866	0.562511776	0.704591126	0.870398153	0.31970545	0.318298129	0.45674359	0.549029924	0.130416309
GSM1855145	Cluster1	0.663197241	0.627518133	0.566414816	0.642400159	0.291421188	0.452328912	0.692174134	0.4233771	0	0.345614489	0.621118189	0.121274434	0.246020368	0.060628027	0.51231982	0.518815142	0.590050801	0.819282959	0.418719224	0.608113723	0.674103567	0.756295487	0.423872078	0.234697245	0.547688373	0.628577506	0.063534073
GSM1855146	Cluster1	0.68850426	0.703534961	0.62241789	0.530839867	0.260330175	0.48048687	0.687243765	0.448406805	0.058035381	0.412323555	0.556570014	0.18382047	0.244013242	0	0.535926842	0.57631059	0.590674571	0.809681153	0.370419101	0.6233278	0.710077744	0.806025323	0.401822475	0.309432416	0.512105075	0.678305267	0.084517478
GSM1855147	Cluster1	0.749710695	0.596148068	0.635663739	0.586296242	0.334883699	0.493845927	0.680689656	0.479206963	0.151589048	0.426877266	0.60670748	0.388677832	0.406513046	0.159359513	0.573456346	0.569000291	0.610377284	0.807114963	0.449223412	0.632842901	0.693296852	0.749946202	0.384214681	0.313990436	0.531641398	0.638860777	0
GSM1855149	Cluster1	0.661831023	0.588223006	0.566450556	0.44238698	0.323630668	0.464424123	0.642683285	0.45990224	0.06074699	0.379326317	0.541488164	0.230755516	0.247503559	0.15937597	0.567493598	0.558583839	0.52717548	0.708250919	0.39259621	0.582005513	0.697266305	0.777401326	0.357475206	0.233394823	0.582623788	0.638795278	0
GSM1855150	Cluster2	0.567794056	0.585763794	0.551301832	0.515551796	0.378058936	0.431042608	0.702277499	0.433044093	0.157284266	0.520566414	0.44122017	0.207148261	0.131681032	0.192476428	0.590362362	0.581144222	0.687932785	0.654893974	0.444422945	0.611484073	0.704033328	0.711728022	0.3823388	0.263363967	0.512364173	0.633371823	0
GSM1855151	Cluster1	0.557458919	0.641485002	0.595456469	0.430474642	0.327524869	0.517986994	0.647242682	0.451622116	0.173075738	0.359213171	0.45789759	0	0.180998193	0.110915802	0.568663559	0.622499767	0.612724474	0.640750528	0.366219905	0.580979874	0.708184692	0.792606022	0.357484539	0.258129858	0.39416271	0.654788418	0.105641472
GSM1855152	Cluster1	0.677755986	0.597587894	0.601912131	0.538941682	0.344074544	0.490421898	0.694928134	0.42832952	0.089457674	0.361948106	0.594532766	0.335385772	0.260282954	0.083512041	0.526079858	0.543643761	0.588566779	0.772873765	0.395113789	0.633213841	0.655648674	0.768102793	0.38306099	0.216348299	0.440000675	0.631324921	0
GSM1855153	Cluster2	0.643745466	0.499817078	0.57596794	0.472642419	0.303211873	0.402457127	0.550774842	0.424267313	0.028906288	0.374498143	0.267638255	0.207481716	0.121175121	0.011781183	0.526328178	0.514635432	0.660992612	0.580631801	0.325833553	0.540485591	0.632244064	0.721354739	0.195168848	0.086865994	0.284702808	0.614838676	0
GSM1855156	Cluster2	0.814619134	0.61771898	0.629631776	0.717589052	0.322703599	0.520598348	0.692306484	0.522552011	0.083531436	0.410896888	0.635705376	0.393313364	0.460415163	0.117710429	0.593847382	0.53188935	0.613973709	0.810886246	0.478750366	0.585953474	0.696232332	0.724338349	0.441028793	0.345514043	0.511987041	0.708476329	0
GSM1855157	Cluster1	0.545373154	0.627729387	0.53976123	0.46230901	0.27502474	0.452076026	0.635890889	0.426390728	0	0.358324227	0.628455279	0.048017082	0.163849508	0.089471465	0.524354253	0.574708309	0.563611493	0.761660891	0.369285293	0.58349655	0.693159987	0.768178546	0.374209915	0.334527145	0.680442187	0.600295924	0.01335981
GSM1855158	Cluster1	0.570594877	0.551847138	0.570782287	0.482445223	0.334938272	0.429054261	0.572929698	0.430801415	0.224626262	0.371309797	0.342416922	0.186994921	0.30560073	0.073015503	0.515287633	0.56317256	0.648103955	0.637455485	0.348141297	0.600991285	0.711516225	0.859365169	0.230526292	0.263666945	0.387086325	0.617675395	0
GSM1855159	Cluster1	0.626976798	0.585208806	0.577626828	0.506628657	0.26826745	0.437570158	0.632204149	0.448917434	0.060624469	0.372389896	0.486630943	0.299860204	0.224191011	0.07161966	0.508877572	0.616708672	0.643335752	0.673358532	0.383760797	0.608551973	0.65888868	0.734903557	0.344949651	0.223923733	0.507046575	0.664818911	0
GSM1855160	Cluster2	0.60616005	0.55351123	0.525204934	0.580877528	0.345947869	0.399734583	0.635932044	0.408505273	0	0.428883227	0.424702868	0.187362294	0.124452307	0.042958042	0.481224126	0.532221746	0.567582043	0.619209497	0.353916115	0.551403286	0.671986173	0.806046479	0.297316371	0.178948586	0.492358142	0.592157957	0.007966617
GSM1855161	Cluster1	0.846700616	0.51617579	0.644956756	0.764948642	0.284128313	0.447880246	0.64375059	0.445170966	0	0.447186427	0.497775271	0.588990371	0.571995476	0.10478592	0.529257391	0.530394714	0.536672455	0.760973636	0.345727267	0.567563209	0.620669771	0.726391855	0.287618149	0.384873998	0.541876199	0.622882335	0.07417916
GSM1855162	Cluster1	0.740726195	0.685825206	0.626542025	0.495491746	0.313329629	0.559568637	0.718439144	0.473717773	0.134528998	0.414832746	0.504565487	0.291698466	0.253305515	0.154431921	0.54831051	0.568924105	0.597831662	0.770242995	0.415353375	0.639647387	0.74643567	0.833794697	0.41347474	0.450742977	0.700922066	0.645135557	0
GSM1855163	Cluster2	0.737993237	0.61812021	0.619405838	0.637006677	0.389358207	0.482667466	0.666416787	0.456084498	0.083535772	0.482818411	0.521555534	0.300072559	0.302187875	0.193446915	0.529652404	0.61619588	0.610854916	0.776587317	0.3835228	0.610036058	0.682658738	0.766286752	0.424021969	0.24741621	0.575616694	0.666760492	0
GSM1855164	Cluster2	0.603351865	0.658276192	0.569775244	0.539971671	0.302684692	0.470932858	0.644264643	0.42239868	0.029344349	0.404545922	0.586376752	0.043034521	0.142703293	0.190854591	0.569632234	0.558582593	0.605847352	0.73851082	0.40248268	0.578175301	0.685629806	0.753465407	0.358671623	0.038335865	0.405445079	0.590219346	0
GSM1855165	Cluster2	0.562829567	0.651190111	0.498842429	0.32311061	0.308994698	0.451079929	0.68484353	0.377772328	0.027314089	0.38870639	0.387839535	0	0.059025212	0.057535395	0.479369923	0.551741294	0.629884278	0.656505127	0.358648897	0.581633357	0.670973811	0.783322245	0.343347146	0.288394171	0.545524978	0.643747331	0.03074142
GSM1855166	Cluster2	0.778913101	0.596819926	0.631161469	0.652390229	0.289540426	0.490176343	0.607614326	0.478260354	0.022828574	0.349951031	0.532787266	0.018134728	0.236842517	0.075647368	0.51565759	0.528328922	0.537571918	0.787655523	0.400999478	0.566920375	0.623904136	0.674191519	0.324596464	0.182850011	0.399958402	0.617008951	0
GSM1855168	Cluster1	0.715068859	0.5553144	0.591968289	0.540567568	0.288168335	0.493426914	0.64270001	0.440221601	0	0.398128719	0.533791592	0.273904244	0.32920241	0.104180142	0.546237673	0.542752541	0.585116247	0.771463553	0.425417456	0.562893045	0.715866725	0.741510473	0.393569919	0.245950857	0.544404929	0.649755764	0.06273271
GSM1855169	Cluster1	0.693500354	0.582065021	0.617135054	0.46579122	0.299713934	0.485969438	0.665315223	0.485114948	0.071143863	0.452899756	0.52828526	0.214969488	0.311290844	0.104916985	0.608665887	0.532982494	0.538976396	0.729598697	0.463594671	0.594413009	0.743630817	0.783815459	0.432705054	0.458473754	0.724118127	0.655459516	0
GSM1855170	Cluster1	0.539743358	0.603448307	0.514639764	0.427026217	0.284480932	0.428942758	0.679402394	0.369711542	0	0.357709131	0.496729509	0.174136835	0.085113748	0.184133302	0.539127081	0.533079966	0.631209969	0.72918713	0.336135257	0.624954076	0.681331154	0.771380421	0.316301424	0.137481392	0.429231822	0.636311172	0.08175595
GSM1855171	Cluster2	0.610962564	0.545058567	0.515789159	0.583494441	0.267793539	0.415104232	0.656688609	0.430625381	0.080267443	0.414139668	0.534164467	0.260707986	0.19937591	0	0.520124766	0.577350682	0.607479779	0.767368141	0.340309575	0.571427547	0.698500226	0.749955972	0.344231042	0.191654654	0.392796674	0.634171691	0.133248204
GSM1855172	Cluster1	0.73556625	0.54298582	0.52570896	0.487797542	0.274046182	0.446349268	0.54070138	0.405868112	0.011144933	0.288986421	0.482858463	0.068549325	0.114232977	0.012057312	0.491715606	0.515495951	0.611115234	0.725533407	0.349994004	0.520038539	0.64183276	0.747755397	0.311074524	0.192801646	0.44506094	0.572586768	0
GSM1855173	Cluster2	0.432869165	0.470070367	0.337990416	0.437248673	0.226070032	0.342053275	0.502964098	0.30572458	0.007638846	0.253868805	0.111077628	0.04001009	0.001681584	0.006410243	0.425597642	0.518882993	0.647748367	0.439292646	0.264160523	0.442242338	0.637094921	0.69077146	0.1413827	0.019860425	0.206695282	0.608057996	0
GSM1855174	Cluster2	0.643086771	0.592483553	0.525619173	0.509257492	0.2478472	0.457405799	0.661563008	0.409091759	0.01182289	0.390771792	0.490088702	0.292578967	0.218902525	0	0.505075216	0.582223108	0.570100293	0.691953971	0.386619496	0.526671405	0.66111884	0.751035993	0.32753017	0.260174336	0.50841765	0.618034477	0.004278308
GSM1855175	Cluster2	0.78473283	0.563349668	0.650016486	0.723681637	0.290048301	0.493079085	0.687737307	0.467626352	0.080734487	0.455826879	0.622690952	0.39819978	0.420237201	0.143991061	0.537238401	0.564884371	0.606428273	0.783656079	0.429056324	0.625656833	0.657229503	0.706119495	0.383076123	0.191981885	0.540386166	0.627911887	0
GSM1855176	Cluster2	0.826292763	0.669289222	0.659548483	0.66572237	0.305706174	0.521458154	0.709867037	0.495104753	0.087182069	0.412063233	0.591382303	0.1555661	0.237711609	0	0.533647357	0.58761491	0.553036478	0.858042548	0.441877372	0.620050167	0.670898197	0.706857637	0.417056848	0.273034115	0.462541037	0.631591085	0.145133898
GSM1855177	Cluster1	0.78521353	0.494462772	0.615930345	0.662083836	0.27960018	0.486896727	0.598880044	0.454922539	0.105159284	0.359054439	0.496529299	0.737359302	0.735668933	0.06695439	0.560289082	0.55382341	0.553716367	0.76216222	0.398467628	0.600050913	0.658834635	0.718322394	0.339750824	0.361319135	0.501091051	0.664793096	0
GSM1855178	Cluster2	0.713849726	0.542406436	0.559498187	0.546985367	0.33225565	0.414746899	0.709714765	0.422674363	0.113145626	0.439335734	0.391829248	0	0.072923578	0.036526846	0.46131094	0.583121223	0.599346191	0.71585254	0.395956086	0.598925139	0.616042275	0.727522958	0.371755188	0.111592203	0.341111947	0.629783649	0.160084878
GSM1855180	Cluster1	0.657281866	0.588489002	0.549640941	0.491247731	0.271209993	0.426389213	0.676738823	0.39385412	0.008723188	0.373343348	0.433341294	0.157424909	0.185984149	0	0.495793105	0.515519232	0.517151586	0.691581967	0.380434239	0.554221735	0.687305144	0.70798378	0.327096464	0.334975966	0.612545332	0.575678258	0.113218328
GSM1855181	Cluster1	0.594874608	0.597752785	0.484476681	0.509721982	0.387451198	0.340196258	0.649071849	0.40225935	0.054503263	0.424327089	0.349448693	0.298371377	0.256560975	0.016578011	0.42371855	0.539935183	0.61174166	0.605009582	0.368817652	0.542554175	0.673406031	0.70848115	0.306850857	0.180993794	0.49513663	0.629347346	0
GSM1855183	Cluster2	0.817160316	0.565722666	0.626563619	0.599067687	0.249399809	0.478215827	0.621034799	0.43778412	0.043633	0.383822473	0.429619283	0.336058881	0.316324869	0.03059188	0.520091838	0.525540105	0.556095709	0.769443673	0.370225024	0.604594109	0.652240195	0.694768767	0.354735843	0.271207929	0.565228398	0.630999044	0
GSM1855184	Cluster1	0.773746648	0.66333793	0.632768402	0.622165729	0.241481899	0.467300235	0.666539702	0.468091951	0.05218213	0.397162106	0.631364472	0.41186906	0.458281323	0.115509606	0.540062267	0.563806278	0.586553286	0.829761303	0.445774715	0.631974238	0.668687816	0.769673978	0.41580145	0.344344328	0.643980583	0.645372649	0
GSM1855185	Cluster2	0.740173969	0.6734743	0.632312044	0.574617845	0.280236274	0.452109309	0.661711937	0.414661731	0.052632628	0.317121543	0.621792668	0	0.237478929	0.072375964	0.496218185	0.570359938	0.561393991	0.871024454	0.37630205	0.612074821	0.639311219	0.710437021	0.444315089	0.10399163	0.37293931	0.578711424	0.066499498
GSM1855187	Cluster2	0.532190679	0.586387937	0.432146569	0.300609269	0.336551967	0.358516889	0.593315399	0.352565309	0.116955339	0.457642544	0.259279329	0	0.029623774	0.068820275	0.497847691	0.527030678	0.608493979	0.420106606	0.305776117	0.564142726	0.682169276	0.734279038	0.270635174	0.168758413	0.336524966	0.698013315	0.173380514
GSM1855188	Cluster2	0.599703336	0.688431098	0.589158024	0.407377246	0.279748859	0.47901433	0.685668187	0.440811527	0.145538464	0.422593269	0.583218868	0.017784933	0.066100789	0.116256658	0.515754033	0.569710579	0.607758045	0.774971176	0.440508211	0.641027169	0.673726909	0.767218011	0.477220579	0.291096189	0.664650511	0.643039283	0
GSM1855189	Cluster1	0.665504744	0.602399884	0.555766019	0.439586836	0.25722524	0.448817224	0.655851118	0.418079049	0.008992183	0.355663618	0.430974959	0.295421245	0.158665051	0	0.531967654	0.603775717	0.689781031	0.735437354	0.400478148	0.619799275	0.676106831	0.770477533	0.360070484	0.133641349	0.452830752	0.677527047	0.125338258
GSM1855190	Cluster2	0.669990907	0.680371388	0.567854104	0.542455599	0.17958845	0.480039033	0.693187044	0.435356136	0	0.335230825	0.656021781	0.101799862	0.153748784	0.038563623	0.543529873	0.544597807	0.576696894	0.853158037	0.466519406	0.592882414	0.647355252	0.723729055	0.422545526	0.253044425	0.659582136	0.637379571	0.067384046
GSM1855192	Cluster2	0.583114937	0.724311274	0.541290989	0.346903993	0.272808266	0.472583319	0.697868025	0.36554954	0.074604222	0.313688908	0.612706017	0.00587053	0.145395188	0.061851307	0.512048789	0.589046908	0.643271305	0.754202493	0.386324583	0.573766354	0.701447672	0.744473926	0.378624827	0.049148063	0.51877477	0.622221797	0
GSM1855193	Cluster2	0.582002746	0.731188228	0.595145823	0.566254483	0.293990847	0.48411906	0.694960643	0.454038389	0.153851575	0.40237898	0.6137985	0	0.094893115	0.117301799	0.539512084	0.599092553	0.636538503	0.746714913	0.453845889	0.666773967	0.651601909	0.779512523	0.402682514	0.161153297	0.430325041	0.660804929	0.09630217
GSM1855195	Cluster2	0.549604951	0.680043377	0.617310398	0.362906668	0.349049627	0.490622783	0.714929124	0.439219955	0.163411714	0.364444714	0.580420701	0	0.11050867	0.180635768	0.544162367	0.615286862	0.687944928	0.734675442	0.446019794	0.564682617	0.738783866	0.843782839	0.408802538	0.320689104	0.563128524	0.653617567	0.119088018
GSM1855196	Cluster2	0.578357454	0.707207735	0.602091542	0.579707808	0.369003511	0.527453562	0.749040443	0.493491703	0.110276328	0.455187965	0.623064056	0	0.112115356	0.227994758	0.5590761	0.599088317	0.652238648	0.727997508	0.470662136	0.674546481	0.712485042	0.81897632	0.455184929	0.308893438	0.546467616	0.655003824	0.104077452
GSM1855198	Cluster2	0.681947772	0.594351244	0.503501379	0.561523261	0.287328695	0.39475331	0.738696004	0.431175285	0.047327145	0.367247945	0.54884737	0.111338369	0.162659632	0.110506327	0.474211872	0.592029881	0.655072147	0.751753928	0.394901072	0.593847381	0.663684077	0.716581894	0.316211389	0.191370318	0.384869411	0.644024128	0
GSM1855199	Cluster2	0.602504737	0.6697296	0.550012282	0.48666899	0.421223431	0.40010428	0.677145844	0.409532729	0.120129299	0.355111285	0.493086075	0	0.10977942	0.143814312	0.513177734	0.602700418	0.654472584	0.720436327	0.409819132	0.618356325	0.699848734	0.732339482	0.420902248	0.037880704	0.287329326	0.617268787	0.246754012
GSM1855200	Cluster2	0.538318151	0.615095519	0.47629908	0.520557902	0.334742849	0.413760017	0.659037195	0.378763944	0.098339632	0.421990015	0.463004446	0.167333577	0.172113647	0	0.425810318	0.542833893	0.710009042	0.647992092	0.336540577	0.567382582	0.664667139	0.714796769	0.319589314	0.134541323	0.317383974	0.625452962	0.154813684
GSM1855202	Cluster2	0.536118467	0.661283205	0.472498934	0.421777721	0.309515685	0.348748232	0.642939072	0.397975689	0.012532095	0.519413446	0.38078306	0.077599069	0.026947493	0.209147159	0.464779835	0.546851247	0.566959993	0.536321082	0.33162898	0.536252503	0.708103287	0.782238766	0.338616943	0.1655917	0.316836942	0.616687497	0
GSM1855203	Cluster2	0.718054007	0.615592734	0.567626407	0.653808131	0.28818144	0.392451255	0.663814368	0.386143321	0.035953305	0.334043511	0.469410894	0.006529163	0.081903666	0	0.481527642	0.515596129	0.558340512	0.773662731	0.338024048	0.586846517	0.631954043	0.704330916	0.352706816	0.129391046	0.395249414	0.640386797	0.143861251
GSM1855204	Cluster2	0.515215618	0.671303758	0.562048653	0.385542872	0.325284488	0.490199515	0.685559699	0.451219055	0.089818334	0.407416462	0.400513478	0.059487107	0.068550597	0.17627225	0.498899256	0.634155652	0.646287683	0.594304564	0.436690739	0.542461996	0.722525366	0.791342636	0.332692921	0.056762378	0.508827914	0.628676591	0
GSM1855206	Cluster2	0.632418499	0.593017405	0.49030475	0.554392287	0.241675648	0.326375907	0.604937739	0.423698209	0.005601557	0.416211192	0.385430952	0.15697047	0.19334951	0	0.531328965	0.580538091	0.6314065	0.653009883	0.324252037	0.548773943	0.668593711	0.703634033	0.34468657	0.152104863	0.277949165	0.639698961	0.204735472
GSM1855207	Cluster2	0.812918597	0.710718261	0.669063297	0.766197319	0.43425169	0.559671682	0.81900199	0.521004144	0.182585431	0.505071008	0.663215837	0	0.11903057	0.175220434	0.562542088	0.576859244	0.588219709	0.872527974	0.541707038	0.698707591	0.721415863	0.786268975	0.543468738	0.209020919	0.279996139	0.664808372	0.087171395
GSM1855208	Cluster2	0.832037531	0.60887274	0.612248874	0.628249129	0.244039683	0.48839401	0.644074167	0.472518851	0.054590732	0.309413337	0.602641701	0.259175745	0.342422463	0.03504822	0.529975791	0.514561912	0.567146515	0.862938271	0.45288979	0.617323517	0.667645316	0.701752505	0.387817474	0.142787986	0.404543123	0.618882293	0
GSM1855209	Cluster2	0.490152065	0.677976927	0.501406873	0.566639226	0.600472787	0.562045984	0.64458659	0.473423542	0.219945966	0.55495035	0.333652339	0	0.088398147	0.296599045	0.553349454	0.717391278	0.723934577	0.557757662	0.405234395	0.616383662	0.813943609	0.830769294	0.392868449	0.287667433	0.324274124	0.803461689	0.174967838
GSM1855210	Cluster1	0.788474355	0.538067371	0.586504882	0.627156883	0.299788199	0.44327524	0.665766864	0.430515081	0	0.408482309	0.54966524	0.226425224	0.31608001	0.033356615	0.515773671	0.578989651	0.578243738	0.756158446	0.358259654	0.576966638	0.669748063	0.713580752	0.390519163	0.182686964	0.449997742	0.64399496	0.001400226
GSM1855211	Cluster2	0.725752498	0.570166207	0.502124394	0.585442437	0.201880109	0.376754419	0.681471285	0.363001265	0	0.46556852	0.402881519	0.156056328	0.136172145	0.001066952	0.537239486	0.539816888	0.654297625	0.724922827	0.350452344	0.577167568	0.612275252	0.68549637	0.279695607	0.057545746	0.346732427	0.63794773	0.05821454
GSM1855212	Cluster1	0.767681947	0.533097555	0.61721111	0.565734351	0.282838235	0.444521895	0.617761596	0.473672741	0.116692598	0.384271919	0.512024042	0.363842788	0.404398996	0.091224668	0.518459303	0.538062965	0.607124619	0.723713841	0.388248954	0.551432632	0.633674975	0.634691416	0.31806181	0.238170494	0.455688051	0.646679342	0
GSM1855213	Cluster1	0.566759483	0.687928837	0.567144164	0.444093459	0.309050888	0.494009872	0.658200654	0.436245978	0.077505834	0.459173366	0.455427546	0	0.121047261	0.069600095	0.519335422	0.63148468	0.621542617	0.663358851	0.458363462	0.638980886	0.721811505	0.832273192	0.385243254	0.300459657	0.589045308	0.652142712	0.059768263
GSM1855214	Cluster1	0.642101508	0.627434529	0.530552751	0.408376084	0.200545229	0.418735931	0.658139597	0.422442028	0.077640842	0.311324129	0.38953403	0.330958546	0.309213162	0.003257945	0.481358976	0.546385732	0.546308475	0.675074022	0.361819933	0.541603101	0.759021827	0.720360853	0.33271894	0.203970341	0.583285777	0.638014914	0
GSM1855215	Cluster1	0.721383372	0.609587559	0.586044224	0.621507465	0.322411984	0.500879752	0.686927083	0.482348293	0.110108268	0.473471597	0.574239454	0.3901922	0.354138002	0.163086966	0.544594362	0.64263041	0.586569434	0.725401454	0.428992089	0.694423069	0.674573753	0.828382177	0.403858192	0.421345155	0.579566882	0.66019417	0
GSM1855217	Cluster1	0.578569701	0.62684028	0.542000128	0.35488474	0.231313116	0.43584705	0.658859215	0.362616762	0	0.317614836	0.422615079	0.1439077	0.024835164	0.040221771	0.503374966	0.568982446	0.559389561	0.629137049	0.329845844	0.552309765	0.708285523	0.77673147	0.29308481	0.171526489	0.679539284	0.6723431	0.043188042
GSM1855218	Cluster1	0.588269085	0.578308733	0.561283331	0.419727004	0.28011965	0.464110333	0.679785392	0.417380996	0.077900619	0.373610217	0.513755905	0.236022617	0.240307417	0.106522527	0.496995433	0.59192209	0.519879617	0.716582536	0.392053875	0.601775397	0.682517019	0.734006724	0.405123041	0.303203809	0.572269241	0.674601674	0
GSM1855219	Cluster2	0.593724554	0.686391221	0.531817894	0.405665033	0.286291775	0.417837311	0.611953717	0.440960725	0.055687679	0.271183351	0.527050676	0	0.153538245	0.138315504	0.466014706	0.555729222	0.604791818	0.680623038	0.423450656	0.535092824	0.661800467	0.717241275	0.347774189	0.251898316	0.461988054	0.629779868	0.101543955
GSM1855220	Cluster2	0.608130648	0.637752106	0.486118102	0.655201321	0.316827448	0.400246257	0.698559404	0.422201956	0.052479082	0.53482398	0.38870236	0	0.065146694	0.069170471	0.552293164	0.535711214	0.556328138	0.670259181	0.350910243	0.62179528	0.68983989	0.732768593	0.355182328	0.10743855	0.455281871	0.640654461	0.174158701
GSM1855221	Cluster1	0.700849508	0.574172573	0.570316817	0.57407035	0.216409198	0.415539196	0.631952665	0.406410299	0	0.409001206	0.505012942	0.372510273	0.248950495	0.037591067	0.476849678	0.461175894	0.533823684	0.807619777	0.304147979	0.576268741	0.666952539	0.723974107	0.361076328	0.23845341	0.364964635	0.614372326	0.051618883
GSM1855222	Cluster1	0.804443024	0.554365967	0.650495215	0.640977892	0.287128134	0.446671951	0.663156965	0.470792475	0	0.44467307	0.54456297	0.531048203	0.492168857	0.090830457	0.545877153	0.557353803	0.489586512	0.764356198	0.397310903	0.570401098	0.689979383	0.673317693	0.3469056	0.391847119	0.543217733	0.632560918	0.024325908
GSM1855223	Cluster2	0.682515731	0.585173041	0.472449511	0.515007695	0.18515671	0.432441349	0.605655856	0.356316497	0.045127127	0.332774886	0.318247585	0.286994497	0.25765325	0.016747647	0.441859193	0.495382019	0.527275078	0.658362458	0.299358507	0.509488225	0.613590035	0.694063555	0.255244532	0.240218568	0.457293457	0.61564841	0
GSM1855224	Cluster2	0.643066252	0.624208523	0.604393019	0.508555996	0.243606703	0.468843101	0.722888009	0.436781832	0.040121823	0.298179961	0.638996741	0.137668951	0.249483406	0.045229154	0.524558927	0.494821314	0.57352965	0.786636817	0.435522498	0.580699512	0.685171887	0.680364337	0.398774634	0.034516476	0.333509985	0.622161923	0
GSM1855225	Cluster2	0.815982862	0.641008061	0.553167614	0.722565369	0.287221966	0.505060178	0.735397614	0.465825833	0.113589196	0.456860365	0.492317908	0.111784858	0.155730305	0.10911738	0.490343592	0.637442051	0.588165978	0.719994239	0.415219542	0.620852303	0.705787368	0.782539631	0.360767402	0.39116447	0.433035199	0.646656408	0
GSM1855226	Cluster1	0.558339942	0.578408852	0.452698088	0.406487603	0.264311203	0.371463201	0.631814555	0.346837577	0	0.317943743	0.404551918	0.074093441	0.016684333	0.027224371	0.460753765	0.55139461	0.55401948	0.64314305	0.302430972	0.512561492	0.667633926	0.840624889	0.214242655	0.119960057	0.369374378	0.586448058	0.064582199
GSM1855228	Cluster1	0.616000744	0.709497085	0.604247051	0.546144785	0.411041593	0.511258101	0.712719322	0.507991949	0.092178018	0.471326039	0.638974308	0	0.218998859	0.177365078	0.560957912	0.619785914	0.646345347	0.8029774	0.466882225	0.665974515	0.750823594	0.814191141	0.495484718	0.404367213	0.618760512	0.604320586	0.087145207
GSM1855229	Cluster1	0.742841176	0.525742951	0.614180246	0.576635575	0.314875029	0.486516791	0.654539391	0.465254026	0.083485451	0.376849734	0.551029611	0.603993742	0.545046691	0.110048759	0.492628235	0.521648042	0.556451472	0.775024617	0.425195824	0.5606946	0.687065002	0.731577965	0.388447475	0.364512558	0.532697661	0.645460224	0
GSM1855230	Cluster1	0.731937057	0.688323425	0.604612145	0.569710226	0.264673327	0.468077113	0.674813213	0.477166441	0.118587647	0.375087626	0.519498135	0.183598886	0.134217077	0	0.536356853	0.622620261	0.658486675	0.749947575	0.413718725	0.617280363	0.65415543	0.788009817	0.393205868	0.182314222	0.421294601	0.63543073	0.046790591
GSM1855231	Cluster2	0.53777712	0.556435887	0.457924817	0.477151313	0.252285818	0.370937344	0.600371694	0.331898173	0	0.416298313	0.395489874	0.198428908	0.084308135	0.01831753	0.485484826	0.52637538	0.65385222	0.673198721	0.321702127	0.571345452	0.678102618	0.754933306	0.293910774	0.096424648	0.432652215	0.59670539	0.120526656
GSM1855232	Cluster2	0.746818828	0.686536303	0.603983211	0.597175762	0.257502035	0.484179664	0.719366296	0.461832889	0.071225536	0.420005583	0.701552268	0.003380082	0.204177041	0	0.572325305	0.574157046	0.658095695	0.860343445	0.452084737	0.623117428	0.696917251	0.747321811	0.440596743	0.086026613	0.447106725	0.593558079	0.063247804
GSM1855234	Cluster2	0.677474697	0.641099229	0.598532713	0.58470937	0.265218556	0.444892081	0.69263351	0.448140614	0	0.416509842	0.501995103	0.24233759	0.27365034	0.059055508	0.55299049	0.546498554	0.576252712	0.771460058	0.383331399	0.606403783	0.665196347	0.746760277	0.377917198	0.251909362	0.573695118	0.553754395	0.006702009
GSM1855235	Cluster2	0.541719255	0.532799733	0.514120453	0.338259322	0.21960689	0.363359042	0.579359065	0.343890782	0.048233593	0.231802943	0.350353441	0.023163689	0.085106303	0	0.486342338	0.494941507	0.573129017	0.662566238	0.329301468	0.587440857	0.616609527	0.732064618	0.207350655	0.021605139	0.334143532	0.579254713	0.042040934
GSM1855236	Cluster1	0.804390851	0.617668954	0.657156274	0.667001768	0.396925615	0.518507609	0.69745059	0.489543728	0.154838391	0.407767341	0.661953125	0.475665574	0.386106478	0.145914165	0.569298357	0.60200046	0.603527913	0.815298699	0.445255564	0.631985183	0.707449362	0.726371035	0.454832577	0.269174955	0.534843629	0.679096762	0
GSM1855237	Cluster2	0.528312843	0.573857932	0.545996365	0.5406659	0.281462421	0.376181104	0.639220086	0.38619715	0.094397437	0.371860931	0.419108364	0.126231287	0.157762467	0.08135866	0.456541696	0.496399096	0.610582229	0.725945902	0.366450472	0.606593218	0.641481105	0.713344249	0.341422304	0	0.355812154	0.613389586	0.139022781
GSM1855238	Cluster2	0.620796785	0.591819827	0.496102434	0.505591819	0.303994533	0.407939882	0.678957883	0.394752768	0	0.527504074	0.412749962	0.179771887	0.089736849	0.136175978	0.575049112	0.605799453	0.684312698	0.698514754	0.362122223	0.638515778	0.688926238	0.832714861	0.354060333	0.121130197	0.43636842	0.640271406	0.134939931
