# Supplementary material for: The hypoxia-associated genes in immune infiltration and treatment options of lung adenocarcinoma
Source: PeerJ. 2023 Aug 7;11:e15621. doi: 10.7717/peerj.15621 (PMC10414028; doi:10.7717/peerj.15621)
Supplement: Data S1 — Raw data including raw GEO and TCGA processing data, as well as relevant processing codes for prognostic analysis, and immunoassays. [file peerj-11-15621-s007.zip › Raw data_codes/ssGSEA_corrplot/ssgsea_corrplot.csv]

Name	Activated_B_cell	Activated_CD4_T_cell	Activated_CD8_Tcell	Activated_dendritic_cell	CD56bright_tutal_killer_cell	CD56dim_tutal_killer_cell	Central_memory_CD4_T_cell	Central_memory_CD8_T_cell	Effector_memory_CD4_T_cell	Effector_memory_CD8_T_cell	Eosinophil	Gamma_delta_T_cell	Immature_B_cell	Immature_dendritic_cell	Macrophage	Mast_cell	Memory_B_cell	Monocyte	Myeloid_derived_suppressor_cell	Neutrophil	Plasmacytoid_dendritic_cell	Regulatory_T_cell	T_follicular_helper_cell	tural_killer_cell	tural_killer_T_cell	Type_1_T_helper_cell	Type_17_T_helper_cell	Type_2_T_helper_cell
TCGA-05-4249-01A	0.100193682	0.241016937	0.281781966	0.72410615	0.522731111	0.528651465	1	0.572379033	0.413945596	0.582581964	0.046349394	0.438513945	0.323931119	0.785328581	0.36599035	0.577456671	0.202737287	0.776349194	0.815207067	0	0.752141442	0.604322493	0.495777088	0.571286573	0.38243376	0.366062509	0.206829043	0.337803516
TCGA-05-4384-01A	0.006486317	0.288201734	0.293098557	0.727466357	0.504602625	0.559230481	1	0.604226346	0.398979034	0.60127102	0	0.55952055	0.232458758	0.805192978	0.44482152	0.452409359	0.041754045	0.786562706	0.80804504	0.170744708	0.771338477	0.589611789	0.484769828	0.518474579	0.371831292	0.386689209	0.20117724	0.355996944
TCGA-05-4396-01A	0.093169785	0.375070195	0.316786205	0.753102128	0.573203972	0.62321913	1	0.679671849	0.513581619	0.554293648	0	0.538012712	0.22778477	0.767536744	0.317416296	0.363193924	0.08019413	0.821312838	0.63310415	0.244761043	0.805988219	0.393576162	0.497859826	0.590031728	0.380903243	0.429036514	0.296470499	0.462205962
TCGA-05-4405-01A	0.092007326	0.327594537	0.257011177	0.6601839	0.496818125	0.61046808	1	0.55401958	0.415437902	0.598431225	0	0.516847504	0.284999202	0.775747105	0.31989042	0.620751474	0.156408095	0.727922058	0.753804081	0.041594288	0.724113276	0.510531521	0.539710346	0.528236948	0.391527964	0.359811721	0.174396434	0.416435507
TCGA-05-4417-01A	0.150380753	0.505801646	0.56746663	0.683130211	0.472560168	0.616623106	1	0.772575193	0.415999415	0.614563704	0.046064455	0.522877416	0.291219804	0.793430345	0.3562466	0.544482165	0.059919227	0.802887609	0.933018242	0	0.732263381	0.681279445	0.472978404	0.539189657	0.392519535	0.401753424	0.093075147	0.374149369
TCGA-05-4422-01A	0.291242673	0.539715019	0.667580761	0.757346584	0.575921438	0.570780795	1	0.67762804	0.404224614	0.618342748	0.009513578	0.476046053	0.347996049	0.808870557	0.388732236	0.24175694	0.089180408	0.80439504	0.855578282	0	0.770297826	0.437619557	0.474913667	0.464156355	0.369837661	0.467373856	0.224741782	0.312476821
TCGA-05-4433-01A	0.045905326	0.332618222	0.494753606	0.752214526	0.468528352	0.801854284	1	0.749308292	0.380663034	0.72578416	0.002958051	0.563402767	0.322954819	0.772767737	0.371406007	0.47407548	0.003346221	0.83089754	0.920178052	0	0.815731698	0.610546434	0.47035738	0.550754183	0.40858087	0.418192237	0.26121821	0.361378334
TCGA-05-5423-01A	0.12810706	0.436502298	0.680265099	0.846986723	0.598421755	0.622766075	1	0.702822802	0.376843997	0.621965366	0.131916979	0.602798185	0.357737606	0.890081868	0.399847644	0.624611692	0.057542036	0.838522639	0.983190843	0	0.734723921	0.737583236	0.570523584	0.643724367	0.411658258	0.469203118	0.213372022	0.362387312
TCGA-05-5425-01A	0.207465973	0.624105533	0.702708139	0.785741657	0.58633718	0.631753219	1	0.713514894	0.446864168	0.633915911	0.20180636	0.633983005	0.415772069	0.826467113	0.500449031	0.603807934	0	0.820818124	0.976090639	0.113010843	0.706316462	0.714713543	0.582126361	0.688721778	0.46662437	0.491225293	0.223644799	0.426116331
TCGA-05-5715-01A	0.146013278	0.379048967	0.32733222	0.771413321	0.618937355	0.660646383	1	0.790091354	0.480219755	0.737390546	0.069869665	0.641174836	0.284080141	0.866915842	0.470354498	0.599655372	0.031912922	0.86119746	0.865987794	0	0.798187391	0.692325709	0.538948554	0.598124092	0.477597645	0.490339288	0.307064692	0.372782918
TCGA-38-4626-01A	0.007473613	0.376059162	0.292813988	0.707173286	0.500711064	0.563805164	1	0.75244843	0.425878263	0.717061239	0.18480793	0.553383434	0.239480217	0.831728113	0.530211978	0.700047687	0	0.809150841	0.93823161	0.164833444	0.806730849	0.711487089	0.578010094	0.631127216	0.451718888	0.422060641	0.124700829	0.454700249
TCGA-38-4628-01A	0	0.404700574	0.361073155	0.796120688	0.691341555	0.787837809	1	0.769567675	0.514583626	0.603751061	0.051335376	0.721496497	0.371805084	0.877705211	0.523215078	0.582306566	0.207445536	0.847629752	0.822227343	0.200334821	0.778211788	0.674060836	0.56024863	0.620787758	0.545999619	0.530414388	0.392864097	0.426662473
TCGA-38-7271-01A	0.661835591	0.576790298	0.86257043	0.762025849	0.508799529	0.550845225	1	0.566935239	0.480064735	0.716158966	0.268776828	0.558700793	0.731220889	0.756462312	0.501868147	0.753425851	0.165701412	0.878390705	0.961847723	0	0.739937464	0.741344285	0.582602605	0.631201353	0.46978141	0.532733426	0.148875225	0.508053632
TCGA-44-2655-01A	0.252555842	0.392865748	0.488870793	0.79049945	0.511216511	0.568985751	1	0.545501261	0.386571557	0.556459416	0	0.565826203	0.28698964	0.79478845	0.319744384	0.378505972	0.056882944	0.817083589	0.78077763	0.055959824	0.737906007	0.479245212	0.421657413	0.518303947	0.36245226	0.418684608	0.165248257	0.32697847
TCGA-44-2656-01B	0.117012091	0.628665533	0.492845087	0.736850657	0.394248248	0.58211687	1	0.629451177	0.604501784	0.896160169	0.17353885	0.492469531	0.561176832	0.78347271	0.279580471	0.417457409	0.164569307	0.794648756	0.661131529	0	0.739656392	0.668184694	0.558477495	0.620395895	0.428577828	0.421755058	0.193925246	0.523229875
TCGA-44-2657-01A	0.611822336	0.4940683	0.766325955	0.739622546	0.561359922	0.552720437	1	0.59609531	0.464706035	0.717161858	0.158455037	0.557043605	0.647064001	0.728877828	0.441873799	0.571621033	0.093582713	0.81729697	0.937374638	0	0.768290115	0.639183793	0.600238884	0.591462945	0.493950927	0.524043863	0.20092049	0.371076454
TCGA-44-2659-01A	0.146869167	0.340083299	0.591209046	0.69395374	0.522560812	0.639634833	1	0.635408304	0.468245411	0.661873381	0.011856349	0.553175048	0.357516533	0.755260264	0.349656208	0.430300172	0	0.777042983	0.804786992	0.003460183	0.730394141	0.545650198	0.52044823	0.534441317	0.445434644	0.429196359	0.27100931	0.329205181
TCGA-44-2661-01A	0.373063027	0.402177189	0.768577803	0.784030701	0.548266422	0.539714378	0.985886098	0.573274871	0.446262445	0.678085061	0.139550065	0.510210482	0.467761013	0.782682979	0.461440302	0.621583872	0.043401867	0.807244724	1	0	0.7485954	0.766052049	0.550916953	0.632656444	0.438954167	0.503437824	0.186144769	0.300235502
TCGA-44-2666-01A	0.002328928	0.381651162	0.2847131	0.638067356	0.544015414	0.552444076	1	0.6307623	0.494534088	0.556070963	0	0.544458867	0.289429678	0.826096027	0.300926952	0.585300814	0.20794745	0.785346487	0.61762274	0.025354172	0.830249162	0.532239055	0.467812097	0.51133222	0.393063037	0.401708167	0.107563075	0.569617972
TCGA-44-2666-01B	0	0.370998359	0.068552532	0.565460033	0.438735172	0.533821021	1	0.438615159	0.519682594	0.609263834	0.079461944	0.388510609	0.36095165	0.786915603	0.192684265	0.603041998	0.227913103	0.74174106	0.346874476	0.063773579	0.871359198	0.443488217	0.470257169	0.579013653	0.37989816	0.348761304	0.042400261	0.697050635
TCGA-44-3917-01B	0.143315309	0.765570923	0.38487021	0.780262769	0.567674991	0.624290338	1	0.559478865	0.653478585	0.753324534	0.307493933	0.593240309	0.403288475	0.781893747	0.303739668	0.364148364	0.347514295	0.871605322	0.71785184	0	0.749748147	0.751145243	0.600488547	0.630136918	0.456830216	0.50020866	0.247606231	0.685441898
TCGA-44-3918-01B	0.033548266	0.518843403	0.492356647	0.732548477	0.429495025	0.592276442	1	0.515549958	0.537945524	0.867307418	0.205204761	0.425083166	0.469463676	0.679157251	0.342108339	0.457539714	0.007371607	0.746211165	0.794304105	0	0.737259077	0.647865964	0.612864095	0.655269676	0.436885197	0.466281541	0.238826314	0.485530238
TCGA-44-4112-01B	0	0.518954628	0.301580062	0.62245033	0.381707694	0.563861514	1	0.547451609	0.518263896	0.746745444	0.28305663	0.463965928	0.424519831	0.645882603	0.280660905	0.519691917	0.181529987	0.731321743	0.586434666	0.116964593	0.715593006	0.544733755	0.555475385	0.603367989	0.392504216	0.400951807	0.222227171	0.600283768
TCGA-44-5645-01A	0.226574438	0.320922061	0.477737566	0.734214111	0.401044618	0.464423771	1	0.473658754	0.425054349	0.612525601	0.070062145	0.474765534	0.350682841	0.680885585	0.27377059	0.49887004	0.147738135	0.767335525	0.799457362	0	0.758739353	0.608680418	0.405860471	0.605504552	0.377681224	0.422130038	0.192763959	0.349196872
TCGA-44-5645-01B	0.020356645	0.324987672	0.203811825	0.639025845	0.28374499	0.454865132	1	0.344424832	0.511841143	0.723499249	0.182447626	0.305148425	0.396668935	0.64164702	0.166577276	0.481927573	0.071851719	0.675972578	0.555242192	0	0.726938367	0.545894421	0.428765813	0.607829628	0.282525461	0.378934322	0.096260795	0.492135184
TCGA-44-6146-01A	0	0.314488987	0.278444483	0.674652862	0.502256593	0.68559066	1	0.640926089	0.456656072	0.623303888	0.036598778	0.522703912	0.179937671	0.820029405	0.251435315	0.366155975	0.186008009	0.856282938	0.589961034	0.092739969	0.827241731	0.327367875	0.440261972	0.615634216	0.366327217	0.403760132	0.440442062	0.451977048
TCGA-44-6146-01B	0	0.422516675	0.246919549	0.614962413	0.451050905	0.654599026	1	0.58203493	0.608177007	0.720513898	0.328595387	0.436603207	0.319862453	0.815550353	0.280825211	0.463394123	0.277851198	0.817082182	0.421183207	0.109735063	0.793124422	0.44543315	0.478794986	0.722772992	0.406000207	0.471479861	0.434856537	0.63906242
TCGA-44-6147-01A	0.220992637	0.346473055	0.255983703	0.599807762	0.395212077	0.439945472	1	0.43670825	0.378007794	0.556016795	0.078964142	0.411209084	0.305029108	0.623647789	0.235875008	0.492373605	0	0.715170887	0.707471242	0.003540825	0.719326371	0.453156836	0.426493245	0.498486839	0.273016971	0.333640709	0.143756066	0.279192151
TCGA-44-6147-01B	0.321816582	0.502919991	0.328982652	0.571452939	0.296175005	0.416725167	1	0.360976185	0.524296916	0.742745983	0.282631723	0.267483887	0.615313099	0.634773946	0.236448035	0.459884795	0.09854418	0.721963661	0.483320317	0	0.690797482	0.411728381	0.481597499	0.551736699	0.270869865	0.377482386	0.109064616	0.554603031
TCGA-44-6148-01A	0.15196225	0.203277496	0.253505065	0.718039562	0.6046634	0.533114223	1	0.651389938	0.450578322	0.661672723	0.204090986	0.405230261	0.254155758	0.823265454	0.33702023	0.612533159	0.207922539	0.861299002	0.830613669	0	0.899242578	0.561310726	0.479885911	0.631454105	0.377911823	0.362931181	0.289496782	0.430731608
TCGA-44-6775-01C	0.153110955	0.539219737	0.163374994	0.706961952	0.359824325	0.500397573	1	0.560305415	0.552522459	0.851035373	0.268985769	0.394250878	0.503041021	0.800242645	0.269026117	0.503622275	0.22786414	0.784957065	0.618357786	0	0.692767087	0.634545577	0.534940983	0.700187974	0.400011049	0.41477883	0.131704115	0.634037271
TCGA-44-6776-01A	0.05890133	0.266861009	0.375076354	0.727951709	0.55101541	0.566319145	1	0.539784884	0.479902586	0.491738709	0	0.619083075	0.152272172	0.782127366	0.260721689	0.480319681	0.054646891	0.837816992	0.610255207	0.001102726	0.803731121	0.342936867	0.482665506	0.491539493	0.301387006	0.359444705	0.216184443	0.451829848
TCGA-44-6778-01A	0.382415618	0.644730225	0.762776244	0.704830742	0.52387145	0.577431288	0.942231269	0.645087186	0.619976425	0.759763689	0.188762267	0.573353906	0.551833627	0.826177968	0.476439721	0.632042304	0.103330992	0.822232442	1	0	0.768287413	0.790999823	0.626584413	0.64305358	0.441179687	0.491514826	0.156675561	0.54151652
TCGA-44-7659-01A	0.149073402	0.246010306	0.308636561	0.72069241	0.502319171	0.626410132	1	0.522127405	0.455961574	0.512040555	0.08482004	0.509206018	0.29474212	0.744562202	0.300505411	0.423440033	0	0.790205611	0.701074194	0.025864729	0.779695276	0.40897818	0.473952969	0.520342974	0.313130961	0.326247605	0.239808382	0.365341558
TCGA-44-7671-01A	0	0.328572893	0.222245332	0.750318466	0.5370657	0.515168633	1	0.591434142	0.465288123	0.501301486	0.091417612	0.572502901	0.142642426	0.792390997	0.334657871	0.502933685	0.051516338	0.871291859	0.688194809	0.115514258	0.780695696	0.44600118	0.486679026	0.535524989	0.370338064	0.382546092	0.234060913	0.431972053
TCGA-44-8120-01A	0	0.23774137	0.264599578	0.655469256	0.446581669	0.466912207	1	0.507936041	0.402529654	0.494582534	0.021429215	0.484410845	0.215291353	0.700817084	0.241271773	0.50852059	0.06196719	0.721537253	0.664864377	0.002761918	0.719067699	0.492458264	0.409057143	0.547401392	0.3190472	0.327311013	0.157036814	0.334285531
TCGA-44-A479-01A	0.504588515	0.618142211	0.795022539	0.743842897	0.58031042	0.718402197	1	0.628873263	0.532501791	0.736965491	0.116630819	0.628056576	0.525343447	0.771015452	0.457552033	0.315726259	0.153432529	0.856576496	0.968545102	0	0.785359774	0.707579062	0.577420573	0.695574719	0.450068883	0.492519019	0.200809901	0.369423129
TCGA-44-A47A-01A	0.059665252	0.54458605	0.406856509	0.753045721	0.617792396	0.630235087	1	0.668939684	0.435141918	0.648187371	0.104127442	0.526812587	0.317436265	0.819323787	0.443442447	0.457878799	0.229054967	0.770464937	0.835814759	0	0.787043869	0.634747461	0.539204717	0.597749026	0.449327019	0.443692362	0.266757196	0.366857172
TCGA-49-4486-01A	0	0.221678671	0.420053404	0.77585853	0.586852711	0.580368815	1	0.560646598	0.43339974	0.452065313	0.003299128	0.66397514	0.081626663	0.828347946	0.307932418	0.418985812	0.01722881	0.896436698	0.65528238	0.000810307	0.782097075	0.240753555	0.410500821	0.384042291	0.321920294	0.357231548	0.243622464	0.36974736
TCGA-49-4501-01A	0.190685465	0.36546113	0.597451284	0.772519112	0.534560193	0.639341719	1	0.635472883	0.387286375	0.566570445	0.035145373	0.5758461	0.317620699	0.7788859	0.3834069	0.511227123	0.057487012	0.821190678	0.850214055	0	0.780531252	0.525798799	0.534618229	0.53362398	0.410708889	0.466731813	0.189702839	0.31250402
TCGA-49-4510-01A	0	0.129593134	0.358620108	0.759491485	0.578363338	0.856892155	1	0.438313152	0.413422466	0.481682028	0.0294906	0.503651204	0.114532953	0.753523121	0.281548827	0.409961814	0.051562501	0.845941008	0.766732931	0.111878497	0.798884217	0.371374937	0.414828066	0.485310484	0.337524648	0.31972707	0.199603165	0.303113439
TCGA-49-4512-01A	0.089571053	0.310482445	0.301018094	0.733811637	0.562172541	0.698172004	1	0.637726988	0.41017961	0.561749807	0	0.545788958	0.307580037	0.743877968	0.469776011	0.51572657	0.149332924	0.793757341	0.849093835	0.165468258	0.806991239	0.584570185	0.52619489	0.58523542	0.48757487	0.433176907	0.271331214	0.317798713
TCGA-49-4514-01A	0.30591708	0.577428006	0.674966623	0.74673132	0.6480071	0.784394283	1	0.665983746	0.497412461	0.539529188	0.095494123	0.677501525	0.33138856	0.76712732	0.467839233	0.355861783	0	0.850462884	0.831375935	0.16105582	0.776694426	0.406882614	0.462705985	0.57748738	0.406020877	0.483515845	0.312663892	0.45935594
TCGA-49-AAR0-01A	0.252323755	0.471289104	0.564776476	0.706377989	0.617921858	0.758469665	1	0.535218174	0.565936408	0.5828473	0.078684828	0.625150089	0.37433132	0.817299433	0.435951458	0.430915535	0.075929158	0.800366776	0.927282037	0	0.822225294	0.603433397	0.524905262	0.594020658	0.437010301	0.451342566	0.228163077	0.379448944
TCGA-49-AAR2-01A	0.320250414	0.487589	0.536196152	0.743676221	0.571032772	0.746003652	1	0.505093974	0.452754471	0.517219132	0.029919496	0.521678421	0.345901129	0.784216873	0.378086108	0.238364121	0	0.843629049	0.865175779	0.09436334	0.800168723	0.321199553	0.452354526	0.499420358	0.356841775	0.381823987	0.232595359	0.320026703
TCGA-49-AAR3-01A	0.358462457	0.620835136	0.79736916	0.758639635	0.562617549	0.679837842	1	0.560672096	0.449063644	0.745203331	0.057031323	0.620634007	0.483239779	0.791760286	0.445640837	0.335958698	0	0.812665954	0.992517556	0.070761797	0.759286894	0.758323805	0.572258339	0.677311822	0.602335906	0.518126746	0.225808937	0.410718676
TCGA-49-AAR4-01A	0.295159729	0.578584862	0.842497897	0.716768697	0.506437527	0.647020013	1	0.518841517	0.439673828	0.657699906	0.023342299	0.570312967	0.383927992	0.775321561	0.308121381	0.418354567	0	0.775464333	0.870989675	0.126648497	0.788601137	0.57023551	0.50825984	0.620293131	0.489940534	0.45720241	0.141134956	0.310045633
TCGA-49-AARN-01A	0.303747318	0.369871304	0.402747866	0.728013258	0.582277594	0.712666603	1	0.592703517	0.453697123	0.551627468	0	0.529497283	0.324812159	0.748554815	0.348442741	0.441577367	0.173756731	0.768425087	0.737926348	0.027727679	0.766500857	0.369502709	0.477408524	0.581284893	0.420253435	0.395270045	0.252891859	0.384187354
TCGA-49-AARQ-01A	0.249818118	0.611879029	0.61144074	0.816843647	0.706760823	0.882222645	1	0.624405085	0.523410009	0.676638913	0.131149322	0.649558558	0.427482614	0.847941892	0.403221102	0.376047891	0.081722039	0.894006003	0.916625915	0	0.833530358	0.39814881	0.577379016	0.739954733	0.548073657	0.481597274	0.330739024	0.468947334
TCGA-49-AARR-01A	0.262504766	0.250045687	0.438228233	0.674050015	0.552200932	0.53013627	1	0.50577453	0.373488582	0.618226048	0.234322201	0.494221812	0.26385435	0.749588903	0.383631919	0.37259726	0	0.76182738	0.82590913	0.022517336	0.817633476	0.556430787	0.467782359	0.601492874	0.304320665	0.382590311	0.130162771	0.272635061
TCGA-50-5055-01A	0.677803797	0.559102903	0.813707684	0.781217247	0.603682718	0.645032503	1	0.633214511	0.487058508	0.661425474	0.267778311	0.605585176	0.703729154	0.740250075	0.465752359	0.581352365	0.232022743	0.875173333	0.921298793	0	0.736528516	0.688151645	0.587641587	0.64305744	0.52061895	0.554995973	0.28288	0.378448166
TCGA-50-5932-01A	0	0.2646207	0.296837507	0.675915332	0.558874874	0.640842912	1	0.639243567	0.520796048	0.606936417	0.092045274	0.615860202	0.277802839	0.815676604	0.340134114	0.317131013	0.169601555	0.827518907	0.660401542	0.098747866	0.794556314	0.495666457	0.449434006	0.52641792	0.371139127	0.36425314	0.238974374	0.301788043
TCGA-50-5942-01A	0.100138283	0.213579502	0.378279775	0.741487316	0.506621955	0.587817479	1	0.52496975	0.509557785	0.624351594	0.070076641	0.448900801	0.285200075	0.775021158	0.328829692	0.500627307	0.23784854	0.842117888	0.717332847	0	0.810860865	0.419350942	0.525200656	0.60271826	0.367721159	0.405496382	0.313994746	0.484555548
TCGA-50-5944-01A	0.082260548	0.258549315	0.301128495	0.754478947	0.577611097	0.634297575	1	0.706228117	0.513280292	0.709118809	0	0.622400992	0.33565369	0.838037002	0.476935986	0.612289695	0.16927717	0.870731485	0.777062458	0.018836626	0.867172612	0.577614393	0.590651731	0.683754352	0.506848042	0.463280456	0.347350786	0.512616191
TCGA-50-6597-01A	0.353404799	0.407131419	0.721293401	0.829662898	0.659474716	0.719539549	1	0.624777807	0.417332861	0.582898592	0	0.636377634	0.373637342	0.90884331	0.382335855	0.313812988	0.05439757	0.908558019	0.897420967	0.126860717	0.809300894	0.375352919	0.522004515	0.5199911	0.421120394	0.486039628	0.33251962	0.415684292
TCGA-50-8457-01A	0.324038658	0.290596447	0.556750897	0.671096871	0.443074987	0.509783042	1	0.462237541	0.415573892	0.602150687	0.08167581	0.42134074	0.404495485	0.685269891	0.323681025	0.527703588	0.010612412	0.775307135	0.806914877	0	0.73721012	0.564446735	0.48241973	0.499673703	0.339078408	0.375174646	0.11277403	0.309689497
TCGA-50-8460-01A	0.1976758	0.293902202	0.529867319	0.713736055	0.579863639	0.560178572	1	0.479485894	0.456094262	0.621154954	0.011798479	0.540904023	0.28232036	0.808540565	0.437979614	0.52849015	0.106095193	0.801936387	0.820788735	0	0.799362902	0.537098601	0.490856965	0.524508567	0.327213543	0.366411546	0.205075516	0.327854782
TCGA-53-7626-01A	0.214904942	0.474519652	0.627049756	0.721033368	0.470139224	0.420617695	1	0.561627481	0.41242177	0.691887671	0.13894076	0.487069166	0.367001084	0.736257404	0.331386541	0.752255224	0	0.740825675	0.92504753	0.020422811	0.693503857	0.608328059	0.519586147	0.541932808	0.337614525	0.392760777	0.057045117	0.42482747
TCGA-55-6970-01A	0.169284986	0.591064884	0.498584354	0.780406894	0.548641357	0.60484387	1	0.675738755	0.479570197	0.686531504	0.105639241	0.575301419	0.354508216	0.788684494	0.512783751	0.46184865	0	0.849305618	0.922503616	0.137124825	0.755809309	0.571268078	0.538989854	0.510550217	0.408513914	0.418382172	0.125628715	0.485735132
TCGA-55-6972-01A	0	0.305145524	0.406072892	0.735715651	0.621797661	0.68159997	1	0.529073861	0.49190046	0.412889349	0.095100677	0.643360286	0.079025642	0.821723722	0.296120962	0.302127979	0.130824281	0.896758916	0.495591796	0.084087463	0.843992456	0.235598447	0.43099667	0.410629618	0.336213205	0.398409299	0.375548176	0.35866076
TCGA-55-6983-01A	0.466347546	0.523637067	0.702118659	0.761702303	0.617025645	0.692133822	1	0.585393753	0.467073222	0.630342936	0.088273667	0.557810731	0.472587704	0.744348651	0.408269184	0.486830517	0.196000799	0.839121126	0.834715711	0	0.7704813	0.566657438	0.514256745	0.592677615	0.433308379	0.466220102	0.149369838	0.405883656
TCGA-55-7283-01A	0	0.416440934	0.531717111	0.766395142	0.582471996	0.590593428	1	0.663044188	0.458620266	0.685088313	0.136034715	0.585489639	0.266788877	0.7959621	0.321323049	0.585297786	0.132659301	0.824610274	0.836218996	0.09161215	0.792164258	0.593279224	0.527773259	0.582071524	0.364063913	0.388818856	0.216519419	0.494333606
TCGA-55-7573-01A	0.400983828	0.321157525	0.494703887	0.747606359	0.540779046	0.515343353	1	0.569190402	0.425862069	0.645468097	0.061613097	0.486058931	0.412766851	0.760374495	0.342215723	0.514114714	0.178108238	0.7820129	0.78497687	0	0.776672101	0.567325904	0.503182101	0.626152542	0.402216585	0.421153754	0.254350373	0.37339686
TCGA-55-7576-01A	0.061620691	0.473047873	0.435839593	0.664511477	0.526523533	0.616435355	1	0.661557444	0.414787239	0.627509077	0	0.595628762	0.336547893	0.818426847	0.324585009	0.507478157	0.094786738	0.806793531	0.828395136	0.032968923	0.785337821	0.639257216	0.514871033	0.577758451	0.479246107	0.389564069	0.171984281	0.404499113
TCGA-55-7725-01A	0.273188012	0.461650312	0.677351893	0.837547252	0.552291013	0.649158889	1	0.573953964	0.575897611	0.730149414	0.091703839	0.490891108	0.423212584	0.821059471	0.361405085	0.526624274	0.17223864	0.877322681	0.845847962	0	0.808959639	0.568720223	0.540678324	0.612443008	0.458616457	0.480554871	0.208095831	0.544156838
TCGA-55-7728-01A	0.300327313	0.351524323	0.500465508	0.808765249	0.478415936	0.772013884	0.947491416	0.624372594	0.367365881	0.648007008	0.054478222	0.512620993	0.429145066	0.766070361	0.509551275	0.430472037	0	0.814817839	1	0.035377925	0.754075236	0.67385037	0.461840664	0.547985858	0.386593603	0.379184373	0.256722784	0.206096522
TCGA-55-7816-01A	0.118945244	0.242706657	0.488244056	0.738888075	0.582349537	0.554013616	1	0.645207576	0.608962945	0.823380932	0	0.592832995	0.430001446	0.846759214	0.525575782	0.505708662	0.078919147	0.87629537	0.969014784	0.021782335	0.832729441	0.712230668	0.6932947	0.721777933	0.513896866	0.532953623	0.155526735	0.324201674
TCGA-55-7911-01A	0.15716475	0.647359783	0.799090535	0.700809732	0.538120707	0.574746228	1	0.602031908	0.53912936	0.710528503	0.01960495	0.558417446	0.393120618	0.821972031	0.323014673	0.280541867	0.018083475	0.785869335	0.865238048	0	0.736192576	0.559341444	0.509659401	0.562208043	0.426126134	0.411990701	0.230794221	0.473659389
TCGA-55-7914-01A	0.288847494	0.4242346	0.539361784	0.718822487	0.598130104	0.627896241	1	0.537355567	0.536568446	0.622965139	0.153195176	0.542009586	0.398184243	0.802854221	0.344903108	0.506890942	0.188708459	0.769003311	0.735648273	0	0.748278302	0.382637512	0.50598129	0.557722078	0.433372722	0.454006963	0.334292228	0.443983757
TCGA-55-8087-01A	0	0.175065313	0.315676825	0.76652452	0.558029812	0.634511477	1	0.525457384	0.498313182	0.552760637	0.112693211	0.477039651	0.297489507	0.800911293	0.408591608	0.451547316	0.229360949	0.808151859	0.734494407	0.097346472	0.810842129	0.545635939	0.534730046	0.6260623	0.427935094	0.423922092	0.335003118	0.394936781
TCGA-55-8097-01A	0.099079348	0.192546053	0.385747172	0.655190912	0.426602544	0.576539687	1	0.462774965	0.440356449	0.516739711	0.024726171	0.452785229	0.231823917	0.730621847	0.329424039	0.57985451	0.085391169	0.753434767	0.756028011	0	0.773917002	0.4528251	0.496688217	0.485953621	0.301536534	0.357697308	0.232502954	0.358409429
TCGA-55-8206-01A	0.055086163	0.155305747	0.28845165	0.748489522	0.453235867	0.530077749	1	0.506398525	0.433318479	0.584850692	0	0.456701294	0.28651115	0.800330006	0.409492751	0.633793788	0.101068811	0.864728481	0.887010162	0.094492057	0.74991795	0.601784352	0.476818144	0.600784943	0.402497645	0.387882826	0.143150497	0.182459812
TCGA-55-8207-01A	0	0.310115026	0.422347904	0.728378811	0.506929935	0.628905115	1	0.657825857	0.474344074	0.640587701	0.12620786	0.467111135	0.280190624	0.783324808	0.446954343	0.688382313	0.182620964	0.747696064	0.81000603	0.191535272	0.775121239	0.680651464	0.546727069	0.60838681	0.450826856	0.42578675	0.244880934	0.367598695
TCGA-55-8510-01A	0.198600463	0.466038855	0.549683161	0.737892038	0.520049167	0.638841728	1	0.662946817	0.412439683	0.689734129	0	0.600787845	0.369068627	0.827634789	0.457183611	0.462419394	0.057966772	0.783417652	0.939051117	0.128191887	0.75746013	0.696401604	0.598590307	0.627739431	0.484597814	0.453173844	0.222669726	0.326909486
TCGA-55-8512-01A	0	0.21927541	0.292779902	0.70488468	0.596012386	0.65699134	1	0.630112247	0.459061591	0.56742844	0.208192824	0.530310258	0.195523085	0.831986218	0.310643381	0.571321924	0.120687363	0.822538646	0.729982331	0.266710891	0.897279146	0.53348197	0.485108515	0.587629434	0.382198713	0.420918299	0.255522847	0.401693668
TCGA-55-8513-01A	0.210700492	0.330034954	0.228676857	0.765749325	0.54183324	0.661177182	1	0.705789255	0.365038128	0.753010338	0.022368535	0.479602936	0.360842483	0.825312011	0.466710003	0.510906878	0.032840127	0.823521793	0.957702766	0	0.823022967	0.62983786	0.521519647	0.61497339	0.336392371	0.395286082	0.189950855	0.260384425
TCGA-55-8514-01A	0.089273043	0.317266657	0.299760769	0.754260398	0.561658983	0.846517429	1	0.578463941	0.457542788	0.599131979	0.163477791	0.577619223	0.291535076	0.890923269	0.357348987	0.478507994	0.074460553	0.872974925	0.829298252	0	0.863782868	0.544775644	0.549746722	0.577573882	0.428529061	0.388132965	0.203463921	0.411887298
TCGA-55-8615-01A	0.060286075	0.369265604	0.279818592	0.709092855	0.53519939	0.791921533	1	0.560307508	0.485047602	0.487977374	0	0.573844069	0.166721217	0.767440535	0.329287981	0.434945712	0.217119091	0.828343299	0.710201516	0.253287905	0.763097297	0.517551339	0.500556878	0.512792814	0.424219397	0.397440521	0.268777397	0.413831321
TCGA-55-8619-01A	0.315402016	0.393151254	0.624284725	0.77499237	0.509413329	0.648188684	1	0.719564244	0.400730997	0.704348609	0	0.519410834	0.419384574	0.789173888	0.503981964	0.570599179	0.023206101	0.819966518	0.949912531	0.044855312	0.795141976	0.691188456	0.553128147	0.624422051	0.417735653	0.456836648	0.213837592	0.317806885
TCGA-55-A48X-01A	0.515725069	0.406623419	0.587518132	0.70874521	0.441964903	0.49850691	1	0.471462376	0.390391888	0.586090261	0	0.515019192	0.507077495	0.740436031	0.258706501	0.520758563	0.042410969	0.762574843	0.801175974	0.02104997	0.740311377	0.49128622	0.464682675	0.54324792	0.31878555	0.390821129	0.14026104	0.33105871
TCGA-55-A48Y-01A	0.143984878	0.511085177	0.413772445	0.668811459	0.513831068	0.665299211	1	0.616755271	0.44401111	0.521905234	0.056358508	0.586250389	0.288146817	0.726649753	0.380087065	0.459806333	0.02686811	0.788725052	0.794520323	0	0.825728854	0.485463245	0.433958545	0.566506528	0.428097772	0.418748714	0.152625453	0.406525176
TCGA-55-A492-01A	0.194204297	0.228218088	0.478342413	0.771251773	0.597800796	0.626448807	1	0.579132047	0.487857767	0.521025817	0	0.633179339	0.20575672	0.823375162	0.426515794	0.429404519	0.096434293	0.851684364	0.752384953	0.202335534	0.868341615	0.437169719	0.507801537	0.536072547	0.410335039	0.442351391	0.302790961	0.370044258
TCGA-55-A494-01A	0	0.445831706	0.41162204	0.715417329	0.656325675	0.807447163	1	0.534775703	0.58939633	0.39575067	0.108675563	0.63538155	0.208898321	0.865802095	0.36086511	0.525039933	0.318455678	0.865488935	0.568160321	0.309119492	0.851521138	0.368149201	0.555623819	0.596160615	0.485732926	0.460004572	0.386269575	0.508847907
TCGA-55-A4DG-01A	0.384884809	0.380474113	0.533976541	0.688902639	0.515811487	0.59895551	1	0.52790261	0.461132307	0.608107922	0.097294981	0.578524103	0.420767324	0.779315171	0.365631556	0.575127645	0.16072282	0.761389856	0.788966454	0	0.77630252	0.4991792	0.528622117	0.562807833	0.404131408	0.384620359	0.261828386	0.465058682
TCGA-55-A57B-01A	0	0.414181987	0.354410448	0.704569721	0.499586807	0.563614247	1	0.643770441	0.45751232	0.667865096	0.089074059	0.596626303	0.265801856	0.783177594	0.299600623	0.385894759	0.260211016	0.772689725	0.740683408	0.058800252	0.730913292	0.557975774	0.545621046	0.604428341	0.381624568	0.39852777	0.230560496	0.317822047
TCGA-62-8395-01A	0.04884296	0.228870965	0.316029526	0.682112661	0.538941592	0.61467316	1	0.563318729	0.387935067	0.61149478	0	0.523764504	0.249072383	0.806641861	0.38511686	0.504695338	0.129261427	0.807066507	0.746584612	0.126203312	0.835382435	0.521765869	0.516868922	0.532172232	0.402760278	0.429347595	0.34199092	0.334762411
TCGA-62-8397-01A	0.011982651	0.212578885	0.309859776	0.794963218	0.596471294	0.695388172	1	0.667828562	0.406409721	0.625993765	0	0.637434408	0.335170322	0.927208156	0.383132276	0.495291454	0.200083366	0.875702776	0.831377298	0.115093584	0.840104684	0.560394396	0.523415532	0.627904568	0.457961504	0.416772502	0.395498814	0.337670795
TCGA-62-A46P-01A	0	0.314133954	0.381581251	0.686278349	0.659660855	0.765936534	1	0.508848039	0.469144186	0.42412254	0.011587667	0.544794774	0.137190525	0.80231322	0.360860841	0.328778686	0.037865337	0.868867167	0.741622067	0.099522157	0.812511197	0.405204397	0.46415967	0.561636261	0.398018538	0.349962157	0.241164941	0.410439554
TCGA-62-A46R-01A	0.04448541	0.414948583	0.453600576	0.688593167	0.437575061	0.708070907	1	0.60677551	0.422409155	0.584563316	0	0.498973695	0.323076562	0.84376202	0.233550419	0.403099082	0.031225884	0.7736038	0.768043089	0.057351491	0.714739055	0.500508839	0.412683671	0.479901003	0.37453861	0.327693992	0.16164291	0.337530383
TCGA-62-A46S-01A	0.038337511	0.229470907	0.405732978	0.676124626	0.540463093	0.671166559	1	0.461368202	0.396337796	0.477784471	0.040215419	0.409954253	0.168301636	0.74421696	0.258201249	0.386301961	0.004680548	0.788039647	0.786191915	0	0.751657439	0.448959764	0.420733315	0.440963547	0.295518828	0.325961507	0.343115098	0.34791698
TCGA-62-A46V-01A	0	0.341435179	0.233793038	0.728399761	0.582563265	0.642200881	1	0.590309831	0.474315271	0.577291241	0.00823752	0.498167764	0.237808999	0.812270465	0.335268814	0.445100484	0.227111348	0.766669263	0.722431849	0.161124134	0.785656609	0.542155636	0.500699853	0.571582757	0.458730253	0.36183045	0.358581808	0.318853679
TCGA-64-1680-01A	0.047344191	0.437813029	0.440579125	0.820801558	0.609197033	0.654390265	1	0.566703523	0.512309179	0.684927835	0	0.561242799	0.227012904	0.921157727	0.292397637	0.548620864	0.041017507	0.849834528	0.726704494	0.076220308	0.800557055	0.401432653	0.475943032	0.603135011	0.402687894	0.402132201	0.308405629	0.37022871
TCGA-64-5778-01A	0.433748284	0.60744643	0.840906702	0.771020683	0.632068989	0.65226301	1	0.584531077	0.470604795	0.630219805	0.119970329	0.629569817	0.491958927	0.784937166	0.41500389	0.402123589	0	0.81718479	0.905012576	0.135515847	0.768082989	0.54193723	0.580220204	0.594810016	0.435536652	0.479581879	0.331435954	0.443520991
TCGA-67-3774-01A	0.09915743	0.387369255	0.527060104	0.764263612	0.551854343	0.608192208	1	0.554737057	0.40172071	0.611405976	0.148118783	0.519312688	0.270272282	0.749413172	0.323071684	0.509753223	0	0.798143437	0.828439904	0.115300722	0.778058613	0.559254634	0.476114538	0.518149731	0.368337597	0.435476677	0.216477829	0.396889228
TCGA-67-4679-01B	0	0.281165627	0.369577046	0.727627502	0.527016274	0.612789393	1	0.653773359	0.434183016	0.622769812	0.112533574	0.452031114	0.266591312	0.849383805	0.393641532	0.641555802	0.151014327	0.779132735	0.811491384	0.000610828	0.780776936	0.536638979	0.546012463	0.562949387	0.360382053	0.40288377	0.259415596	0.369623003
TCGA-67-6215-01A	0.014304475	0.457806715	0.276409072	0.790320128	0.578525552	0.659259603	1	0.59598043	0.501569583	0.6247715	0.052580193	0.545197861	0.261831864	0.886044561	0.398362128	0.430261881	0.148174691	0.811664618	0.823007178	0	0.793422748	0.562149537	0.526207719	0.612655595	0.400067381	0.432400021	0.239632342	0.456182505
TCGA-67-6217-01A	0.225139781	0.297783809	0.515392293	0.705965489	0.415101867	0.567818998	1	0.572838164	0.346836665	0.573972811	0.006679983	0.48859751	0.281666703	0.773016913	0.235168255	0.37340871	0.080040028	0.757368834	0.778352999	0	0.7320127	0.512760489	0.473349887	0.53845839	0.317321422	0.346220782	0.15011021	0.285386731
TCGA-69-7763-01A	0.034685672	0.261777299	0.258350317	0.661286726	0.462872766	0.576409993	1	0.532613923	0.408835398	0.528883888	0.017398724	0.495843841	0.251240944	0.723383509	0.29105858	0.456467934	0.023232501	0.76403659	0.724432689	0	0.736533888	0.476119776	0.432696002	0.53063929	0.349037905	0.355510857	0.110928536	0.371218466
TCGA-69-7764-01A	0.223610379	0.420809137	0.576988653	0.695081246	0.528452355	0.569504862	1	0.526786721	0.458979433	0.515897301	0.062866905	0.512969237	0.321685721	0.700889393	0.333575218	0.391383592	0	0.784788463	0.615970794	0.039008476	0.738653467	0.345286247	0.506845687	0.532158239	0.379013028	0.399155856	0.235381949	0.52150246
TCGA-69-7973-01A	0	0.526804928	0.251235833	0.689374497	0.462621967	0.665102811	1	0.494236582	0.466065152	0.481194118	0.011504911	0.513596223	0.109087139	0.769616894	0.338228353	0.415005904	0.154444148	0.788521996	0.680750897	0.018573533	0.789109448	0.391689703	0.376415462	0.421225417	0.277948782	0.313258897	0.057184307	0.464050604
TCGA-69-7980-01A	0.218980934	0.463474017	0.578862499	0.7520253	0.564035341	0.627970846	1	0.589047885	0.531300186	0.717615215	0.196518828	0.596390491	0.343283409	0.742373662	0.458529221	0.529944798	0.106680245	0.790335099	0.822672772	0	0.775723544	0.602465952	0.53738292	0.608995567	0.462107177	0.447241475	0.363920683	0.388622351
TCGA-69-8254-01A	0.211835984	0.411356555	0.460832703	0.767473653	0.534481698	0.727440382	1	0.695646754	0.436429067	0.64542966	0.103164224	0.504409753	0.291821234	0.803981027	0.31468597	0.543316138	0.027609359	0.826938751	0.826862211	0	0.800167734	0.597332393	0.44547308	0.587063201	0.421641386	0.437726915	0.335604721	0.440597658
TCGA-69-8453-01A	0.141951041	0.44728673	0.6163818	0.764479084	0.511791542	0.695352083	1	0.733558077	0.423003895	0.68696262	0.176985125	0.580993245	0.376185983	0.810760863	0.475982508	0.651138223	0	0.810369038	0.957868073	0.074665457	0.778391775	0.720814639	0.555934364	0.636846329	0.462238969	0.491371847	0.261918618	0.413354674
TCGA-71-6725-01A	0	0.390660935	0.178776465	0.674869877	0.51770793	0.550443878	1	0.505351399	0.434400648	0.522723055	0.042561917	0.55965565	0.257100352	0.73282913	0.340653871	0.475451292	0.130069246	0.771148144	0.700913202	0.160100163	0.733004879	0.42901399	0.524633954	0.560885679	0.400932313	0.336256459	0.269641231	0.442075652
TCGA-73-4662-01A	0.23206791	0.450926191	0.578610579	0.674263136	0.522385285	0.630256203	1	0.65408813	0.405320553	0.594692115	0.048927212	0.58235064	0.391848615	0.750500108	0.313619824	0.557477497	0.086550992	0.83539573	0.830655066	0	0.75579055	0.64054108	0.503626426	0.488677196	0.395707205	0.395316095	0.160767824	0.356283305
TCGA-73-4677-01A	0.071285939	0.283702681	0.382456149	0.732834927	0.487016682	0.596257061	1	0.663030285	0.433131692	0.496963621	0.055723271	0.576563465	0.205024287	0.743779658	0.301584055	0.422803382	0	0.85996105	0.803277453	0.040376632	0.75405527	0.52085578	0.431920019	0.495828393	0.34195225	0.339160142	0.135039746	0.324419454
TCGA-73-7498-01A	0.16307143	0.18423343	0.390879788	0.665377661	0.467691244	0.582387581	1	0.480501782	0.409555753	0.52693705	0	0.473536945	0.256577212	0.720043907	0.372772696	0.463144938	0.077666953	0.746910784	0.76030048	0.071983753	0.778039836	0.492102725	0.490020928	0.510763881	0.351938703	0.370749179	0.247826527	0.361226489
TCGA-73-7499-01A	0.329771057	0.571591957	0.79116472	0.801544745	0.667911469	0.719091076	1	0.586272537	0.48618197	0.675785328	0.044191331	0.671620288	0.422442033	0.765730676	0.445703343	0.437038379	0	0.83164977	0.962370723	0.141873877	0.729791167	0.64457867	0.561363908	0.691127217	0.510778392	0.53160067	0.271451315	0.41430287
TCGA-75-5146-01A	0.271625644	0.416416177	0.579113905	0.787365148	0.542301275	0.562018841	1	0.596621162	0.450259527	0.571034606	0	0.507699796	0.325296442	0.801314495	0.326119398	0.404490206	0.060474992	0.834484895	0.817754345	0.051223962	0.785973231	0.480308783	0.459904046	0.513546188	0.367347497	0.435737459	0.10169853	0.374411996
TCGA-75-6206-01A	0.011656297	0.201144602	0.24738819	0.73283002	0.540194564	0.544179099	1	0.586738299	0.409411353	0.615692991	0.147093081	0.470567223	0.286566868	0.768124128	0.434596932	0.57280404	0	0.778889818	0.775561552	0.0874269	0.791615989	0.566853868	0.521400823	0.535229876	0.41427283	0.427375034	0.262760083	0.399637188
TCGA-75-7025-01A	0.239068383	0.197126687	0.448423486	0.690876067	0.507083663	0.522921376	1	0.535200763	0.383966505	0.613371752	0.114958612	0.381008513	0.278802027	0.701932219	0.3148738	0.475824129	0.068015044	0.791054166	0.757460129	0	0.783509703	0.523950786	0.456410236	0.572184386	0.313835954	0.374850436	0.171889208	0.300296273
TCGA-78-7143-01A	0.113176525	0.501887596	0.311998284	0.755657832	0.548827986	0.681100629	1	0.623902135	0.464777761	0.653159666	0	0.54716051	0.29815541	0.785617867	0.305516358	0.420929541	0.12949222	0.794247352	0.742024034	0.050465868	0.776111781	0.549299988	0.453964973	0.553932053	0.411553385	0.377320934	0.221254467	0.440733982
TCGA-78-7149-01A	0.116051517	0.229325777	0.348178043	0.678589621	0.535054582	0.643923675	1	0.526459731	0.444666286	0.415140698	0.024101516	0.555088727	0.122895968	0.703426681	0.318411829	0.33856675	0	0.782874818	0.636404437	0.096164829	0.75884429	0.261255555	0.448446137	0.483060007	0.387380539	0.392545073	0.267631171	0.257052162
TCGA-78-7152-01A	0.372280975	0.584893859	0.640822826	0.760776843	0.609732322	0.700955911	1	0.658916756	0.505394118	0.685484288	0.127562702	0.610867348	0.462782387	0.818439927	0.408982243	0.450972802	0.198797531	0.842128668	0.834869507	0	0.816003289	0.572098741	0.523009333	0.623905465	0.445669552	0.515820984	0.249015123	0.42983483
TCGA-78-7153-01A	0.164911576	0.38647221	0.463847454	0.666461879	0.64861245	0.655799536	1	0.554509976	0.43761758	0.492972775	0	0.540450401	0.229382167	0.755078298	0.344980894	0.29663467	0.149390932	0.810430982	0.665536088	0.004790165	0.721295159	0.324433305	0.414952356	0.509137214	0.392576727	0.403115208	0.326183031	0.420932556
TCGA-78-7155-01A	0.10738022	0.660520223	0.532909835	0.801243797	0.813845165	0.707072472	1	0.71550228	0.641403902	0.585311984	0.191864301	0.71784126	0.324687831	0.923759098	0.477364849	0.490293118	0.292950246	0.897067418	0.777531539	0	0.885120692	0.65847326	0.489920229	0.666798883	0.579319427	0.51282601	0.339421761	0.744786966
TCGA-78-7156-01A	0	0.28853211	0.432435195	0.702259402	0.558002622	0.564952171	1	0.590644147	0.514966637	0.516341351	0.06051722	0.575070264	0.192553779	0.796183093	0.29378772	0.424532797	0.054428392	0.883997454	0.643579929	0.053423903	0.885260265	0.327941838	0.501645287	0.491391181	0.395522709	0.407370438	0.33343316	0.397407099
TCGA-78-7158-01A	0	0.353105977	0.334575965	0.712870782	0.544621178	0.648561652	1	0.569833739	0.442893213	0.615255238	0.104261549	0.567208626	0.288289677	0.777392886	0.338313025	0.457967676	0.272732101	0.772481372	0.709860336	0.025493092	0.750705113	0.46386387	0.500506972	0.560156345	0.449671171	0.430831943	0.392735857	0.459064903
TCGA-78-7160-01A	0.193571284	0.551210502	0.634574562	0.758896454	0.507401588	0.567064201	1	0.614424047	0.441969921	0.720550931	0.047366653	0.562457892	0.317457874	0.805018286	0.450100217	0.511355016	0	0.832507956	0.918974464	0.097424953	0.740378119	0.619259497	0.526513207	0.604686096	0.428750867	0.448746671	0.125943722	0.434840412
TCGA-78-7161-01A	0	0.325375662	0.342375455	0.680436233	0.563036367	0.77678102	1	0.500208739	0.512823108	0.469091364	0.054176668	0.550740024	0.109034638	0.704835062	0.291590688	0.410714866	0.237640157	0.833306124	0.632677462	0.188939153	0.758193438	0.322263127	0.438561254	0.51562374	0.379974496	0.324691847	0.296701009	0.47286135
TCGA-78-7162-01A	0.270072031	0.44927208	0.6519109	0.769757517	0.588496916	0.543705796	1	0.694156761	0.493761478	0.655562699	0.181976924	0.661217723	0.36964093	0.808950193	0.447522135	0.575569404	0.104438944	0.853246819	0.821035421	0	0.811982194	0.581857206	0.554650926	0.572070609	0.444143083	0.490950202	0.276203954	0.48730974
TCGA-78-7167-01A	0.085265913	0.160246621	0.314379626	0.735929151	0.509360019	0.673696592	1	0.515192602	0.466122328	0.471057962	0	0.473121542	0.177427196	0.764094289	0.33982927	0.428920573	0.16346244	0.7772808	0.575709139	0.165869095	0.798377326	0.299287079	0.457264605	0.551243213	0.401060043	0.380576327	0.313122742	0.355096617
TCGA-78-7537-01A	0.192044854	0.296413108	0.443719324	0.751402471	0.60202703	0.582350132	1	0.600524034	0.486395516	0.568021508	0.029632516	0.533013335	0.255369024	0.766589694	0.429659992	0.409853645	0.204319757	0.832925775	0.715684912	0	0.819327856	0.457327026	0.495047783	0.56522788	0.433846263	0.443585837	0.30717589	0.432993144
TCGA-78-7539-01A	0.149342164	0.391182653	0.660042633	0.747404045	0.549764703	0.648125034	1	0.639354879	0.409513468	0.610121382	0.102604935	0.536754982	0.352380933	0.7727812	0.448009993	0.397286255	0.164733902	0.777001893	0.844694114	0	0.764327283	0.589781278	0.502686406	0.542751307	0.422149604	0.40216721	0.269219276	0.333803934
TCGA-78-7540-01A	0.127889851	0.2919408	0.347054094	0.718327336	0.568519385	0.830409547	1	0.73366192	0.410388019	0.629628261	0	0.624304349	0.314185687	0.772738387	0.333025708	0.300607329	0.044601638	0.835085469	0.703102787	0.110083236	0.869647504	0.512165892	0.473607903	0.564642021	0.450659367	0.433768848	0.403992152	0.38083168
TCGA-78-7633-01A	0	0.321318858	0.317827499	0.734662001	0.582269447	0.600659691	1	0.683540186	0.533789731	0.509957806	0.077524974	0.651272237	0.219798737	0.832443603	0.394182298	0.539721332	0.102652518	0.865750204	0.62700075	0.110392477	0.902493784	0.488169157	0.572784578	0.545848312	0.429639964	0.448282908	0.309503104	0.470174249
TCGA-78-8648-01A	0.334937594	0.478888877	0.720994899	0.744817803	0.508632504	0.615564792	1	0.702546648	0.537022134	0.720958066	0.246860267	0.593911223	0.481865037	0.804874083	0.529842004	0.719677834	0.053764999	0.825084168	0.984647628	0	0.783742589	0.747155154	0.617015758	0.586892605	0.520587906	0.500195315	0.190952583	0.499052635
TCGA-78-8655-01A	0.118272591	0.344711495	0.525172703	0.772248887	0.54522363	0.636472494	1	0.610788617	0.4113795	0.662093982	0	0.580719308	0.315473797	0.789674002	0.403207839	0.559507827	0.143965064	0.790900371	0.874261579	0.065037273	0.751629391	0.603287013	0.49357608	0.610886582	0.417671274	0.40491478	0.221119105	0.341624615
TCGA-86-6851-01A	0.46199812	0.578132882	0.800455425	0.778665728	0.525287645	0.700526299	1	0.66037346	0.508481078	0.787809916	0.121887991	0.574824053	0.594740322	0.799223869	0.47240827	0.545777978	0.132626827	0.811247311	0.984946903	0	0.798897367	0.659944695	0.583467511	0.651735973	0.514136988	0.545558394	0.345801565	0.406413952
TCGA-86-7714-01A	0.012388284	0.307027099	0.280187417	0.821814439	0.510385113	0.594794144	1	0.570402795	0.519421363	0.691108175	0	0.446468125	0.282161867	0.806484851	0.373835058	0.486686955	0.286446133	0.830930773	0.747899557	0.177855424	0.792707362	0.554237722	0.465294839	0.634304693	0.388195849	0.378932804	0.235826391	0.412349918
TCGA-86-7954-01A	0.229696462	0.516754547	0.604926607	0.817548324	0.647432895	0.693928579	0.998762263	0.66536654	0.479797671	0.77806785	0.075442542	0.623541073	0.416376468	0.857072902	0.564828327	0.485716876	0	0.850054104	1	0.077368837	0.798283819	0.749841426	0.579773781	0.687867063	0.474629176	0.483697379	0.220881651	0.441296308
TCGA-86-8056-01A	0.083772456	0.271413469	0.256886766	0.684983248	0.464336735	0.563478781	1	0.552669072	0.425026072	0.637828651	0.140489376	0.472020086	0.277127115	0.858336985	0.279019215	0.510490694	0.119611271	0.751148513	0.774229357	0	0.776938959	0.614490467	0.439507352	0.536893423	0.378383933	0.373368013	0.160492876	0.338236833
TCGA-86-8073-01A	0.054709458	0.356343102	0.290205793	0.661648556	0.498478711	0.61412123	1	0.597200781	0.525465364	0.600737825	0	0.563457933	0.312462203	0.812853168	0.401058187	0.534289457	0.22331908	0.778351271	0.748440893	0.027446479	0.778712366	0.651843269	0.463680692	0.558153799	0.431961292	0.425368841	0.230692531	0.34281531
TCGA-86-8076-01A	0.329866059	0.425925863	0.65179273	0.685192315	0.483673506	0.495481206	1	0.597157084	0.355032354	0.638026616	0	0.49447236	0.319777745	0.723953231	0.359039584	0.417691753	0.046823176	0.776389355	0.864830663	0.037689949	0.734404947	0.550640374	0.396446871	0.571624343	0.334323998	0.397371649	0.087702988	0.290773445
TCGA-86-8671-01A	0.561291771	0.518073024	0.852476276	0.77160551	0.572055956	0.606933117	0.997781571	0.695214914	0.483679714	0.77749666	0.062044131	0.550851888	0.622050296	0.772766241	0.489363476	0.532988817	0.118913892	0.845220765	1	0	0.785123253	0.79041125	0.641547038	0.668473693	0.488871431	0.564851436	0.218481247	0.387838232
TCGA-86-8674-01A	0.009082913	0.293977089	0.330694103	0.708862733	0.596344971	0.693078859	1	0.495466581	0.446950669	0.324688695	0.001632548	0.511734699	0.066135488	0.786316459	0.279476018	0.330207361	0	0.861096063	0.629693497	0.178015971	0.810231039	0.219450713	0.444006699	0.528804213	0.357583566	0.349296355	0.274068529	0.364457677
TCGA-86-A456-01A	0.080609508	0.476888144	0.521068334	0.7241632	0.543066086	0.727404945	1	0.681919869	0.397476842	0.647915361	0.254298237	0.562670683	0.379869137	0.909767633	0.422431524	0.607040469	0	0.810353258	0.882977731	0.047474675	0.765665703	0.655751756	0.592379894	0.64944648	0.46938159	0.452969432	0.276764503	0.458720431
TCGA-86-A4D0-01A	0.003569118	0.702733918	0.567845604	0.850020864	0.70291901	0.814884364	1	0.70821097	0.539774142	0.492697387	0.029429442	0.654707293	0.180947806	0.799003895	0.357045653	0.340748063	0.174423434	0.899235072	0.785650138	0	0.825459495	0.486754447	0.429632563	0.611373361	0.458404214	0.374708297	0.306726308	0.547470765
TCGA-86-A4P7-01A	0.253723982	0.406521006	0.546241016	0.638501663	0.479177286	0.587199506	1	0.527223838	0.419482546	0.633692168	0.096426615	0.526772396	0.363050312	0.743601288	0.417795094	0.616327062	0.055650169	0.751221646	0.879483315	0	0.792786649	0.589252768	0.596934964	0.567579559	0.360267895	0.422985607	0.190066796	0.42569679
TCGA-86-A4P8-01A	0.166156594	0.472883651	0.739232497	0.756835787	0.56752756	0.615359708	1	0.589888383	0.499554751	0.735568022	0.263605622	0.561173613	0.439203633	0.826351287	0.513326217	0.607717255	0.187593474	0.814238827	0.933770149	0	0.827891592	0.649699874	0.630193483	0.651677267	0.46858561	0.53414243	0.250160915	0.484583761
TCGA-91-6828-01A	0.039929111	0.535357445	0.509185938	0.834211061	0.540129996	0.726773288	1	0.642403652	0.488603943	0.694027191	0	0.451125947	0.29391545	0.841014556	0.3688123	0.451488263	0.152644818	0.838476075	0.992204687	0.036766079	0.785332856	0.791979688	0.554281193	0.607106121	0.392959741	0.372477863	0.117357902	0.37110373
TCGA-91-6835-01A	0.446899807	0.539576177	0.780361566	0.727631507	0.483973117	0.542396049	1	0.604991498	0.480541913	0.767366742	0.061950653	0.545913341	0.585719002	0.766863515	0.404875938	0.596370026	0.076862392	0.831199303	0.934826981	0	0.754498962	0.734944015	0.547533279	0.637262699	0.470213473	0.51080021	0.16110975	0.412910185
TCGA-91-6840-01A	0.220292971	0.534563893	0.644571405	0.766164287	0.57493001	0.663215472	1	0.650387579	0.613037433	0.66878107	0.144997275	0.640337894	0.421745758	0.834082328	0.403921721	0.478556011	0.058947012	0.86371738	0.838703042	0	0.823954635	0.605963731	0.546116852	0.619773427	0.539801804	0.522509457	0.354077087	0.47172483
TCGA-91-6849-01A	0.35940853	0.398682938	0.509779051	0.74104955	0.46138021	0.591503437	1	0.600419018	0.447702687	0.537765349	0.2193397	0.501400222	0.404704045	0.707571493	0.412591332	0.50929122	0	0.814700851	0.853863405	0.173046201	0.766692918	0.606813369	0.488059329	0.56466416	0.372686879	0.378906663	0.18479906	0.353610664
TCGA-91-7771-01A	0.292197548	0.505472243	0.655905556	0.761207006	0.559180415	0.650349515	1	0.707220998	0.506215106	0.667108089	0.194753137	0.553607589	0.400913587	0.730963697	0.457421981	0.507539434	0.140417721	0.824582712	0.887491743	0	0.752918775	0.672961001	0.499793005	0.578972098	0.454261911	0.487551171	0.170899759	0.426292684
TCGA-91-8496-01A	0.027693512	0.321909051	0.518010954	0.829398291	0.571301979	0.630082137	1	0.598032195	0.430239625	0.599602132	0.109197722	0.606264385	0.329476595	0.814293431	0.415800399	0.586811066	0	0.840920949	0.950436765	0.063778255	0.744534775	0.646948053	0.559216013	0.601913751	0.452237809	0.490090034	0.279010147	0.319236593
TCGA-91-8497-01A	0.465257252	0.34090772	0.507920484	0.734497899	0.506815366	0.697364745	1	0.633495454	0.495815557	0.625571597	0.058738839	0.472465284	0.455528055	0.799481668	0.447293114	0.505647801	0.170046235	0.837734877	0.895946173	0	0.804963316	0.674563623	0.532675328	0.558173905	0.414651575	0.449097202	0.168944734	0.324227761
TCGA-91-A4BD-01A	0.037150534	0.257813179	0.518649889	0.761696366	0.594525099	0.679728847	1	0.583313525	0.465870882	0.639283354	0.044597453	0.555592081	0.30585767	0.929930821	0.486297435	0.644739475	0	0.881750566	0.955619817	0.164868142	0.851565641	0.606143926	0.53353824	0.549294039	0.371306731	0.363513474	0.208122181	0.31116271
TCGA-93-7347-01A	0.290986114	0.411718268	0.725839063	0.722918874	0.534887982	0.588022487	1	0.639848019	0.440049499	0.666911106	0.000976465	0.474995019	0.383752244	0.8153774	0.426439799	0.533248406	0.085682902	0.799684961	0.912602797	0	0.754332608	0.689623165	0.531644499	0.523583225	0.428348803	0.496915133	0.252543257	0.320928461
TCGA-93-7348-01A	0.272999088	0.374062368	0.41204408	0.682944147	0.566840202	0.56242044	1	0.634483193	0.41777857	0.596384257	0.235675413	0.453280353	0.317087003	0.754228537	0.366130363	0.531633665	0.070840523	0.758986374	0.715437571	0	0.79223252	0.485099015	0.472197933	0.53230844	0.399015679	0.440485596	0.198446562	0.370290391
TCGA-93-A4JN-01A	0.268490473	0.432663948	0.303319317	0.632241445	0.464897706	0.516358135	1	0.43079326	0.431667005	0.538680985	0.050449947	0.52075814	0.326956642	0.749955812	0.24508473	0.551208414	0.034448376	0.72369659	0.752578659	0	0.740593125	0.44165825	0.501251343	0.594161798	0.369368914	0.395142728	0.16189693	0.461519829
TCGA-93-A4JO-01A	0.355310113	0.49224194	0.673977062	0.732572159	0.525551742	0.591283402	1	0.573768394	0.480680661	0.636899724	0.129365701	0.51012114	0.421028892	0.783399444	0.395037613	0.575524359	0.099908158	0.793144465	0.938017034	0	0.781258312	0.676905628	0.55958036	0.61698759	0.409623896	0.444922635	0.182942653	0.386194351
TCGA-93-A4JP-01A	0.060325189	0.385418769	0.265665991	0.722903725	0.60564911	0.571972435	1	0.577843382	0.483438284	0.688643729	0.057779236	0.651593699	0.335924129	0.794745702	0.438464776	0.562471007	0.16911396	0.776113352	0.83076114	0	0.798480822	0.573619601	0.527309995	0.592136586	0.437245649	0.44338123	0.210020295	0.441996708
TCGA-95-7567-01A	0.153142538	0.551200306	0.50678565	0.699916589	0.547295841	0.651819515	1	0.579586339	0.464300234	0.586718667	0	0.560185074	0.317675619	0.728101486	0.32809947	0.324387475	0.083829755	0.749036875	0.801962308	0.108923098	0.743449849	0.542443322	0.483786293	0.536899588	0.43767686	0.367252607	0.187802634	0.351354702
TCGA-95-7948-01A	0.096862506	0.316124641	0.346919968	0.789387964	0.552160579	0.596904743	1	0.536856219	0.411564587	0.563372723	0.060734505	0.549169791	0.251016411	0.745863991	0.17176526	0.456069536	0.196315151	0.813652822	0.670774481	0	0.774027098	0.305288494	0.412876954	0.493388521	0.424249632	0.371499228	0.26200375	0.219670174
TCGA-95-8039-01A	0.043311134	0.411269226	0.529192732	0.717096912	0.504859919	0.565134125	1	0.620084928	0.397365146	0.640800484	0	0.565378791	0.245711892	0.736857675	0.293856808	0.424828809	0.03744342	0.762869322	0.837454651	0.009188499	0.717150788	0.614584247	0.492098775	0.570235367	0.333647079	0.38193727	0.235440861	0.311766279
TCGA-95-A4VK-01A	0.370767241	0.423464138	0.55430421	0.712256424	0.512923664	0.617109666	1	0.453134204	0.456970765	0.560069822	0	0.512614883	0.33221863	0.720865856	0.353892775	0.32705933	0.003409605	0.808330246	0.737370142	0.234275889	0.760429538	0.406285288	0.456508667	0.544389285	0.330644934	0.406895704	0.231361488	0.343527528
TCGA-95-A4VP-01A	0.286567807	0.525348274	0.575170821	0.715297809	0.502447639	0.705569232	1	0.48171375	0.43460897	0.481850273	0.062370783	0.476394518	0.242623533	0.735431401	0.366818922	0.316026028	0	0.795515174	0.833053555	0.068227712	0.755671947	0.455443853	0.487481171	0.560231983	0.294940483	0.346660635	0.075624327	0.355712187
TCGA-97-7546-01A	0.157694397	0.339080947	0.49956473	0.779932274	0.500836553	0.536952062	1	0.574926805	0.458849273	0.700934611	0.106610476	0.510562715	0.291138185	0.75428906	0.328429634	0.618391654	0.114185495	0.866199469	0.861506055	0	0.831168933	0.590817457	0.533638303	0.596340631	0.384004108	0.426171513	0.070665096	0.435139106
TCGA-97-7547-01A	0.29225953	0.271166485	0.370858979	0.712845901	0.554364809	0.575432016	1	0.554839312	0.436974648	0.740243858	0	0.458500359	0.363898291	0.795835312	0.325827613	0.549993162	0.111532963	0.871348246	0.797556813	0.014298915	0.890760238	0.616081631	0.522873285	0.618560739	0.45568549	0.458283506	0.189395551	0.343431903
TCGA-97-7552-01A	0.547800968	0.486796292	0.822035146	0.751339065	0.48264457	0.602415619	1	0.727951923	0.415136843	0.762659973	0.039368022	0.467428791	0.581999485	0.751001738	0.403761925	0.43208159	0	0.855547747	0.886614191	0.009404011	0.771547998	0.64730631	0.478701479	0.639961692	0.388878715	0.461813896	0.244424312	0.356640542
TCGA-97-7553-01A	0.09865677	0.417636848	0.541332982	0.801790308	0.449064686	0.455513808	1	0.675845531	0.393757628	0.693685713	0.036769743	0.518787574	0.343331715	0.820288544	0.421391597	0.678056115	0.057821229	0.798377115	0.981612867	0	0.747421961	0.715878251	0.54815387	0.650631776	0.4000234	0.394895043	0.026497191	0.336761832
TCGA-97-7941-01A	0.127604077	0.252531868	0.399429968	0.663659484	0.496363833	0.732655385	1	0.689809337	0.405068265	0.605966872	0	0.474475873	0.233053505	0.781334392	0.410725579	0.384950033	0.110248318	0.798503691	0.778382884	0.08300193	0.814636607	0.585741413	0.458344079	0.593031231	0.386602938	0.408692964	0.370516665	0.336540007
TCGA-97-8171-01A	0.01473785	0.347443137	0.273571919	0.711285554	0.575036203	0.7553731	1	0.620714856	0.486634119	0.602436983	0.148823823	0.671283375	0.276621956	0.846514551	0.256750668	0.259519945	0.211754497	0.813296133	0.68634096	0	0.816981192	0.371621555	0.496746341	0.574530103	0.456055131	0.42618744	0.365262023	0.451465066
TCGA-97-8172-01A	0.429561743	0.367356701	0.609395905	0.683177298	0.421522665	0.585790139	1	0.525414295	0.478657178	0.624762923	0.017999915	0.444670036	0.471872316	0.726604421	0.394906517	0.52220145	0.128078007	0.778482627	0.856378154	0	0.730225878	0.580331476	0.523579995	0.53401879	0.40402149	0.432544077	0.214223891	0.346148496
TCGA-97-8174-01A	0.245598956	0.35801354	0.457591818	0.703771738	0.508053528	0.505178176	1	0.577508138	0.481540389	0.684944944	0.122287073	0.50684471	0.325815501	0.750966206	0.441862237	0.51988013	0.131894007	0.802567423	0.827107759	0	0.79195517	0.613730983	0.527809512	0.58994632	0.414715466	0.451842954	0.362766954	0.493398471
TCGA-97-8179-01A	0.005049143	0.312126549	0.271321661	0.767098407	0.491617794	0.637670272	1	0.620944065	0.462505178	0.53583154	0	0.584701892	0.209164492	0.806959115	0.374787793	0.361740347	0.096278758	0.789033174	0.713278388	0.080366554	0.77500458	0.512129589	0.485367891	0.573459341	0.439799285	0.385616394	0.257319541	0.384272801
TCGA-97-8552-01A	0.19408353	0.249804391	0.377984609	0.738083052	0.486306955	0.602470928	1	0.525142788	0.338402304	0.579336751	0.045134552	0.495984417	0.274440409	0.768504296	0.369268176	0.472086383	0	0.791493198	0.85579805	0.146691831	0.804573418	0.561909837	0.466879746	0.574902879	0.357353128	0.371934228	0.257740589	0.233892046
TCGA-97-A4M0-01A	0.069414443	0.415124521	0.668569825	0.771478307	0.49141511	0.63976581	1	0.605609917	0.40707426	0.654573271	0.01712203	0.456624311	0.319144685	0.790712182	0.329599247	0.489677663	0.080624599	0.787691597	0.88819664	0	0.758728672	0.530391364	0.560701797	0.528587284	0.334917928	0.407576481	0.215718269	0.249444314
TCGA-97-A4M1-01A	0.070096027	0.186908651	0.410249162	0.723933775	0.580258542	0.644910503	1	0.600626484	0.445232348	0.580855597	0	0.608779847	0.28888016	0.851246504	0.479828436	0.544109681	0.095268566	0.813259301	0.832056043	0.044746897	0.822391342	0.595833351	0.561240224	0.583155689	0.420062393	0.468387886	0.222117178	0.364866847
TCGA-97-A4M2-01A	0.256630686	0.376203246	0.621007376	0.751519681	0.521988973	0.619287358	1	0.615484209	0.409525507	0.670582802	0	0.500553997	0.404293097	0.813568572	0.47893479	0.554617532	0.086581259	0.794682673	0.932599662	0.051816334	0.808624399	0.637641804	0.513341905	0.577715194	0.415510213	0.449369664	0.19566572	0.353208648
TCGA-97-A4M3-01A	0	0.373805272	0.305975583	0.679277184	0.521288366	0.731657822	1	0.509261142	0.47827095	0.463478542	0.250629872	0.494195153	0.214806147	0.756747192	0.349684917	0.498753533	0.073576771	0.773671436	0.679313521	0.132645069	0.847108232	0.440626779	0.467669959	0.51624537	0.415341323	0.416158901	0.269683776	0.395643636
TCGA-97-A4M5-01A	0.183663388	0.347250918	0.42357867	0.68666236	0.604017963	0.706055362	1	0.649015837	0.422819441	0.657400583	0.049965361	0.577429715	0.308405792	0.738761399	0.479207974	0.518600302	0.070338677	0.776205334	0.817779399	0	0.807453325	0.601260297	0.493632166	0.581862853	0.387350544	0.422988095	0.197354747	0.378310551
TCGA-97-A4M7-01A	0.214757846	0.364331091	0.484726571	0.713607862	0.515068486	0.546558596	1	0.607923016	0.359657056	0.619345828	0.077010178	0.484583542	0.289264502	0.805446518	0.323687959	0.507281596	0	0.75560638	0.851069072	0.022132898	0.75680966	0.649150347	0.527726878	0.595909385	0.353149421	0.400732318	0.168974301	0.301097931
TCGA-99-AA5R-01A	0.470088146	0.517928301	0.785422534	0.717196299	0.566147501	0.602816879	1	0.559764002	0.490283525	0.68332881	0.19473315	0.592209732	0.544505667	0.787272182	0.433026841	0.596818101	0.135107286	0.793449342	0.906103549	0	0.803376279	0.628523891	0.601015788	0.625488934	0.486763703	0.51704954	0.197101142	0.458675005
TCGA-J2-A4AE-01A	0.308954555	0.512996614	0.519509281	0.729135002	0.516032258	0.632782162	1	0.647568282	0.470835881	0.643021349	0.209783492	0.508252431	0.357065788	0.869875343	0.259130719	0.510462109	0.068469887	0.817102389	0.798777455	0	0.832451984	0.534059958	0.505856843	0.528935081	0.388852767	0.442449042	0.233215311	0.484369536
TCGA-L4-A4E6-01A	0.187095464	0.352743991	0.505105424	0.751637732	0.578470062	0.614697276	1	0.662409906	0.469188037	0.74339921	0.164615767	0.577645114	0.402007608	0.852934196	0.559124789	0.685937118	0.155414158	0.827064952	0.976223827	0	0.799764905	0.734373258	0.616543591	0.615389413	0.478323699	0.510195798	0.226094577	0.416573006
TCGA-L9-A443-01A	0.050798694	0.436763379	0.524524717	0.687977815	0.523295577	0.685572937	1	0.533111568	0.457654696	0.572955168	0	0.478681829	0.169412356	0.780567024	0.343520903	0.5550111	0.052038969	0.768098756	0.73815921	0.156636047	0.758745748	0.333199104	0.503682288	0.595545709	0.425893779	0.412099868	0.281244339	0.36694882
TCGA-L9-A7SV-01A	0.024863929	0.458010855	0.401502508	0.620959465	0.518030031	0.827562806	1	0.548810552	0.460517229	0.477164001	0.167092143	0.606494364	0.276472326	0.864262493	0.160486231	0.296577612	0.146114311	0.777289004	0.57021554	0	0.74863134	0.358782914	0.468230103	0.481634787	0.41818911	0.353242288	0.278340669	0.424623904
TCGA-MP-A4T6-01A	0.142280421	0.318350053	0.505697667	0.782300527	0.533062947	0.746393615	1	0.494942235	0.41735448	0.670368254	0.013789423	0.543279594	0.313047643	0.743149732	0.414338031	0.477400234	0	0.799534768	0.798068018	0.077089275	0.820752787	0.493670357	0.527020175	0.490374088	0.382069	0.436204381	0.244617956	0.334006259
TCGA-MP-A4TD-01A	0.344249489	0.517208507	0.497100278	0.694821323	0.580518919	0.752435134	1	0.59151795	0.474110805	0.527009169	0.147146879	0.522863365	0.372785035	0.744499422	0.381041766	0.471305658	0.121343195	0.780876468	0.801305934	0	0.771181403	0.577229285	0.510094572	0.511365021	0.437843675	0.452423428	0.240024746	0.412830633
TCGA-MP-A4TH-01A	0.528828514	0.340108069	0.647525612	0.734394795	0.409123951	0.596617942	1	0.474353323	0.402831781	0.627475156	0.036930886	0.414911423	0.548720186	0.667479356	0.310231464	0.396139982	0.182393875	0.802596455	0.823464715	0	0.765632234	0.540452509	0.489042414	0.516259	0.359056496	0.421332416	0.206225052	0.368942749
TCGA-MP-A4TJ-01A	0.421656003	0.533103226	0.792710757	0.693147111	0.450356564	0.607230732	1	0.553415738	0.394881617	0.654498186	0.103792075	0.415171187	0.498649143	0.711171727	0.303256352	0.548716046	0	0.796953509	0.926287998	0.017733594	0.709106463	0.667759997	0.483813174	0.56402254	0.349041395	0.420661809	0.06333403	0.347877284
TCGA-MP-A5C7-01A	0	0.378486099	0.331396177	0.703454356	0.560959989	0.705118836	1	0.545996558	0.431877367	0.456558524	0.075670867	0.537341906	0.188884605	0.769885216	0.274995783	0.366599299	0.225821466	0.826916858	0.593104272	0.133320513	0.845021348	0.346101093	0.470557093	0.545909923	0.430885037	0.392399836	0.318454419	0.421943793
TCGA-NJ-A4YG-01A	0.067008279	0.36384844	0.413237113	0.734333061	0.564630883	0.614631367	1	0.561803924	0.411259381	0.580824435	0	0.474989665	0.24695653	0.767262902	0.385457674	0.451547781	0.146795849	0.756849437	0.775589924	0.008010557	0.717218451	0.540450267	0.473657393	0.553640367	0.432119558	0.36943311	0.212218601	0.364793432
TCGA-NJ-A55R-01A	0.337113632	0.387456139	0.267809833	0.759069665	0.566863551	0.769782627	1	0.62189806	0.554135652	0.480249588	0	0.506117412	0.277954221	0.778577972	0.259679686	0.452808125	0.105890641	0.837179201	0.660995609	0.010158133	0.858575147	0.350113064	0.52571999	0.494517011	0.372964576	0.38144911	0.280661458	0.34719215
TCGA-NJ-A7XG-01A	0.050953627	0.339946804	0.295816091	0.737400497	0.593289749	0.612128498	1	0.499819763	0.413511206	0.577203862	0	0.504940548	0.112009194	0.904619147	0.240963133	0.450172982	0.057734195	0.791043972	0.644357406	0.081120374	0.78930785	0.24289568	0.460728101	0.494839739	0.331510814	0.33441889	0.271081182	0.415365165
TCGA-O1-A52J-01A	0	0.361020514	0.367776501	0.799334921	0.556022046	0.708326049	1	0.599709882	0.402674176	0.660073171	0.081630647	0.590177895	0.318161352	0.914618986	0.472133451	0.567321919	0.162163204	0.817497954	0.939923765	0.120322038	0.819911627	0.677773511	0.580684045	0.605442954	0.448073919	0.431705384	0.355130657	0.36465726
TCGA-S2-AA1A-01A	0.548853989	0.492485984	0.713915275	0.753175732	0.572718278	0.627073925	1	0.635821931	0.486529997	0.644602565	0.299768778	0.538076945	0.584963357	0.697528699	0.402420617	0.571669664	0.162654421	0.80595166	0.833513816	0	0.809776684	0.599776335	0.553700942	0.591374008	0.467571276	0.574900119	0.311696368	0.38136234
TCGA-05-4250-01A	0.045799351	0.619779964	0.632519724	0.77001345	0.525104214	0.674327513	1	0.680834692	0.416779774	0.665548873	0.013889422	0.617207413	0.253443141	0.778550375	0.331877506	0.42742692	0	0.822474308	0.862167262	0.034392987	0.692914612	0.669954979	0.505874023	0.599114389	0.500603981	0.447952346	0.238912113	0.317852218
TCGA-05-4382-01A	0.250254803	0.433110727	0.393738826	0.719046845	0.529118141	0.61476906	1	0.691608084	0.425210401	0.666739415	0.001852169	0.582498141	0.438282699	0.762060692	0.496647889	0.423015315	0.10483185	0.782083067	0.935434525	0	0.710886393	0.792457495	0.547754823	0.635328592	0.511660318	0.463970148	0.214394592	0.254953455
TCGA-05-4389-01A	0.122538641	0.512994708	0.727945318	0.772920953	0.64268133	0.728227116	1	0.715060403	0.43510673	0.662163395	0	0.678172936	0.366500797	0.840201166	0.546849739	0.47143561	0.123374897	0.846648253	0.902699815	0.093458135	0.750268461	0.699888193	0.491833289	0.601852762	0.491844698	0.450597093	0.250095824	0.319482636
TCGA-05-4390-01A	0.100046759	0.469709944	0.293994984	0.762468646	0.603637083	0.749627378	1	0.680542993	0.473578063	0.474955298	0	0.665402157	0.238182724	0.754938844	0.340592064	0.525048413	0.192170515	0.803029348	0.809131786	0.173391713	0.727633723	0.58583503	0.486062422	0.547822686	0.451512806	0.389386266	0.186513308	0.416764597
TCGA-05-4397-01A	0	0.715612167	0.47789868	0.919820718	0.780578433	0.837449236	0.994998676	0.784319801	0.618015011	0.768867237	0.167904808	0.734801947	0.447247346	0.961385884	0.547827722	0.356665471	0.169210358	1	0.944359047	0.038291415	0.915348582	0.679816197	0.563456123	0.583804499	0.606918872	0.482894164	0.335359292	0.502660141
TCGA-05-4398-01A	0.099212304	0.593762949	0.42201692	0.768682614	0.530032058	0.624782307	1	0.693110417	0.39905332	0.703764552	0.010855438	0.58356065	0.366027347	0.781927342	0.323243529	0.451085365	0	0.842523862	0.995586748	0.101739476	0.789209348	0.74045568	0.549707024	0.584306093	0.530836352	0.445751409	0.181604506	0.23144409
TCGA-05-4402-01A	0.199202344	0.423368961	0.375289119	0.756114301	0.596018642	0.626716361	1	0.71945217	0.458882286	0.67013551	0	0.650670301	0.384530811	0.809048622	0.391463085	0.480195615	0.187331773	0.80173364	0.834797487	0.079422951	0.745177434	0.636876372	0.514169184	0.619344939	0.492750879	0.447028192	0.242456651	0.412100163
TCGA-05-4403-01A	0.087549363	0.285231604	0.474403864	0.764154708	0.553823458	0.782599533	1	0.79590048	0.389100713	0.666934377	0	0.611149053	0.295022587	0.801899245	0.411913274	0.507870524	0.056191434	0.847773323	0.916654945	0.109984817	0.75187708	0.712140328	0.518316065	0.618634097	0.420882854	0.446504385	0.323483889	0.284753818
TCGA-05-4415-01A	0.076574056	0.628612886	0.548026201	0.722784067	0.534543347	0.706768225	1	0.599011337	0.666125894	0.494875549	0.030996738	0.696669413	0.191114562	0.749527787	0.235803132	0.411022654	0.021346787	0.853605984	0.772688342	0	0.731616206	0.556630423	0.421132146	0.533301115	0.493596917	0.391402587	0.146767373	0.585763672
TCGA-05-4418-01A	0.291426465	0.523824865	0.621298485	0.784085355	0.557604973	0.638039277	1	0.653258892	0.534186338	0.608701854	0.060212384	0.66141187	0.400513752	0.777226152	0.467455475	0.484920715	0	0.850125584	0.946732759	0.233277351	0.723791814	0.609819296	0.498579594	0.52771156	0.47422775	0.460228265	0.285798681	0.425825645
TCGA-05-4420-01A	0.068907933	0.502983858	0.35755665	0.772172787	0.57212044	0.78803995	1	0.646113349	0.435475627	0.441873024	0	0.625839646	0.162662477	0.869113144	0.321226774	0.397376803	0.147733782	0.838946044	0.793149464	0.269790327	0.809871634	0.490044197	0.409189124	0.544658628	0.431731408	0.348705065	0.185272782	0.429571825
TCGA-05-4424-01A	0.090978232	0.564337221	0.468032463	0.761475283	0.644736779	0.683911001	1	0.681232471	0.544963853	0.725548898	0.168585497	0.640158094	0.375646445	0.922392743	0.500491231	0.597059624	0.172615533	0.886888566	0.959761022	0	0.793144106	0.736383013	0.561017251	0.690815238	0.473670181	0.485406875	0.20070477	0.467855554
TCGA-05-4425-01A	0	0.540009248	0.505527059	0.758611451	0.668316754	0.654411656	1	0.579218856	0.438215401	0.747255088	0.005847555	0.556208266	0.330773118	0.787497829	0.514007633	0.559954325	0.308432557	0.779099156	0.932066258	0.003067682	0.772887016	0.724265006	0.600954232	0.69178292	0.411599349	0.473344788	0.27217553	0.436357747
TCGA-05-4426-01A	0.018378929	0.372902331	0.382605119	0.718561312	0.566334182	0.561049144	1	0.703135652	0.438387767	0.650222905	0	0.531118014	0.265072003	0.861067769	0.390245865	0.450662547	0.054846576	0.796946475	0.80247764	0.2297601	0.7986007	0.691306879	0.546209293	0.610875659	0.502930647	0.440518936	0.265288315	0.379396465
TCGA-05-4427-01A	0.14204101	0.55480619	0.469948468	0.705294105	0.598460461	0.69882385	1	0.693156598	0.52258791	0.674049774	0.20426644	0.580231433	0.401559123	0.787674727	0.342599032	0.468383725	0.103537208	0.80259013	0.834469916	0	0.777949234	0.703001936	0.521412108	0.605901267	0.553596478	0.434357493	0.283887557	0.482617935
TCGA-05-4430-01A	0.066043195	0.420176549	0.466178824	0.735755996	0.569996599	0.559979613	1	0.627268371	0.426894289	0.601826502	0.114863971	0.600307418	0.28242756	0.758553386	0.401663819	0.626144067	0.117133053	0.778092043	0.888749895	0	0.727513454	0.700126116	0.555661551	0.601503946	0.42195899	0.401435516	0.215686879	0.347928175
TCGA-05-4432-01A	0.214073415	0.504007192	0.482912241	0.771960672	0.558765982	0.753284302	1	0.590560507	0.479061487	0.538336199	0	0.527924275	0.354707009	0.842993307	0.365963603	0.536835415	0.078154427	0.822241777	0.869794114	0.032113325	0.705860195	0.62986878	0.468866968	0.60828861	0.415831459	0.365875349	0.175401456	0.404405921
TCGA-05-4434-01A	0.222784958	0.504499795	0.558627571	0.745741303	0.531259603	0.612873774	1	0.647878787	0.436290685	0.664579897	0.011159146	0.548669854	0.3605059	0.730300413	0.474513005	0.459153569	0	0.773911212	0.950742064	0.108997404	0.699192301	0.786695132	0.554477427	0.553390123	0.441567337	0.453094085	0.191666925	0.346819736
TCGA-05-5420-01A	0.411211939	0.618059106	0.79446347	0.742984162	0.592451688	0.644157468	0.908500007	0.688563071	0.49085134	0.656118933	0.160521242	0.577212362	0.506122079	0.699156575	0.511118597	0.567604	0	0.806207933	1	0.219550747	0.664858624	0.696070648	0.517193274	0.602793344	0.517855849	0.494476043	0.180388649	0.40689838
TCGA-05-5428-01A	0	0.524904195	0.533619663	0.841675214	0.611994034	0.848751211	1	0.638789348	0.5537577	0.602931307	0.116120748	0.67847899	0.286593213	0.829194381	0.410283284	0.552593099	0.123269207	0.851913747	0.898182857	0.212511119	0.696766788	0.668076928	0.597403096	0.573089783	0.539962708	0.456925581	0.279326254	0.391723565
TCGA-05-5429-01A	0.08027363	0.463882275	0.45265602	0.727954463	0.539177245	0.704313278	1	0.694043808	0.365039717	0.537326791	0.073821716	0.564548288	0.196291866	0.766217408	0.34227786	0.506695876	0.019932158	0.845786941	0.721551148	0	0.758077439	0.369930725	0.456103543	0.599384775	0.492610414	0.427758278	0.368632309	0.352006347
TCGA-35-4122-01A	0.261014172	0.634659401	0.760739628	0.82367826	0.605248577	0.606399726	0.93146207	0.717036254	0.482260689	0.65648449	0.138682076	0.657906124	0.461177831	0.775852904	0.523839787	0.606885276	0	0.814157456	1	0.124409037	0.665309124	0.753788341	0.571123878	0.643245433	0.567241209	0.525731376	0.260896847	0.323522693
TCGA-35-4123-01A	0.108292978	0.622180559	0.836013563	0.766601687	0.551875988	0.631733859	1	0.64451212	0.402957088	0.624822905	0.00896769	0.604975205	0.370070995	0.769188419	0.364966569	0.558411921	0.039512689	0.810722161	0.989529705	0	0.678978857	0.730775704	0.565746925	0.608325143	0.564659036	0.476179215	0.198817747	0.367251089
TCGA-35-5375-01A	0.203607332	0.668917354	0.825989598	0.838394079	0.7475043	0.693120421	0.970012928	0.615315725	0.578709691	0.593576793	0.10514148	0.764745855	0.406363367	0.902308923	0.435466568	0.426824191	0.163569614	0.92546054	1	0	0.778919513	0.672351667	0.601934801	0.681795719	0.524141501	0.514288933	0.280642972	0.396979112
TCGA-38-4625-01A	0.143708385	0.72647213	0.564488183	0.777618652	0.581243364	0.696917224	1	0.649961303	0.521748765	0.695689135	0.150394075	0.6752635	0.411282398	0.789108652	0.44407231	0.514857757	0	0.880450176	0.914003218	0.09197739	0.792209826	0.706833562	0.47049504	0.635394516	0.520837266	0.461857218	0.217955623	0.398234724
TCGA-38-4627-01A	0.020402344	0.353807115	0.418722651	0.700031623	0.573657278	0.5832366	1	0.672477122	0.495595428	0.682653218	0	0.673137074	0.222153462	0.762550927	0.469012037	0.5147519	0.197587222	0.80229926	0.915089879	0.01080998	0.728421362	0.721310775	0.528456832	0.583304139	0.470415124	0.446003464	0.173500391	0.336930004
TCGA-38-4629-01A	0.131580829	0.560323729	0.620966279	0.789765524	0.571380669	0.632830002	1	0.758739025	0.456031431	0.727529166	0.035238324	0.685363973	0.39042202	0.798561132	0.52324924	0.518278331	0	0.823332111	0.996532089	0.081594798	0.7156984	0.817102028	0.647205105	0.665460844	0.576242187	0.496871942	0.25006743	0.339054259
TCGA-38-4630-01A	0.121405715	0.633334103	0.464443751	0.730515594	0.678032516	0.657520415	1	0.649216734	0.591283927	0.565004513	0.225888359	0.642846878	0.326396351	0.78990246	0.363909407	0.389280634	0.28749845	0.816799458	0.736961134	0	0.829324786	0.634720532	0.500269061	0.620434188	0.522664378	0.424372444	0.274335235	0.492700027
TCGA-38-4631-01A	0.056362672	0.600436625	0.521419131	0.802734188	0.5680152	0.827161966	1	0.666727022	0.47558744	0.508945976	0	0.6553116	0.275011332	0.797300563	0.351084638	0.41734945	0.034354189	0.89074147	0.843404757	0.212987156	0.751251391	0.457202275	0.402539213	0.592372168	0.441953988	0.40231306	0.371170939	0.343805472
TCGA-38-4632-01A	0	0.644016463	0.566537205	0.814076636	0.595805921	0.649010411	1	0.685878853	0.432534797	0.631309076	0.058828826	0.613217798	0.307717606	0.891113759	0.398812864	0.464360792	0.125635749	0.836755434	0.937932291	0.09011479	0.708701101	0.699383927	0.559156752	0.540368313	0.527755631	0.443879472	0.206172847	0.383759183
TCGA-38-6178-01A	0.06122312	0.378624814	0.21809431	0.637854465	0.484942777	0.512434613	1	0.554121786	0.413780912	0.607779907	0	0.54457164	0.218601209	0.727793229	0.256380665	0.482595962	0.025175325	0.738927702	0.691205952	0.036523895	0.760211618	0.429172595	0.455004748	0.570687226	0.360396079	0.364097542	0.145670729	0.310422384
TCGA-38-A44F-01A	0.387792148	0.344452607	0.589272268	0.724919203	0.474732918	0.642174277	1	0.680717795	0.368114815	0.616416747	0.074737998	0.458447948	0.373158494	0.747431403	0.467347308	0.490126869	0.000557348	0.767235963	0.868488194	0	0.742999635	0.636341101	0.479518241	0.583733933	0.380162165	0.408907035	0.248454791	0.262233468
TCGA-44-2656-01A	0.181162367	0.559503154	0.687921651	0.758669233	0.440572612	0.669231379	1	0.635299689	0.46021491	0.774533346	0.018745326	0.586192722	0.451661512	0.785280242	0.312857362	0.452266393	0.036148328	0.810068294	0.892990063	0	0.689376118	0.718931654	0.483735745	0.594537696	0.419291714	0.373331464	0.130853301	0.341377261
TCGA-44-2662-01A	0	0.61838217	0.32954857	0.809077301	0.538382954	0.669722692	0.974635746	0.814773587	0.496229267	0.742461917	0.040705608	0.638713342	0.338065034	0.922508279	0.466429868	0.558735049	0.036810495	0.830346704	1	0.207129067	0.764759433	0.893606845	0.562627902	0.676187687	0.569653689	0.467081717	0.31354176	0.388919226
TCGA-44-2662-01B	0	0.72786992	0.243123164	0.835412595	0.524138866	0.715109087	1	0.840391431	0.727573442	0.891959921	0.371125956	0.537531104	0.433145557	0.979790145	0.457774264	0.607232942	0.223716233	0.871242175	0.90890261	0.258641529	0.870309056	0.944702887	0.729625528	0.737193201	0.569304537	0.543375654	0.343773691	0.683218892
TCGA-44-2665-01A	0.023267086	0.46112145	0.322349609	0.757832845	0.627946818	0.584494165	1	0.670517611	0.454049038	0.675558825	0	0.584453808	0.219076364	0.777017513	0.434730507	0.487818985	0.268336482	0.773604394	0.892115657	0.097071356	0.742365116	0.72094868	0.533623705	0.567469334	0.530594272	0.43438835	0.243101483	0.346548617
TCGA-44-2668-01A	0.047230235	0.694242152	0.537362813	0.807492027	0.534244818	0.636315104	1	0.742216204	0.476854876	0.766052749	0.044170135	0.562896667	0.382807223	0.760467683	0.438168255	0.601132256	0	0.809780581	0.966462694	0.240507532	0.747851081	0.775229084	0.570144859	0.672234547	0.60343213	0.498542941	0.346973029	0.437215077
TCGA-44-2668-01B	0.104304097	0.698692698	0.368050172	0.827104692	0.391524247	0.592567605	1	0.694347196	0.492488975	0.823549046	0.162174252	0.402449873	0.408674382	0.780730012	0.31886225	0.553858486	0	0.831840067	0.964683781	0.266362579	0.775537239	0.746777553	0.579824551	0.683004581	0.51852982	0.499445704	0.293704353	0.493597732
TCGA-44-3396-01A	0.241343573	0.554107816	0.600023367	0.767984352	0.488049706	0.606122884	1	0.74350764	0.470100954	0.68654572	0.085447591	0.577793402	0.376807718	0.793804042	0.376999469	0.493965063	0	0.816825841	0.915732362	0.149909448	0.749514636	0.771057434	0.533458039	0.611476879	0.495361628	0.443340106	0.193345786	0.327304234
TCGA-44-3398-01A	0.075870431	0.478890596	0.605609479	0.817149137	0.581947131	0.614028651	1	0.702997578	0.42822596	0.618534035	0	0.593123749	0.242652475	0.840033055	0.370490078	0.520617885	0.149868727	0.810751487	0.963537908	0.093125694	0.730454413	0.776461247	0.526719763	0.612883989	0.461217532	0.467248903	0.092906053	0.351201261
TCGA-44-3917-01A	0.152976756	0.743532929	0.701054302	0.842367359	0.637931495	0.700081095	1	0.683723956	0.622976686	0.693606462	0.245293086	0.700050139	0.383256899	0.808143175	0.399831952	0.461138771	0.253096385	0.903808728	0.957547421	0	0.689558041	0.845584772	0.556414777	0.678931672	0.523246554	0.546594117	0.256400542	0.544647535
TCGA-44-3918-01A	0.247194849	0.537051737	0.758941677	0.752830827	0.572478801	0.673804096	1	0.593640775	0.49016965	0.739972362	0.077658893	0.586452225	0.474524884	0.715823384	0.401841565	0.463741289	0	0.77512073	0.947301239	0.042928389	0.659577639	0.704482265	0.569564898	0.671898736	0.494498404	0.493231159	0.220787493	0.361118459
TCGA-44-3919-01A	0.277097946	0.460531559	0.623220635	0.818194332	0.545073581	0.632266044	1	0.672296353	0.491556898	0.715836064	0.016516483	0.584056104	0.409387134	0.823876764	0.382168096	0.519561215	0.144279023	0.799694769	0.918619925	0	0.743664875	0.698847971	0.554778394	0.582227808	0.4581776	0.45523993	0.235195847	0.400055318
TCGA-44-4112-01A	0	0.442795135	0.446598732	0.697521302	0.505963891	0.594088499	1	0.648702275	0.384508922	0.636330367	0.030436019	0.571973482	0.262784157	0.690073955	0.318322133	0.536220777	0.030570409	0.783902408	0.756183586	0.010769703	0.670598755	0.5684633	0.484888496	0.51949755	0.441424337	0.395574148	0.141636824	0.349533741
TCGA-44-5643-01A	0.277587445	0.69778521	0.602872652	0.772506956	0.700024881	0.641054397	1	0.755182568	0.590246111	0.651004924	0.171333934	0.65383718	0.452353402	0.847814673	0.434871017	0.38010555	0.319852425	0.901814239	0.823045172	0	0.845111869	0.550062264	0.497075329	0.592213739	0.484223579	0.470662611	0.319827746	0.508709381
TCGA-44-5644-01A	0	0.465732485	0.330642718	0.742741277	0.569927178	0.863273015	1	0.606089098	0.514877109	0.343967685	0.015999154	0.623669766	0.088044555	0.638385733	0.143890023	0.328432927	0.205442234	0.861988796	0.66132221	0.219670853	0.776207283	0.320750045	0.521057511	0.539017717	0.360907989	0.296654663	0.27130816	0.330079433
TCGA-44-6145-01A	0.431991579	0.541134097	0.742456188	0.815314283	0.543090263	0.56059419	1	0.701959098	0.50280225	0.727170224	0.017330547	0.576192424	0.471638706	0.768737388	0.482631839	0.4725541	0	0.828093102	0.975252107	0.238695963	0.786041527	0.632776872	0.507528424	0.684813427	0.507332075	0.483711518	0.179244094	0.409930826
TCGA-44-6774-01A	0.056208241	0.41864615	0.290517482	0.695031051	0.585405829	0.658219766	1	0.751348574	0.505720832	0.659397997	0.123412484	0.542256454	0.251241067	0.792091116	0.454928201	0.571463073	0.235521886	0.791664594	0.902073444	0	0.788401227	0.728591506	0.559010416	0.582284693	0.499367043	0.463577743	0.085668988	0.340523629
TCGA-44-6775-01A	0.08704577	0.440757577	0.271122628	0.778788813	0.539165009	0.620262236	1	0.704422751	0.452559298	0.73363441	0	0.547721577	0.345680669	0.777799656	0.496335	0.500954507	0.272937189	0.781434347	0.856560958	0.029702236	0.746626318	0.818537576	0.531413735	0.669508226	0.500579173	0.456604427	0.261810601	0.418390455
TCGA-44-6777-01A	0.213826201	0.372144632	0.404821242	0.749583138	0.503180605	0.545479755	0.93115319	0.743656234	0.431969071	0.738572276	0	0.565731	0.400706883	0.809717478	0.468332652	0.595407584	0.176160584	0.813148653	1	0.050070834	0.713690612	0.853172156	0.550456988	0.571339963	0.468885213	0.46604201	0.146360334	0.328780308
TCGA-44-6779-01A	0.083593077	0.542298696	0.730034792	0.782034878	0.536665689	0.528315178	1	0.716445823	0.521058773	0.803181939	0.026107937	0.642603724	0.338737558	0.803152964	0.476918657	0.39685863	0	0.83215575	0.940720512	0.171148874	0.725046244	0.749010767	0.532730866	0.654194848	0.507010896	0.436824872	0.204349512	0.370494626
TCGA-44-7660-01A	0.183283239	0.540314815	0.42045892	0.710304013	0.674718417	0.751939792	1	0.597975991	0.512591013	0.552935063	0.158138844	0.62819056	0.363606057	0.835097245	0.477123256	0.132829225	0.20878177	0.796809279	0.859275014	0	0.766204542	0.464690147	0.450311916	0.548803677	0.474077316	0.390439558	0.20626077	0.404561951
TCGA-44-7661-01A	0.017195587	0.605651391	0.434136306	0.706291794	0.475839766	0.56509807	1	0.696123167	0.432200721	0.681494513	0.034951845	0.616619463	0.271153855	0.765329848	0.3504341	0.521338355	0.054004371	0.761882629	0.939113378	0	0.742291508	0.762707553	0.507265311	0.598081187	0.536487842	0.442652864	0.066582875	0.403757138
TCGA-44-7662-01A	0.156470064	0.502480413	0.503150055	0.694719803	0.545353816	0.648757883	1	0.655463803	0.466764405	0.623353725	0	0.616895267	0.341000435	0.774060427	0.426663519	0.516657259	0.144372309	0.759502395	0.86572317	0.139582068	0.701098465	0.701537685	0.523527924	0.592305084	0.560930232	0.420398413	0.199569663	0.411662568
TCGA-44-7667-01A	0	0.625640118	0.457457376	0.750600475	0.62795188	0.72412922	1	0.605588818	0.555656538	0.525906691	0.094684694	0.715706487	0.248643194	0.836870494	0.383948959	0.368670436	0.007074934	0.873316014	0.887808257	0.044606894	0.777386614	0.537810114	0.429420325	0.622117253	0.55597534	0.424777721	0.187075046	0.478849217
TCGA-44-7669-01A	0.188388834	0.679252668	0.563087876	0.775399545	0.613514966	0.751145955	1	0.748345116	0.68318776	0.683017219	0.180665661	0.720773452	0.401799587	0.94196005	0.467408156	0.570777127	0.245316589	0.904008493	0.921564413	0	0.850497442	0.763915566	0.573603096	0.672346867	0.475339172	0.446616156	0.191349043	0.570001114
TCGA-44-7670-01A	0.083628796	0.594688208	0.303263359	0.735453434	0.597420339	0.779997151	1	0.533125697	0.459492047	0.483829758	0.017867719	0.585349519	0.246192666	0.787519655	0.31082921	0.403386665	0.160087954	0.801687753	0.650481633	0	0.835334827	0.555668999	0.42896378	0.55642886	0.469953972	0.391734186	0.237464645	0.397042343
TCGA-44-7672-01A	0.412831981	0.569811206	0.649617267	0.769635873	0.547070492	0.630768105	1	0.72407457	0.435222978	0.697294224	0.067613131	0.613106751	0.477723336	0.740087324	0.434528025	0.490771456	0	0.837191753	0.98392891	0.020757837	0.745932883	0.789716446	0.555226566	0.632511298	0.574953355	0.475831508	0.156311996	0.35184214
TCGA-44-8117-01A	0.067715951	0.381739225	0.406884469	0.725233402	0.514211705	0.713533836	1	0.634022758	0.520130487	0.569764696	0.094943469	0.606435536	0.267077862	0.810522024	0.338161441	0.492664301	0.192780311	0.800620426	0.73500934	0	0.740420103	0.598680943	0.501425366	0.560652716	0.403700952	0.381958476	0.297831752	0.415815537
TCGA-44-8119-01A	0.128455366	0.461620983	0.467808364	0.745780846	0.589769651	0.739183765	1	0.616888955	0.518518293	0.549648206	0	0.521535605	0.192599662	0.775373245	0.361412835	0.449455504	0.162926811	0.777728898	0.887299004	0.081764174	0.748287582	0.646962048	0.405215388	0.518693073	0.390394676	0.372816023	0.074535245	0.405703464
TCGA-44-A47B-01A	0.062708971	0.537170907	0.603438141	0.741711257	0.615826686	0.686599728	1	0.543951203	0.551232606	0.616449165	0.143869184	0.552986824	0.31949422	0.801639169	0.38529476	0.517741108	0.22279396	0.787996522	0.804970106	0	0.752905246	0.588737825	0.537365952	0.581320566	0.441404272	0.410343953	0.287665467	0.462585665
TCGA-44-A47G-01A	0.359088328	0.531727824	0.688775169	0.753360568	0.469626432	0.579260496	1	0.633141257	0.378288688	0.682555998	0.039622357	0.450104097	0.397939843	0.738275517	0.346639567	0.499004833	0	0.782872093	0.909083745	0.0523216	0.720220244	0.674689801	0.510734947	0.506384169	0.462812598	0.450839026	0.143893877	0.313125682
TCGA-44-A4SS-01A	0.193764714	0.559807814	0.721676178	0.711231973	0.537736961	0.671567504	1	0.773921441	0.454197176	0.719627512	0.100468982	0.595764058	0.369113144	0.822377822	0.519945273	0.469861139	0.027139275	0.84285968	0.901219144	0	0.805391137	0.758331522	0.519750338	0.646576838	0.563917228	0.47878292	0.331186416	0.379974458
TCGA-44-A4SU-01A	0.376297174	0.361902531	0.449083581	0.767121939	0.525906139	0.648198746	1	0.569624423	0.377671568	0.616449364	0	0.568403821	0.354968045	0.800591022	0.284674533	0.506648632	0.157109536	0.775858803	0.741283277	0.031959672	0.798936971	0.49266275	0.494884228	0.596987404	0.439080488	0.430563033	0.231478585	0.349296515
TCGA-49-4487-01A	0.505558439	0.699890963	0.763618157	0.740376686	0.602925957	0.613106399	1	0.560255813	0.488170945	0.629251153	0.149608102	0.611611975	0.588071898	0.752604805	0.433248711	0.553335642	0.09067562	0.831289301	0.929879373	0	0.755137015	0.586542552	0.558852413	0.594475393	0.476945513	0.525152385	0.218284427	0.548911884
TCGA-49-4488-01A	0.136036803	0.546295231	0.580268938	0.839252256	0.641878597	0.818059493	1	0.595963666	0.392716698	0.594060859	0	0.67672707	0.337123479	0.832547242	0.328269818	0.467326376	0.101386218	0.839827083	0.863368503	0.02696898	0.744494453	0.602507854	0.578599092	0.53598376	0.491596977	0.434396473	0.264780859	0.290693257
TCGA-49-4490-01A	0.066671198	0.361661885	0.428925627	0.778685413	0.593656244	0.620041529	1	0.621495076	0.420803329	0.585059858	0	0.602669975	0.247712605	0.795396116	0.33184394	0.44089431	0.145589622	0.816249607	0.791874032	0.153653762	0.741046784	0.36089791	0.538418201	0.572376035	0.479161705	0.43896401	0.26814212	0.272224611
TCGA-49-4494-01A	0.107833895	0.590226305	0.589827104	0.819144011	0.592817319	0.659901759	1	0.630990723	0.43745847	0.620552072	0	0.681704242	0.248175589	0.8148353	0.393596277	0.357401023	0.088675148	0.8366759	0.855126162	0.051076284	0.681141825	0.606641496	0.484829601	0.554759414	0.473460876	0.430856663	0.216736507	0.402054492
TCGA-49-4505-01A	0.146607776	0.306545845	0.542270806	0.81033662	0.617231682	0.647287291	1	0.696506866	0.32957043	0.625662707	0.066273342	0.573611607	0.249961749	0.788853267	0.287953981	0.629101828	0.037456757	0.80004607	0.943383666	0	0.716135922	0.646269103	0.542678056	0.567667094	0.394796937	0.350633831	0.171154981	0.225998721
TCGA-49-4506-01A	0.145972811	0.628894144	0.764048143	0.765697557	0.547141857	0.636953817	1	0.571305293	0.495360072	0.591098552	0	0.598458166	0.296617915	0.724309805	0.355204352	0.237944286	0.024002119	0.839467676	0.891898289	0.113544824	0.642920121	0.486923029	0.418929929	0.543869967	0.383578043	0.402895293	0.118080968	0.334873139
TCGA-49-4507-01A	0.235097097	0.625696702	0.801549609	0.745191799	0.670811876	0.602153159	1	0.569504906	0.501298593	0.622154948	0.035464779	0.677817449	0.320280558	0.683011265	0.476300863	0.339537466	0	0.784873021	0.901735475	0.279156198	0.689261876	0.517858051	0.50413462	0.588980034	0.493791622	0.422111972	0.317347888	0.324685435
TCGA-49-6742-01A	0	0.443652541	0.281681297	0.763423045	0.60406889	0.76516713	1	0.62476032	0.531495538	0.515939591	0.023822896	0.67084488	0.153877034	0.79238932	0.499212941	0.411407992	0.144032946	0.87653514	0.694021408	0.199766136	0.801513077	0.363946246	0.423695104	0.564693728	0.371347239	0.378985807	0.27421746	0.550640109
TCGA-49-6743-01A	0.082225776	0.671874563	0.406819119	0.746277707	0.623146664	0.717789521	1	0.652598218	0.504895725	0.671126185	0	0.574894739	0.297605809	0.831442463	0.356437212	0.503053314	0.097559082	0.866396912	0.897196511	0.248590648	0.749465251	0.698789366	0.481547528	0.6681049	0.43985823	0.448752934	0.200290363	0.388426009
TCGA-49-6744-01A	0.20766457	0.452602388	0.641595323	0.80119058	0.535315941	0.609477947	1	0.622613557	0.450329987	0.663339286	0.018524828	0.532317367	0.331988427	0.773640644	0.375753298	0.547126699	0.072783852	0.788997433	0.943261776	0	0.716776793	0.703304736	0.505782283	0.606208141	0.418575327	0.410755288	0.169691286	0.340197829
TCGA-49-6745-01A	0.050085505	0.531140783	0.534349061	0.761212624	0.489195996	0.557216856	1	0.743651684	0.463286372	0.709592354	0	0.609671858	0.294395566	0.831818518	0.352432486	0.464249882	0.076971075	0.824239937	0.908388111	0.156177854	0.725675492	0.732272182	0.451628815	0.615361345	0.501963825	0.444992466	0.202480725	0.386846764
TCGA-49-6761-01A	0.088069908	0.517331064	0.560055895	0.621206763	0.553387293	0.657303416	1	0.587549297	0.330118767	0.592983305	0.055515634	0.569164897	0.310895553	0.650759426	0.237855909	0.486608641	0	0.750523553	0.806775772	0.090353257	0.669785898	0.518943718	0.444251261	0.482033834	0.442699798	0.371414326	0.08144297	0.326828902
TCGA-49-6767-01A	0.027468332	0.601439676	0.704168435	0.790467559	0.603218044	0.769335384	1	0.683714136	0.525852712	0.692777416	0	0.729738622	0.414271162	0.910262647	0.431207141	0.291866767	0.161899867	0.917972777	0.966831234	0.096855033	0.841564089	0.644339904	0.549316711	0.637987994	0.61029883	0.501310629	0.406022324	0.419451597
TCGA-49-AAQV-01A	0.354631651	0.504632917	0.577179621	0.822878374	0.679688131	0.761573679	1	0.549548908	0.408040066	0.648580801	0.051490603	0.613644785	0.316338576	0.859496553	0.291686462	0.424312324	0	0.82032539	0.908637189	0.198131003	0.775763077	0.469298509	0.46185179	0.562875532	0.439420366	0.431636536	0.230375315	0.315873538
TCGA-49-AAR9-01A	0	0.610795166	0.437856358	0.819207561	0.681206558	0.813355506	1	0.697356265	0.510751362	0.582075768	0.063581244	0.718731378	0.29017674	0.888156953	0.462246545	0.521753163	0.363685081	0.883345754	0.702110732	0.078038685	0.882270874	0.479474409	0.498457736	0.709048158	0.568219802	0.530487985	0.415081617	0.508357371
TCGA-49-AARE-01A	0.233138874	0.484539086	0.482797196	0.671606431	0.603266678	0.722145102	1	0.550002765	0.412607616	0.477587739	0	0.605222027	0.243843784	0.73547928	0.316868479	0.261236858	0.055630129	0.812247267	0.833699481	0.094275903	0.784673094	0.4346858	0.343377924	0.479021268	0.404949061	0.391215923	0.157790902	0.319991479
TCGA-49-AARO-01A	0.19519863	0.439557171	0.55390419	0.758938393	0.502757053	0.620147341	1	0.658612237	0.357141473	0.601557353	0	0.513659171	0.306559071	0.754890901	0.38539793	0.368625051	0.07948408	0.77912108	0.892842805	0.07797438	0.762714924	0.734059059	0.500814121	0.598870607	0.497370431	0.3936547	0.218282442	0.224857945
TCGA-4B-A93V-01A	0.030010149	0.448542503	0.510946705	0.750622728	0.537191725	0.787035525	1	0.45972996	0.396404246	0.40128411	0.103038144	0.464340069	0.234445205	0.678893163	0.252197181	0.134622163	0	0.840865093	0.832054453	0.022141165	0.769394649	0.380272619	0.358843326	0.421661851	0.320469976	0.307612606	0.10388152	0.38985711
TCGA-50-5044-01A	0.058988561	0.486120089	0.562716758	0.695004089	0.513541463	0.529181238	1	0.674985011	0.440264711	0.538572448	0.054566993	0.631664143	0.209028704	0.667957356	0.404055572	0.382087446	0.041526759	0.777203988	0.82075921	0	0.744203286	0.522881909	0.483400842	0.521565496	0.519645931	0.380258759	0.187961307	0.388901541
TCGA-50-5045-01A	0.367700528	0.504000625	0.695093835	0.761500122	0.523534741	0.612415892	1	0.637675818	0.393070688	0.59678158	0.152888571	0.605909536	0.444967012	0.729930477	0.405040147	0.541229703	0.038240065	0.803770728	0.952743303	0	0.662027167	0.722355765	0.54678462	0.592553262	0.465021028	0.443148183	0.138674112	0.291711148
TCGA-50-5049-01A	0.485167489	0.599233418	0.808853754	0.739625827	0.590474681	0.602125135	0.985107108	0.642677034	0.548799621	0.711595824	0.214752494	0.65212325	0.59058253	0.768979097	0.517984332	0.625152146	0.166882433	0.838999997	1	0	0.73581691	0.80676405	0.641956858	0.658855971	0.515465505	0.56191886	0.235052516	0.428517006
TCGA-50-5051-01A	0.101962438	0.456012349	0.270585393	0.774772265	0.603184347	0.770953593	1	0.45237126	0.450376881	0.39267534	0	0.507689379	0.111548841	0.751817974	0.194625435	0.442227936	0.194734409	0.841535592	0.658634087	0.052784087	0.785407883	0.276493642	0.358808999	0.484523115	0.338246878	0.315023567	0.230562349	0.436190005
TCGA-50-5066-01A	0.345663625	0.657868617	0.828550735	0.790775031	0.571112892	0.692645981	0.975357845	0.686663428	0.483778783	0.631935077	0.163959335	0.640833954	0.494547782	0.776336961	0.479402816	0.643830397	0	0.82431404	1	0.072380795	0.689502917	0.723749129	0.587408812	0.625663696	0.563621981	0.509091377	0.192413214	0.393128135
TCGA-50-5066-02A	0	0.47744254	0.392433615	0.714039632	0.53048863	0.677699707	1	0.642735192	0.549554785	0.559605805	0.028869858	0.552147838	0.261624306	0.846051935	0.320000436	0.482949749	0.032623725	0.804410602	0.791180667	0.068664238	0.814394776	0.492333683	0.527914145	0.540418226	0.418856301	0.349968417	0.139573057	0.433554444
TCGA-50-5068-01A	0.382793127	0.567978936	0.856315644	0.808664686	0.6079836	0.624992406	1	0.500586717	0.479578164	0.633068617	0.134429024	0.591154184	0.473995981	0.765446844	0.385504058	0.639180002	0.113462262	0.842945422	0.965893031	0	0.673708343	0.666056847	0.56113598	0.643449411	0.457013395	0.509439127	0.232067928	0.396089126
TCGA-50-5072-01A	0	0.598856487	0.300715137	0.717426728	0.596140693	0.691975667	1	0.659830977	0.506166164	0.538309636	0.079102839	0.620300058	0.271736706	0.794686111	0.36800595	0.492543493	0.101514668	0.80847423	0.739356121	0.220223296	0.730111719	0.507881888	0.435145813	0.54490563	0.440540084	0.416232813	0.286577616	0.547536611
TCGA-50-5930-01A	0.235180402	0.507965268	0.496460472	0.653860991	0.469817076	0.600744204	1	0.509196058	0.474953475	0.52673492	0	0.546014445	0.337296691	0.757712664	0.383304417	0.384128708	0.002531965	0.786198513	0.886033873	0.052582692	0.719335523	0.520668277	0.405603446	0.489452452	0.385525572	0.361988933	0.094767601	0.25534458
TCGA-50-5931-01A	0.160831682	0.588007096	0.317970507	0.692746541	0.721295172	0.657055933	1	0.63134561	0.60048519	0.504271779	0.235659557	0.742014749	0.179396364	0.917966167	0.405698014	0.393864332	0.319485999	0.853189615	0.648190988	0	0.877426656	0.364572562	0.49565979	0.568607673	0.54688286	0.437987404	0.399549527	0.557074353
TCGA-50-5933-01A	0	0.561095855	0.376916158	0.762322259	0.593241737	0.616479671	1	0.789288208	0.458203065	0.739380203	0.069959	0.627872062	0.349217814	0.785651565	0.455226003	0.544592821	0.120701243	0.815597559	0.925263165	0.08392643	0.753601687	0.835588164	0.604807596	0.618689371	0.616345556	0.455792475	0.244081274	0.313768044
TCGA-50-5935-01A	0	0.40199894	0.50741427	0.762178083	0.551731374	0.603900078	1	0.587556106	0.391093327	0.598813516	0.053823008	0.544160696	0.242323333	0.776361229	0.341439787	0.505474922	0.120172625	0.765349485	0.822041912	0.036378663	0.753501665	0.571635283	0.509497477	0.541985927	0.423754474	0.431488594	0.234128347	0.359184422
TCGA-50-5936-01A	0.117599594	0.416168947	0.296610389	0.704419583	0.573683151	0.572135722	1	0.670274165	0.532094383	0.553150316	0	0.653146549	0.233862455	0.762429945	0.406336765	0.49223882	0.021047802	0.824715761	0.827344046	0.12763567	0.751014866	0.642982359	0.423693971	0.551636177	0.412778673	0.397558853	0.220694149	0.432402306
TCGA-50-5939-01A	0.229483442	0.507758836	0.346385018	0.747787965	0.511986528	0.599615497	1	0.679236002	0.504843997	0.672116772	0.094583303	0.606128957	0.380388695	0.789556528	0.439089725	0.446378949	0	0.821475536	0.923929408	0.231604548	0.736811649	0.81282426	0.473208555	0.601134777	0.510520138	0.436193485	0.157116717	0.37074852
TCGA-50-5941-01A	0.35595325	0.553069428	0.708976334	0.78068819	0.560693025	0.548143897	0.989611363	0.725634639	0.429100638	0.729258526	0.019549488	0.59613447	0.46316122	0.808378918	0.376961494	0.515067019	0	0.820316792	1	0.057228954	0.728426311	0.760915938	0.554512944	0.68567533	0.469077805	0.452574882	0.196597584	0.410006491
TCGA-50-5946-01A	0	0.558075853	0.376947605	0.683546415	0.630727681	0.660815602	1	0.577127033	0.531502164	0.568733829	0.133413818	0.682004652	0.304050946	0.788645005	0.270559555	0.552179792	0.24821486	0.789629375	0.636890483	0.104427822	0.778461566	0.457164212	0.567241864	0.611965396	0.496002617	0.445229522	0.35967387	0.606363329
TCGA-50-5946-02A	0.173826886	0.547365736	0.485258989	0.683345591	0.604689211	0.645577253	1	0.597380758	0.533541217	0.591542766	0.049775131	0.678537801	0.322311474	0.732046985	0.346101838	0.650631312	0.204637713	0.794956856	0.74715071	0	0.747243796	0.545204498	0.547097024	0.611647676	0.529978548	0.442433982	0.250064849	0.532115349
TCGA-50-6590-01A	0.330739179	0.605277655	0.602619706	0.746430141	0.56708518	0.672055534	0.971876126	0.693885584	0.452152104	0.679258963	0.068172737	0.639961525	0.496307099	0.698644878	0.460465741	0.31541864	0.115342045	0.818792392	1	0	0.71888241	0.809103256	0.568878285	0.607377623	0.567691401	0.469057728	0.157964161	0.338683537
TCGA-50-6591-01A	0.003944563	0.537770044	0.305192039	0.674857265	0.672719048	0.720348422	1	0.656852107	0.670234344	0.444024209	0.16484211	0.815372259	0.113504944	0.807030731	0.264492024	0.432424956	0.234014013	0.861167587	0.568906745	0	0.83653436	0.435552014	0.476396878	0.701219909	0.561961988	0.477830803	0.154248511	0.741834566
TCGA-50-6592-01A	0.169014223	0.591403798	0.685962066	0.783817744	0.566862083	0.684090719	0.992339943	0.744991389	0.501096088	0.723693491	0	0.538068048	0.388314471	0.802229489	0.474278338	0.571818955	0.005545102	0.811554806	1	0.075353895	0.740068347	0.719515881	0.556720085	0.664433019	0.524560299	0.496247126	0.386741955	0.432282395
TCGA-50-6593-01A	0	0.440761189	0.209141136	0.760226865	0.536194265	0.737571383	1	0.680598657	0.442267199	0.644064321	0.008780755	0.581521025	0.308324285	0.865514742	0.405939792	0.521280136	0.149442762	0.789884352	0.838958012	0.150591342	0.765195294	0.657557159	0.556447023	0.651574386	0.4992953	0.411282685	0.250079537	0.301162923
TCGA-50-6594-01A	0.107784711	0.596443437	0.408188721	0.832552353	0.746202601	0.68267503	0.937361035	0.78265206	0.483307138	0.753930774	0	0.758374547	0.376562899	1	0.300915062	0.378798356	0.07523173	0.944548389	0.788259813	0.183147683	0.886157692	0.563188851	0.597494494	0.6800149	0.603132869	0.462807256	0.24009254	0.293832424
TCGA-50-6595-01A	0	0.56224391	0.516290998	0.696049818	0.586030936	0.640992994	1	0.715894112	0.471796837	0.644413528	0.044135565	0.701496321	0.334957251	0.774128799	0.40958017	0.399865843	0.049980912	0.808823088	0.910673415	0.064918323	0.713275255	0.74417307	0.541255869	0.595757073	0.593403363	0.458860978	0.273743459	0.445119398
TCGA-50-7109-01A	0.150484227	0.478264061	0.651206847	0.807519057	0.532443117	0.720142861	1	0.511165744	0.573608901	0.601966417	0	0.559344821	0.338192697	0.75209481	0.404104316	0.358816038	0.08240657	0.877197176	0.877472834	0.057207365	0.796449438	0.512299754	0.429647295	0.601690856	0.412226086	0.385298685	0.23170854	0.474859429
TCGA-50-8459-01A	0.322797162	0.341582239	0.417666313	0.776784661	0.492407641	0.715872249	1	0.73997445	0.454653353	0.650300219	0.036692654	0.495127998	0.363609803	0.754046687	0.521996586	0.513470341	0.166885212	0.826704607	0.906861007	0	0.758866244	0.788439304	0.495666856	0.615527582	0.496124132	0.457189973	0.280589853	0.274587676
TCGA-53-7624-01A	0	0.612780833	0.484456848	0.76592491	0.637228593	0.659369896	1	0.671891594	0.515683592	0.604297631	0.034885567	0.704932428	0.32020452	0.837664721	0.458432068	0.22600422	0.13879232	0.814715328	0.760495276	0.111080918	0.773206367	0.493748336	0.469116386	0.664882848	0.535999784	0.414340755	0.297681971	0.491955851
TCGA-53-7813-01A	0.289002904	0.516449608	0.60605177	0.729261415	0.584958795	0.676652364	1	0.480091254	0.490182242	0.550466786	0.010274163	0.497128239	0.334589826	0.724385222	0.339637171	0.349351486	0.101182726	0.767339968	0.677783806	0	0.702884806	0.274101813	0.369260875	0.574613204	0.349454951	0.346199429	0.204684327	0.551201139
TCGA-53-A4EZ-01A	0.160478205	0.591011333	0.485089608	0.833480516	0.698002329	0.851329854	1	0.544815207	0.522705038	0.483512302	0.069230554	0.717864948	0.318712382	0.964576901	0.373755279	0.290505848	0.212307883	0.897799582	0.747872329	0	0.876375551	0.48344124	0.528083636	0.537550738	0.514046086	0.388944248	0.300352129	0.44453943
TCGA-55-1592-01A	0.092741412	0.426137904	0.328837111	0.710905248	0.586295625	0.62517975	1	0.677448105	0.482355718	0.623584419	0	0.580096604	0.325934858	0.881048273	0.423568065	0.535521379	0.151585743	0.820907593	0.846425111	0.047368518	0.77452876	0.707984759	0.531248678	0.614415082	0.495581672	0.417376774	0.201941687	0.343226512
TCGA-55-1594-01A	0.216547392	0.517141888	0.592352054	0.777641255	0.658729312	0.795440262	1	0.667929631	0.534994007	0.628565198	0.063978806	0.637871528	0.386224728	0.906162752	0.460421498	0.454667225	0.240150617	0.870619398	0.823368263	0	0.810224945	0.696227232	0.535528531	0.648136501	0.485337037	0.45583524	0.27537844	0.40098069
TCGA-55-1596-01A	0.099416677	0.525463269	0.42477391	0.761140848	0.612880232	0.701845886	1	0.647800471	0.461668491	0.501785121	0.016304117	0.651736367	0.209737575	0.802906709	0.334866201	0.323233961	0	0.820196402	0.701365966	0.063042382	0.692499091	0.491649917	0.368059128	0.472151009	0.375861903	0.390349829	0.295451303	0.370689599
TCGA-55-5899-01A	0.222434205	0.610774856	0.600370201	0.794079901	0.687863896	0.783153694	1	0.81833053	0.647615986	0.628441052	0.202127044	0.753822232	0.371013262	0.781122005	0.431609821	0.45454215	0.205750967	0.882755796	0.886418043	0	0.807387762	0.716251955	0.551970504	0.628220866	0.539751232	0.50180441	0.367924036	0.446178918
TCGA-55-6543-01A	0.100603756	0.321762862	0.328228378	0.786945322	0.541618883	0.64859259	1	0.687753748	0.463463342	0.724704986	0	0.618780503	0.289663164	0.843875943	0.417233854	0.58426795	0.147259847	0.842291653	0.931867828	0.212570363	0.831586682	0.717901244	0.498128814	0.644054192	0.435296405	0.408310886	0.189311685	0.389787354
TCGA-55-6642-01A	0.303121315	0.423170877	0.540353311	0.678063404	0.507045516	0.641466987	1	0.632739594	0.478718497	0.59840339	0	0.503729625	0.468974145	0.707620476	0.310329838	0.531627752	0.114862055	0.804677225	0.825378197	0.031204903	0.744184787	0.597674151	0.399114722	0.567884421	0.43784107	0.381470848	0.127647014	0.370153126
TCGA-55-6712-01A	0.266117309	0.558944141	0.645879327	0.774329335	0.469812103	0.590672818	1	0.671802786	0.41252825	0.722649067	0	0.617125906	0.417461688	0.729646291	0.319199082	0.526390656	0.006030412	0.839637702	0.880426746	0.067362538	0.748246707	0.669995521	0.486700254	0.57681733	0.502999064	0.441135911	0.172938291	0.331185723
TCGA-55-6968-01A	0.315450113	0.673556832	0.684595066	0.781098659	0.658959149	0.711650353	1	0.654611491	0.622623036	0.661165556	0.087357195	0.720740438	0.523990865	0.880052301	0.520537665	0.37243633	0.184825862	0.856154519	0.993258715	0	0.80775748	0.772261405	0.556697214	0.672836235	0.559164648	0.524831934	0.250171569	0.470696148
TCGA-55-6971-01A	0.399208574	0.537746799	0.704545679	0.749690157	0.480723844	0.673687265	1	0.619907504	0.433659578	0.704358671	0.086825108	0.451724629	0.452780418	0.739384867	0.411970284	0.582316919	0	0.83504335	0.965719997	0.041725029	0.765787261	0.728659855	0.502151118	0.562005969	0.386867796	0.428448262	0.089243237	0.449585383
TCGA-55-6975-01A	0.110067648	0.521424696	0.326158703	0.656279632	0.488428481	0.612296009	1	0.60686599	0.49441611	0.531079225	0	0.625388092	0.178992472	0.714096798	0.331195528	0.290044264	0.069302806	0.797448733	0.740813427	0.102549997	0.748754937	0.414139215	0.373851686	0.465368861	0.439235241	0.341694381	0.151075145	0.392515003
TCGA-55-6978-01A	0.101188873	0.612192916	0.772745553	0.690369907	0.492265671	0.54337635	1	0.69713929	0.457650062	0.740450228	0.034140523	0.565072509	0.355854558	0.737458794	0.417449077	0.39096959	0	0.774013296	0.913134376	0.051801479	0.700890016	0.788701834	0.553070607	0.632284806	0.551143613	0.47176944	0.175547066	0.402687228
TCGA-55-6979-01A	0.343783113	0.591760874	0.663140374	0.765692323	0.570768986	0.61543658	0.984595195	0.578741711	0.502206356	0.769320778	0.07141854	0.647963665	0.433175887	0.819654963	0.475513074	0.538875502	0.093115718	0.817887066	1	0	0.725060946	0.794679921	0.606675703	0.664557785	0.482711301	0.508784171	0.248256335	0.478630339
TCGA-55-6980-01A	0	0.283344331	0.550388096	0.777383831	0.515279042	0.610539444	1	0.663790887	0.388731592	0.63148561	0.033694102	0.505446977	0.267810139	0.791577981	0.421321638	0.586653871	0.19118321	0.829672065	0.862015936	0.056682031	0.771442341	0.624925683	0.525739458	0.641764347	0.449269689	0.429025682	0.190420632	0.287045578
TCGA-55-6981-01A	0.158889223	0.41615063	0.282791853	0.725595616	0.587452199	0.59264032	1	0.664207549	0.410684205	0.617920236	0	0.64187991	0.282085452	0.83093325	0.340752612	0.516637709	0.177608529	0.810363182	0.731718506	0.063001573	0.795157394	0.558894345	0.486028204	0.570159102	0.427696318	0.409926222	0.200640438	0.352322454
TCGA-55-6982-01A	0.254244712	0.52009165	0.338786053	0.762436206	0.596182206	0.747357305	1	0.76646861	0.416567619	0.674860338	0	0.531089433	0.318273818	0.808475594	0.442661621	0.408843607	0.160385545	0.788014672	0.857176204	0.114881961	0.765395644	0.726526883	0.552130279	0.600765206	0.50614384	0.474619656	0.260106219	0.350260542
TCGA-55-6984-01A	0.207459151	0.466696969	0.377358276	0.703609987	0.523080103	0.762137438	1	0.677173676	0.395810249	0.542953162	0.006307186	0.563768798	0.250526797	0.760635802	0.325347741	0.453429287	0	0.855767051	0.713724492	0.043216625	0.813077653	0.379528859	0.411509781	0.589513061	0.426314343	0.421928792	0.333254713	0.35936319
TCGA-55-6985-01A	0.158472546	0.438830569	0.5683484	0.714926583	0.513487857	0.524183756	1	0.57401127	0.393380962	0.638653213	0.190578009	0.4931375	0.309502345	0.742713288	0.301773922	0.607659442	0	0.739391738	0.888185925	0.030972952	0.748042674	0.613055675	0.474871169	0.544906014	0.427795208	0.390242886	0.15532221	0.426534853
TCGA-55-6986-01A	0.157648559	0.383247959	0.393334306	0.768878664	0.540434352	0.592657793	1	0.613326198	0.465616886	0.641638747	0.054442382	0.553250389	0.267520551	0.832156281	0.365667594	0.451390466	0.12437838	0.894282432	0.846366912	0	0.823830698	0.570306187	0.462350887	0.56688525	0.326683292	0.400170108	0.170584665	0.418552059
TCGA-55-6987-01A	0.446967173	0.616281766	0.810847882	0.774596427	0.509981045	0.577349512	0.959395237	0.607685076	0.430239218	0.718351171	0.019391126	0.527733571	0.518137264	0.80060552	0.446142193	0.547527839	0.041624517	0.805897182	1	0	0.73206462	0.74210112	0.521090509	0.63306868	0.42628444	0.476713203	0.107953854	0.394284147
TCGA-55-7227-01A	0.075249011	0.43067568	0.556601792	0.735962678	0.471088094	0.555055988	1	0.546490438	0.487071103	0.660836231	0	0.478511313	0.316504937	0.726737083	0.402332316	0.546245608	0.164802669	0.782015424	0.849339098	0.10894562	0.719204478	0.689294479	0.519076808	0.568307379	0.409114386	0.410173033	0.193359115	0.389307318
TCGA-55-7281-01A	0.115036157	0.444080651	0.502938273	0.794703708	0.538656137	0.622515759	1	0.623699558	0.496771072	0.64857153	0.139040051	0.555075453	0.33305845	0.816408796	0.429272341	0.627056714	0.173437065	0.794506302	0.895334146	0	0.739958928	0.703233894	0.523439016	0.660867247	0.4668103	0.422489811	0.296479754	0.415312801
TCGA-55-7284-01B	0.067317739	0.365619014	0.407402918	0.702144783	0.513640561	0.790307984	1	0.733719291	0.413822774	0.693952723	0	0.593383039	0.273392658	0.799796049	0.44554534	0.508706028	0.109818506	0.830572828	0.84143743	0.055002596	0.818554291	0.568850406	0.522558139	0.629037698	0.423116716	0.451850495	0.341998335	0.390376421
TCGA-55-7570-01A	0.138446072	0.556396961	0.449088108	0.742165301	0.629362806	0.733056092	1	0.619597262	0.683751346	0.397303277	0.111263165	0.710577946	0.298907996	0.789250432	0.250022543	0.416536425	0.159990275	0.89274253	0.707728358	0	0.804448513	0.418442488	0.381525962	0.555483705	0.496033829	0.371717702	0.262048303	0.590453558
TCGA-55-7574-01A	0.502997813	0.56276016	0.71285153	0.709032347	0.437204171	0.563159727	1	0.504798082	0.443396255	0.647582525	0.067835711	0.50754318	0.536043962	0.732455253	0.365386491	0.487955889	0.049354974	0.77873539	0.839773903	0	0.781509819	0.561681241	0.510045566	0.535739155	0.376392539	0.440618669	0.094993331	0.410537707
TCGA-55-7724-01A	0.185163822	0.58430626	0.500526915	0.75855955	0.559193675	0.527902205	1	0.837589595	0.491468058	0.743652114	0	0.584922195	0.362937308	0.828549772	0.419637819	0.537594064	0.100898424	0.786268191	0.847530603	0.053655219	0.749641164	0.670246477	0.437066746	0.589924998	0.465866494	0.393576182	0.133898609	0.438748766
TCGA-55-7726-01A	0	0.51532484	0.244665434	0.766979416	0.564163378	0.667395571	1	0.73233867	0.501776593	0.642364698	0.056462352	0.608396928	0.282197829	0.779501942	0.411481984	0.414400999	0.198295456	0.75491141	0.80717785	0.066100167	0.723485166	0.614918503	0.48341468	0.611884336	0.551028134	0.421719263	0.174398924	0.369406181
TCGA-55-7727-01A	0.267048798	0.557362735	0.528490822	0.718475832	0.51483167	0.561966868	1	0.558269048	0.490267123	0.683107068	0.001328383	0.515100558	0.44074877	0.832657329	0.335920075	0.498377905	0.130808593	0.798180975	0.696915963	0	0.707192086	0.560180073	0.444166362	0.517917181	0.388493703	0.39803275	0.136536287	0.476301771
TCGA-55-7815-01A	0.147084895	0.641930618	0.609316167	0.802176606	0.627129371	0.606646415	1	0.788724287	0.516623716	0.696551402	0	0.545444492	0.362489153	0.857918743	0.465041631	0.451239194	0.24171751	0.865990733	0.877924071	0.210381731	0.717504321	0.740446354	0.460574922	0.670382052	0.528642913	0.470864887	0.178871255	0.507033291
TCGA-55-7903-01A	0.021534038	0.462829003	0.630792595	0.753967112	0.590174937	0.684033748	1	0.619687354	0.432131252	0.670419421	0	0.57801902	0.298019223	0.845916327	0.268885399	0.64227433	0.047569582	0.796443249	0.835940382	0.085119089	0.742169665	0.552447744	0.507877824	0.567684783	0.452097576	0.3985064	0.198973089	0.448319284
TCGA-55-7907-01A	0.163473043	0.395327023	0.593160467	0.676319729	0.496230097	0.720441533	1	0.609809756	0.492049683	0.606101711	0	0.55480174	0.315848107	0.7515546	0.332093773	0.451870158	0.081962197	0.750472959	0.781405138	0.100093414	0.702480045	0.534567248	0.482576433	0.578449203	0.4356278	0.430844951	0.215313381	0.384535956
TCGA-55-7910-01A	0.025191396	0.50106496	0.256257941	0.628666299	0.457776027	0.695097746	1	0.476321214	0.42658386	0.291258537	0.056142342	0.440978507	0.08249327	0.775115139	0.127940069	0.388095269	0.056555133	0.778261332	0.739058032	0.055763362	0.765932508	0.301855548	0.323132719	0.493565436	0.272736055	0.276001153	0	0.444421931
TCGA-55-7913-01B	0.034580217	0.530035935	0.327909131	0.683754638	0.614424928	0.715185304	1	0.555102978	0.423491178	0.486608435	0	0.627651651	0.176045966	0.819045744	0.360854862	0.305529411	0.23746861	0.788290308	0.706032241	0.22400238	0.810914862	0.450098477	0.379770316	0.482163275	0.354976127	0.364483996	0.236517249	0.438456981
TCGA-55-7994-01A	0.184466235	0.590039714	0.730103445	0.794032911	0.498698349	0.670298142	1	0.601117205	0.551881695	0.798330986	0	0.583046248	0.482837015	0.833964632	0.387310779	0.357075213	0.075858582	0.877641769	0.960533341	0.130439428	0.730433841	0.73232034	0.617430081	0.657714769	0.465479753	0.449427858	0.319871973	0.387652302
TCGA-55-7995-01A	0.339967198	0.575605672	0.814094131	0.780917203	0.647386086	0.665221462	0.976405926	0.638944551	0.546140657	0.747454662	0.099590226	0.630512685	0.550171538	0.784580594	0.535441509	0.430421885	0.161748097	0.828384541	1	0	0.80842677	0.708871529	0.567207212	0.667363327	0.507397599	0.545547925	0.306861663	0.405868562
TCGA-55-8085-01A	0.352838855	0.587284727	0.650633566	0.791564074	0.565218933	0.597523959	1	0.638470434	0.412137636	0.616712074	0.045011678	0.596966796	0.401012091	0.769219208	0.408689239	0.392518738	0	0.803890098	0.915996968	0.020169862	0.755942255	0.600701083	0.513602276	0.619644002	0.414649658	0.457925234	0.23190666	0.39698161
TCGA-55-8089-01A	0.273837245	0.61256443	0.829509561	0.735169199	0.52735533	0.642830443	1	0.614698398	0.443248813	0.809258502	0	0.57965014	0.429303221	0.762878182	0.441504241	0.397245575	0.024020601	0.811521259	0.969570821	0.042311981	0.713365394	0.768276321	0.48930269	0.645543408	0.450688066	0.491187037	0.140257897	0.395019982
TCGA-55-8090-01A	0.113265731	0.467807681	0.36264054	0.728868149	0.566414114	0.666855708	1	0.588368533	0.447804502	0.666153495	0	0.573986212	0.263988757	0.795111476	0.339011971	0.534232005	0.140435862	0.809230291	0.795362182	0.058957031	0.752996884	0.667477393	0.477999354	0.581943415	0.449490821	0.392108212	0.242915345	0.435150182
TCGA-55-8091-01A	0	0.325768013	0.414444061	0.712313352	0.505611922	0.57199653	1	0.744630393	0.445318095	0.716358871	0.048127484	0.564266679	0.225875832	0.773632505	0.376602285	0.561809566	0.138919954	0.801427146	0.918366998	0.098996619	0.803168264	0.744891642	0.519147292	0.536988697	0.430680028	0.39335545	0.202371898	0.347460365
TCGA-55-8092-01A	0.421317518	0.514965066	0.675779025	0.729352659	0.502229662	0.492658827	1	0.559352405	0.481426805	0.613027433	0.03430838	0.527720161	0.463633969	0.731620085	0.376923513	0.330546911	0.06207907	0.785420582	0.870764662	0	0.722576269	0.479387951	0.429329202	0.556611117	0.418173824	0.433234547	0.262684769	0.335434131
TCGA-55-8094-01A	0	0.513444059	0.401828322	0.820214342	0.779329893	0.893830142	1	0.590940582	0.674163362	0.338858693	0.064654208	0.668078822	0.15552248	0.820191031	0.335530039	0.435894892	0.257620673	0.948752789	0.527878139	0.311589134	0.877791513	0.455758791	0.48015528	0.521012487	0.503252907	0.401226821	0.418726106	0.554655396
TCGA-55-8096-01A	0.278489905	0.372154391	0.364488044	0.722918914	0.592733247	0.650874362	1	0.740108433	0.419119943	0.70403606	0	0.644979452	0.351572613	0.774002528	0.50631957	0.569329645	0.202582362	0.770057084	0.864650682	0.068348017	0.789095887	0.761347881	0.549301812	0.602016769	0.491595167	0.439843261	0.229738622	0.327277481
TCGA-55-8203-01A	0.374821868	0.507819251	0.572511092	0.732229053	0.505619197	0.65326172	1	0.56653406	0.440457196	0.6021111	0	0.514157865	0.390843126	0.751949818	0.346303292	0.319808129	0.051146244	0.77892171	0.814484998	0.045755866	0.755318444	0.543991752	0.435366721	0.559051055	0.405928416	0.387339401	0.173586172	0.35141464
TCGA-55-8204-01A	0.127988315	0.421735305	0.283973289	0.658985231	0.591414211	0.541964567	1	0.619635682	0.35252171	0.550043726	0.040392186	0.502140684	0.203193797	0.724124602	0.258837559	0.36950839	0	0.780812173	0.765545112	0.031637057	0.756398922	0.458931868	0.305532673	0.51416686	0.439267955	0.309402052	0.129632724	0.352824459
TCGA-55-8205-01A	0.213995553	0.606371295	0.644461843	0.731453395	0.462382942	0.578711361	0.935307693	0.646038823	0.493726295	0.732277251	0.133674078	0.58241243	0.462372655	0.786479882	0.439705106	0.45710361	0	0.77723204	1	0.095040454	0.742339456	0.785004182	0.570393747	0.617468097	0.534259836	0.497470673	0.232405431	0.406391336
TCGA-55-8208-01A	0.469571002	0.548436466	0.699867683	0.711965825	0.573267348	0.619172084	0.986826156	0.669660138	0.448238897	0.723180367	0.064490506	0.555441385	0.525121827	0.754963142	0.526782871	0.482398336	0.023023718	0.795197653	1	0	0.759045686	0.76742911	0.561589593	0.626489218	0.455542073	0.492074537	0.198800798	0.3200829
TCGA-55-8299-01A	0.284232757	0.507724322	0.764841233	0.701985874	0.582460331	0.592060833	1	0.650680817	0.493225864	0.710045793	0.05619976	0.574243054	0.346904239	0.78224343	0.485655418	0.576110928	0	0.785442634	0.949419047	0.101377696	0.740308766	0.693433094	0.528922006	0.588946276	0.44936694	0.482377645	0.208053964	0.473704556
TCGA-55-8301-01A	0.436148224	0.606865144	0.763575655	0.724251275	0.552679081	0.607281986	1	0.668161115	0.45926493	0.693345383	0.122303085	0.632130011	0.563017907	0.762852962	0.445301697	0.499691301	0.131590787	0.810860092	0.965136362	0	0.734620424	0.690273507	0.571311518	0.59351397	0.498171391	0.499703368	0.182518275	0.344267914
TCGA-55-8302-01A	0.190296801	0.487336533	0.459039051	0.720847917	0.574713474	0.751708857	1	0.664380224	0.4445988	0.700864481	0	0.644402497	0.378234325	0.828967825	0.351824872	0.449066982	0.052936661	0.823050364	0.862262591	0.209348039	0.812699568	0.614546632	0.501171238	0.575475323	0.484892431	0.450274831	0.280696489	0.379501495
TCGA-55-8505-01A	0.136551187	0.427507989	0.215061953	0.696153337	0.584643042	0.69040707	1	0.759597366	0.500006715	0.520065799	0	0.610766701	0.27357525	0.796076762	0.422635053	0.44583234	0.207885982	0.852851672	0.707533791	0.215832578	0.802851119	0.519997096	0.473296271	0.588505087	0.559181752	0.431022818	0.342086564	0.424588071
TCGA-55-8507-01A	0.023623957	0.455959826	0.314690999	0.734316259	0.560434082	0.684202522	1	0.612895301	0.551361418	0.519428034	0	0.594907387	0.263061223	0.841588303	0.397951615	0.536041196	0.157733098	0.832796659	0.829436473	0.076629759	0.825196737	0.595240704	0.507876305	0.591104083	0.448962111	0.400331327	0.227876794	0.476812909
TCGA-55-8508-01A	0.430428447	0.368013282	0.362720376	0.703218453	0.498670307	0.696019763	1	0.543909342	0.456126556	0.530601632	0	0.534543987	0.372371561	0.716238359	0.297626355	0.333778266	0.028199561	0.80833494	0.815154251	0.18371451	0.746550731	0.503580739	0.4455412	0.521464042	0.370771849	0.380002608	0.094792672	0.295267127
TCGA-55-8511-01A	0.255007722	0.520614081	0.505161501	0.707596179	0.440425632	0.679110569	1	0.593584819	0.358603875	0.603320841	0	0.509416847	0.37893752	0.692340131	0.289014717	0.43017554	0.074096384	0.757750271	0.872192316	0.020711953	0.688132208	0.522153075	0.451985334	0.524669128	0.404996865	0.417522568	0.124908913	0.298714784
TCGA-55-8614-01A	0.05506348	0.446915172	0.330954135	0.701097526	0.581233447	0.60699281	1	0.558809839	0.43445215	0.601953852	0.159347407	0.524643169	0.222697452	0.81232743	0.35460112	0.583463948	0.215193381	0.753167269	0.71911603	0	0.786384837	0.508217703	0.472786344	0.592597496	0.45292852	0.362640204	0.17594332	0.470574444
TCGA-55-8616-01A	0.174385284	0.322425548	0.32374405	0.612631825	0.463468719	0.678323757	1	0.520266965	0.377698079	0.442260224	0	0.480589171	0.196076939	0.756659373	0.174933656	0.456615918	0.017552026	0.745329499	0.615990362	0.075746592	0.733777156	0.325106958	0.417826352	0.500087387	0.317576334	0.313943977	0.083399884	0.300848727
TCGA-55-8620-01A	0.29074062	0.554737225	0.58506634	0.796663718	0.629277226	0.82897905	1	0.761368815	0.707683713	0.558847842	0.094641782	0.671548061	0.411235261	0.75976048	0.365585792	0.325049681	0.139730206	0.891652825	0.873795902	0	0.872330797	0.649493985	0.464863927	0.625224198	0.476481319	0.444405147	0.329398599	0.42947367
TCGA-55-8621-01A	0.187190061	0.433545819	0.54783994	0.727650795	0.529959052	0.579692482	1	0.640527008	0.433726554	0.707720641	0.045309735	0.606269869	0.397670984	0.803892163	0.445967314	0.527856721	0	0.785293871	0.956976927	0.054410343	0.801967106	0.729479002	0.57200106	0.581328255	0.452117305	0.439274059	0.160951614	0.352207196
TCGA-55-A48Z-01A	0.189575257	0.452662665	0.507520143	0.756232522	0.596127285	0.689198649	1	0.693398892	0.465565875	0.640909076	0	0.634135378	0.337892126	0.785140043	0.431274186	0.473531519	0.159693035	0.797714591	0.895158046	0.01015675	0.800637315	0.658706978	0.514168949	0.590286814	0.52457331	0.499058933	0.262151398	0.400509341
TCGA-55-A490-01A	0.005606406	0.322886294	0.386362874	0.710812733	0.532097022	0.740875332	1	0.697245651	0.447237541	0.528241201	0	0.513556223	0.260443443	0.729895922	0.313660043	0.536119908	0.123050933	0.868488563	0.858000022	0.080719805	0.710497619	0.656951718	0.424838735	0.503647564	0.454056142	0.325968973	0.205571926	0.333764036
TCGA-55-A491-01A	0.303031883	0.373445447	0.402292485	0.675628878	0.60775632	0.626991387	1	0.579941795	0.414178359	0.612870356	0.051845007	0.585942989	0.356760514	0.811204658	0.378126501	0.480512241	0	0.764774722	0.835039075	0.000204434	0.788457064	0.588848029	0.525677068	0.54203117	0.431420788	0.42378301	0.206682109	0.307958694
TCGA-55-A4DF-01A	0.343108563	0.693598732	0.696097716	0.80574677	0.691197646	0.819127287	1	0.615972537	0.563706014	0.684518357	0.131079383	0.643125674	0.533453828	0.809775692	0.538425762	0.490512791	0.236865518	0.821126369	0.948027102	0	0.819190478	0.706403742	0.53823161	0.691528019	0.540832379	0.512552234	0.285083663	0.498230267
TCGA-62-8394-01A	0.028922649	0.526337468	0.369060842	0.699127301	0.559444981	0.709043627	1	0.663517404	0.442609278	0.60004525	0	0.65822496	0.293298929	0.790677732	0.32946854	0.388065329	0.057269633	0.762796434	0.785949261	0.051852381	0.784885473	0.498458225	0.490493926	0.625999537	0.491705016	0.447724075	0.153707286	0.459311087
TCGA-62-8398-01A	0.106548328	0.532416484	0.386509992	0.725967945	0.552080512	0.60935416	1	0.670380453	0.487203445	0.638515493	0	0.597331578	0.228039964	0.802586711	0.448177958	0.399901659	0.042601654	0.817670643	0.803426556	0.175940146	0.770028569	0.597506763	0.476609212	0.521694044	0.441194449	0.417851963	0.2283434	0.478909133
TCGA-62-8399-01A	0	0.453569383	0.316268611	0.70901261	0.510246973	0.67033957	1	0.632249719	0.434632711	0.426686349	0.271006145	0.589545424	0.20129438	0.894827983	0.200649704	0.654250265	0.072551562	0.79477515	0.781262187	0.128253545	0.746752575	0.546035291	0.55075357	0.538203783	0.398732961	0.387067128	0.162914651	0.456657398
TCGA-62-8402-01A	0.194681604	0.556201234	0.73108574	0.757978419	0.590379212	0.762758125	1	0.604053799	0.50905738	0.762246601	0.050781467	0.615777771	0.398789733	0.778403069	0.527961658	0.402653165	0.179954367	0.827218286	0.882395816	0	0.786601224	0.624357297	0.53357704	0.655560389	0.456200605	0.482342338	0.259691204	0.386396404
TCGA-62-A46O-01A	0.006536499	0.570317079	0.249775801	0.707360518	0.728683323	0.754841861	1	0.530402743	0.559309979	0.369570049	0	0.780754526	0.183023129	0.986010391	0.178097719	0.438760634	0.238530196	0.945376617	0.58747708	0.237471161	0.89283497	0.240168253	0.326437012	0.539818265	0.47211709	0.330314776	0.264811159	0.664829151
TCGA-62-A46Y-01A	0.115976527	0.387036435	0.542087319	0.775259637	0.513383924	0.564894029	1	0.627572168	0.460756273	0.661339838	0	0.534541261	0.297467279	0.869295242	0.372399339	0.416129534	0.119186051	0.797638795	0.871849565	0.099544171	0.801768918	0.652974652	0.507416581	0.582941199	0.385967971	0.391565838	0.168491152	0.371647528
TCGA-62-A470-01A	0	0.461415097	0.270721191	0.750363269	0.605367719	0.800818639	1	0.554941662	0.479467305	0.534980984	0.102797577	0.55045737	0.218981573	0.805659008	0.431841983	0.444977569	0.095593892	0.803349107	0.766502382	0.020938054	0.823377029	0.568766033	0.524097842	0.560226871	0.385664207	0.373661016	0.290140604	0.456654746
TCGA-62-A471-01A	0.129217445	0.471394952	0.507581763	0.687478895	0.571658833	0.648544435	1	0.586302072	0.521374305	0.503758278	0	0.594497848	0.136687977	0.84009042	0.319958521	0.45295352	0.03123451	0.834373257	0.72335353	0.310758378	0.802932224	0.334089522	0.370494705	0.530717659	0.485038007	0.392056099	0.328658695	0.511390979
TCGA-62-A472-01A	0.045029743	0.508058514	0.56009884	0.705371596	0.553979675	0.700863492	1	0.534813388	0.458530374	0.680889168	0	0.588235858	0.312218069	0.811134952	0.371167202	0.489559178	0.171338229	0.787997075	0.828010803	0.167558815	0.760734931	0.589098661	0.502718188	0.497695979	0.448798785	0.407090403	0.280369842	0.391289016
TCGA-64-1676-01A	0.058087088	0.384437229	0.628681436	0.752292677	0.613776005	0.594529962	0.991267506	0.580512949	0.461567104	0.635119067	0	0.598228762	0.277448419	0.79064293	0.399385665	0.611797765	0.103865905	0.835507926	1	0.015007829	0.650764212	0.696443998	0.563809496	0.608974785	0.500307455	0.403531088	0.119983012	0.362313881
TCGA-64-1677-01A	0.289943541	0.659043229	0.705679854	0.739990038	0.61520924	0.653431658	1	0.538599336	0.478929078	0.541093752	0.070120625	0.661585608	0.343993939	0.793824028	0.292520039	0.43221204	0.123367866	0.796773331	0.867179167	0	0.714446822	0.468144767	0.427301742	0.58364911	0.456754896	0.421891206	0.170448377	0.432605525
TCGA-64-1678-01A	0.096124205	0.640923752	0.579668834	0.755882608	0.661273484	0.798714448	1	0.488919971	0.596874288	0.422486474	0	0.672516404	0.199050906	0.753246437	0.299803389	0.414391525	0.167300025	0.874597364	0.679000591	0.121410511	0.748325809	0.370536274	0.421266261	0.519524281	0.417572229	0.365412473	0.215061838	0.510764187
TCGA-64-1679-01A	0	0.457490044	0.268402266	0.82232901	0.593001695	0.631487174	1	0.732459336	0.518648286	0.683878466	0.027638124	0.60344184	0.329832452	0.801920802	0.496195931	0.523038991	0.363614666	0.827052996	0.869573464	0.158611334	0.771130365	0.742762852	0.560703179	0.64308693	0.55719055	0.450524367	0.279685112	0.418897492
TCGA-64-1681-01A	0.18110927	0.436968859	0.325380605	0.748882093	0.577739789	0.604569812	1	0.482044728	0.408803407	0.592145124	0.091226304	0.539802727	0.311506397	0.769136736	0.343198211	0.485606966	0.148115509	0.788166776	0.752202033	0	0.746605309	0.523768668	0.524056539	0.613203912	0.431229211	0.398792807	0.332473288	0.341968089
TCGA-64-5774-01A	0.07929947	0.519930396	0.362804887	0.715026062	0.528161994	0.705619429	1	0.505901626	0.49134546	0.425397661	0	0.619098492	0.111980408	0.80371626	0.236818154	0.401358282	0.160768879	0.819920909	0.691597782	0.133394706	0.752873514	0.408089191	0.356828606	0.551311897	0.384248599	0.346536778	0.164939297	0.439645007
TCGA-64-5775-01A	0	0.615429534	0.323715756	0.772610423	0.673348478	0.692511307	1	0.824584523	0.576613608	0.635748575	0.093602321	0.714231044	0.358079964	0.815168023	0.573012234	0.388179733	0.169982794	0.896397318	0.820772135	0.159333004	0.830830604	0.663693751	0.513229397	0.605299315	0.645975203	0.451942953	0.248321108	0.500371245
TCGA-64-5779-01A	0.386086744	0.622956804	0.560956491	0.730105129	0.487673208	0.743828378	1	0.474756309	0.526611128	0.488581339	0.069135628	0.520435808	0.351736307	0.743738375	0.262456402	0.367854938	0.193920968	0.787278823	0.696905311	0	0.748632038	0.362185646	0.444677682	0.5770181	0.384407169	0.398878329	0.101496634	0.406000219
TCGA-64-5781-01A	0.178182893	0.542052493	0.802106793	0.719130648	0.56922705	0.642922834	1	0.555652339	0.460666448	0.571018229	0	0.623624252	0.315467653	0.685940992	0.374525201	0.534511988	0.008254593	0.771833791	0.866947714	0.132413338	0.6699698	0.417526522	0.455762944	0.612290226	0.497242295	0.444030732	0.195879521	0.400687174
TCGA-64-5815-01A	0.07288472	0.543663402	0.423988865	0.768995438	0.572385193	0.68831019	1	0.841048991	0.483346411	0.710741206	0	0.621585471	0.347084328	0.793745872	0.482878148	0.633056335	0.180362411	0.817826831	0.926475231	0.075933922	0.770115082	0.801190489	0.570287998	0.621065958	0.540126463	0.461646996	0.255581887	0.402298592
TCGA-67-3770-01A	0.03635611	0.404453431	0.575187086	0.805468333	0.561592572	0.594468887	1	0.686143448	0.376447126	0.614085691	0.052637067	0.613706598	0.257270876	0.755376282	0.364393715	0.481209246	0	0.799751298	0.870951085	0.007443845	0.720622865	0.514447262	0.530624769	0.576285817	0.413456592	0.448718325	0.266002569	0.311810977
TCGA-67-3771-01A	0.250210036	0.552470532	0.516142906	0.729261072	0.631996969	0.707585804	1	0.544678998	0.469327746	0.608597958	0.053046207	0.550681862	0.419068789	0.753189615	0.394825089	0.482095354	0.177085859	0.791289112	0.91580196	0	0.732530754	0.694713437	0.525515887	0.57285	0.426561698	0.427606188	0.20368405	0.28439069
TCGA-67-3772-01A	0.249863178	0.378283975	0.512462341	0.79565505	0.560998165	0.589031963	1	0.628288833	0.425765316	0.624673614	0	0.620643355	0.303361816	0.749885596	0.373488797	0.578804778	0.082462364	0.804862976	0.854400447	0.006684693	0.715137029	0.630310829	0.498812114	0.548058942	0.454583763	0.435123855	0.193749038	0.295837213
TCGA-67-3773-01A	0.110648888	0.380940947	0.685052496	0.799891634	0.62154705	0.631008287	1	0.604783072	0.502853786	0.647663943	0.12298382	0.550236338	0.34691207	0.845265745	0.43801399	0.599955239	0.172700883	0.793574295	0.900810367	0	0.731173151	0.639092412	0.591553975	0.629567357	0.428047409	0.450498896	0.293910264	0.382550026
TCGA-67-6216-01A	0.19753044	0.380588678	0.423640542	0.778174887	0.490360871	0.588106302	1	0.596426729	0.468056281	0.617411507	0	0.439780095	0.28404911	0.843927569	0.314691325	0.471626125	0.116511339	0.859505332	0.89618555	0.054003373	0.816436651	0.619807935	0.45754084	0.566802157	0.330457432	0.319244421	0.115573458	0.412105674
TCGA-69-7760-01A	0.019849339	0.487797219	0.263392404	0.716312111	0.652798814	0.739428046	1	0.627904275	0.432223738	0.529897187	0	0.643760747	0.132815573	0.835633988	0.288894941	0.47607452	0.180965141	0.853806467	0.576855979	0.019744249	0.770132985	0.438157255	0.432738893	0.625484697	0.460631051	0.358791329	0.286501094	0.525843566
TCGA-69-7761-01A	0.369913989	0.634014429	0.678495909	0.772554682	0.456252734	0.677441026	1	0.797437969	0.458396835	0.731349981	0.058408376	0.503221593	0.49524807	0.755763926	0.433221042	0.507034331	0.01782054	0.834001959	0.884761331	0	0.732209652	0.662185039	0.488871367	0.647221936	0.535438935	0.502034917	0.324935299	0.342895218
TCGA-69-7765-01A	0.141882975	0.423247989	0.433400321	0.720863002	0.474024258	0.578651815	1	0.648866553	0.421647678	0.615087471	0	0.463554322	0.304181224	0.796446586	0.339335407	0.548610414	0.161171805	0.736321375	0.784598284	0.030050976	0.742962353	0.553848459	0.488111355	0.553845572	0.435128517	0.391657915	0.049462743	0.397317871
TCGA-69-7974-01A	0.072474069	0.562075359	0.454717777	0.719887983	0.455656223	0.630539655	1	0.569416875	0.496467741	0.710640109	0	0.576705068	0.313968118	0.834792579	0.419372334	0.455538482	0.050181803	0.792738444	0.931117199	0.056295784	0.721803636	0.769880393	0.522855563	0.574290984	0.474557036	0.375005171	0.149718583	0.403291063
TCGA-69-7978-01A	0.233323376	0.598696093	0.683129121	0.709812645	0.480425489	0.665989713	1	0.704708637	0.420822054	0.755747414	0	0.525846606	0.465815341	0.754224419	0.409332091	0.481254338	0.087489834	0.787288046	0.999987777	0.030838337	0.744789925	0.848620998	0.566966466	0.631213218	0.55698591	0.490040486	0.224211115	0.337568762
TCGA-69-7979-01A	0.003455561	0.392089925	0.315466223	0.727532494	0.584592761	0.699719777	1	0.569138394	0.47617939	0.581513742	0	0.629181619	0.253443384	0.74396556	0.291197362	0.538451699	0.146052048	0.774010501	0.737414625	0.13694887	0.792861463	0.481948937	0.51984593	0.562102991	0.484413245	0.396395815	0.289567128	0.449200433
TCGA-69-8253-01A	0.233702947	0.428383707	0.484966448	0.754789562	0.552919974	0.63048005	1	0.632345375	0.505615061	0.556856744	0.065096065	0.587220286	0.272501591	0.804759725	0.314504541	0.517783747	0	0.839063729	0.744014742	0.167585653	0.814061239	0.496006681	0.494006955	0.497823841	0.387072604	0.414455549	0.185940667	0.378184351
TCGA-69-8255-01A	0.229908925	0.70503678	0.823237754	0.761535154	0.582277716	0.757364483	1	0.728812475	0.441175644	0.615957136	0	0.592147292	0.359165271	0.687825127	0.398979565	0.270988577	0.13922013	0.881487149	0.943435389	0.131487953	0.759868246	0.537894645	0.453175968	0.565721359	0.47457757	0.395273211	0.164758546	0.501367845
TCGA-69-A59K-01A	0.188960244	0.520065187	0.47788366	0.767127592	0.556596954	0.814188163	1	0.734506615	0.500902843	0.66577768	0.05229356	0.606733645	0.493717972	0.864716707	0.298976855	0.386216689	0	0.930313347	0.880927773	0.034197975	0.857012485	0.664276611	0.505607775	0.553004687	0.531407142	0.429274166	0.247384981	0.317781518
TCGA-71-8520-01A	0	0.439994493	0.254843744	0.704121272	0.571756081	0.589945539	1	0.68963677	0.435245222	0.650635759	0.055067119	0.592011163	0.248154743	0.810446284	0.373974616	0.562501433	0.137650056	0.753249512	0.66772598	0.081135097	0.781034763	0.507973344	0.543434334	0.56719867	0.458121915	0.443286443	0.338027039	0.497907257
TCGA-73-4658-01A	0.024992966	0.466222787	0.521164056	0.767286577	0.505227617	0.607147806	1	0.629584266	0.484442161	0.703049117	0.122508342	0.537806135	0.288835193	0.775772689	0.368031817	0.547800545	0.100396996	0.857581552	0.968733044	0	0.690793376	0.814071922	0.561086195	0.637623275	0.449174873	0.405935808	0.140744954	0.292134488
TCGA-73-4659-01A	0	0.511879688	0.210483973	0.74350763	0.567650089	0.792379444	1	0.689591881	0.471604954	0.63153249	0.160788851	0.632557963	0.215945555	0.864775322	0.470042552	0.598018655	0.146053433	0.825679989	0.884331204	0.301117801	0.780540237	0.727398819	0.528937605	0.584322679	0.429526432	0.395815833	0.178133419	0.464643067
TCGA-73-4666-01A	0.121470595	0.681242121	0.71542513	0.758645911	0.529405201	0.690368882	0.966979872	0.754429126	0.475136702	0.726781107	0.081207633	0.616803019	0.436636719	0.799920059	0.416078542	0.386526518	0	0.813095503	1	0.126881549	0.67419687	0.748710633	0.589577293	0.603398238	0.530774	0.487602302	0.215304982	0.432236618
TCGA-73-4668-01A	0.032859699	0.432158989	0.249979782	0.720328077	0.523328995	0.648235284	1	0.532219624	0.45132268	0.500247432	0	0.523165139	0.202806038	0.872271515	0.180663974	0.60102386	0.108003954	0.765116959	0.668608821	0.11911644	0.760127535	0.496085706	0.449048099	0.532934376	0.439426822	0.337536628	0.174879692	0.365560696
TCGA-73-4670-01A	0	0.577598655	0.238489865	0.736041192	0.644749638	0.73594091	1	0.633721376	0.479132516	0.496056059	0.007069827	0.587903787	0.187921172	0.75986669	0.364445968	0.473402473	0.061596416	0.826912923	0.808505426	0.412085897	0.708699824	0.499497276	0.409323506	0.574400606	0.438924675	0.363167553	0.257180625	0.292409398
TCGA-73-4675-01A	0.098699088	0.325273059	0.310370317	0.766824502	0.560263502	0.732653567	1	0.658694647	0.4667733	0.492521105	0	0.511713564	0.252407927	0.735541347	0.392667089	0.568326379	0.082002163	0.81755889	0.755122599	0.008052617	0.78971436	0.574544293	0.432321944	0.538580216	0.443321449	0.405717461	0.301315724	0.326524464
TCGA-73-4676-01A	0	0.601779501	0.355893302	0.790790442	0.545412759	0.647788068	1	0.690628721	0.502808131	0.627790129	0.064083558	0.653103837	0.327146309	0.899983395	0.333376068	0.525331021	0.066995864	0.842728954	0.770998511	0.215918182	0.749126653	0.600993945	0.526265524	0.576219895	0.525631121	0.445892528	0.139927597	0.44522726
TCGA-73-A9RS-01A	0	0.576806547	0.434892553	0.680366505	0.639334376	0.752890707	1	0.541695944	0.490498051	0.545422622	0.125318164	0.641524558	0.234636396	0.750266185	0.28351698	0.548835126	0.060082938	0.825116789	0.730082122	0.142290114	0.76706162	0.388722432	0.412656663	0.479540913	0.418783394	0.313712834	0.283614164	0.384194878
TCGA-75-5125-01A	0.093432453	0.555383936	0.574854786	0.709417755	0.503546456	0.579099057	1	0.698502847	0.445243945	0.694287584	0	0.572167418	0.367615159	0.807702635	0.329381974	0.385725785	0.024910056	0.814895839	0.903417155	0.063170971	0.718129642	0.693294872	0.551318976	0.561937778	0.491363132	0.403965233	0.19689496	0.348402484
TCGA-75-5147-01A	0.283240604	0.576298283	0.589868121	0.845528638	0.655414643	0.760021421	1	0.764036444	0.524125242	0.647377096	0.070697552	0.631310542	0.378998483	0.883300537	0.44230563	0.62959733	0.05088625	0.850841	0.962691456	0	0.816721446	0.691581951	0.52750063	0.678646549	0.490294374	0.54783267	0.288976614	0.411548049
TCGA-75-6212-01A	0.294498796	0.323643801	0.32717986	0.746166425	0.491817581	0.547358496	1	0.633820972	0.418406943	0.631511853	0.157406526	0.491220936	0.365465277	0.754161233	0.38748432	0.390867176	0.103317463	0.769370515	0.810916373	0	0.771704627	0.557726045	0.45734016	0.516686624	0.318974306	0.35079459	0.170169603	0.265037852
TCGA-75-6214-01A	0.028481654	0.451541015	0.313649049	0.708935758	0.668813853	0.787471839	1	0.698555188	0.414495795	0.653503865	0	0.729933553	0.240241161	0.826816761	0.368382169	0.332019639	0.194062909	0.810151597	0.683856536	0.372898855	0.772577001	0.447561329	0.459017113	0.603893297	0.544440525	0.387518435	0.276417931	0.401661148
TCGA-75-7027-01A	0.076596176	0.477844819	0.296132864	0.653446794	0.542171878	0.622342523	1	0.602033535	0.486129155	0.491075679	0	0.513416282	0.210545875	0.723352909	0.387267153	0.341404347	0.062180323	0.761398198	0.646365949	0.075670496	0.727244321	0.360778686	0.360497939	0.485827757	0.438070441	0.311850772	0.253807953	0.428229267
TCGA-78-7145-01A	0	0.549962381	0.358400562	0.774405016	0.654427288	0.84072513	1	0.714135516	0.505337079	0.637643611	0.142600644	0.635567619	0.335738002	0.881973342	0.421658093	0.66800989	0.219982827	0.869634339	0.776260151	0.198267721	0.806046651	0.668711917	0.558425262	0.632684047	0.551064022	0.48563387	0.360232271	0.532106372
TCGA-78-7146-01A	0	0.630157288	0.348992124	0.769277649	0.624809861	0.596941672	1	0.63179173	0.468657247	0.643369711	0.01060506	0.625126025	0.307142798	0.772914722	0.316891458	0.474003955	0.034166257	0.797336369	0.790287721	0.135645371	0.784184026	0.593578731	0.478043941	0.497266824	0.567865185	0.397939595	0.287417406	0.311338875
TCGA-78-7147-01A	0.15166024	0.396567924	0.485725512	0.770290861	0.638635421	0.652163327	1	0.599226081	0.433205708	0.574474007	0	0.614576812	0.266647474	0.794988146	0.336949169	0.440284007	0.159210992	0.769707737	0.738360851	0.12166248	0.72876522	0.453695261	0.467811383	0.568251452	0.484857154	0.427009346	0.277634616	0.493391104
TCGA-78-7148-01A	0.160742277	0.492266916	0.574963467	0.752472928	0.653035438	0.674561031	1	0.663123405	0.504739564	0.590466668	0	0.652098109	0.259691903	0.788473935	0.379643862	0.423934088	0.135124087	0.859604826	0.782937427	0.260889445	0.785757722	0.487941682	0.474395451	0.55061462	0.480325513	0.438897984	0.310071503	0.472102844
TCGA-78-7150-01A	0.107997387	0.522009412	0.390316712	0.700053264	0.591200143	0.750812916	1	0.710045023	0.565405088	0.517360257	0	0.66620316	0.217112499	0.819301041	0.409439124	0.470612903	0.262952362	0.853291556	0.685312704	0.167647365	0.761527289	0.468406492	0.485742978	0.553312618	0.527989058	0.459796833	0.295727211	0.48732315
TCGA-78-7154-01A	0.224868827	0.707330731	0.490445611	0.768628026	0.655482091	0.773773257	1	0.820818781	0.599516713	0.596626385	0.141873405	0.647439743	0.328338941	0.869654782	0.409430017	0.402827337	0.248734505	0.89537978	0.760381666	0	0.805358258	0.555214714	0.539218212	0.587287956	0.654228062	0.499554999	0.340022253	0.558641481
TCGA-78-7159-01A	0.209252783	0.46484709	0.430916315	0.682871665	0.569146877	0.694348422	1	0.689719126	0.464970495	0.458976346	0	0.538803769	0.272788469	0.753818552	0.363332507	0.372355234	0.109501635	0.775064613	0.77915707	0.210459528	0.745757767	0.478230916	0.437790868	0.540727074	0.407034622	0.374008721	0.215730064	0.461360634
TCGA-78-7163-01A	0.117170922	0.306119138	0.591994006	0.837202016	0.648711218	0.78613181	1	0.532846928	0.522887078	0.77032748	0	0.669744483	0.270859662	0.922825301	0.289715311	0.297708029	0.124679413	0.953098002	0.69004763	0.122022373	0.958804672	0.363045362	0.439899275	0.468992205	0.472382432	0.429983958	0.332896286	0.402757782
TCGA-78-7166-01A	0.255948525	0.453168744	0.534761212	0.755366926	0.618032446	0.761245142	1	0.557712623	0.506247319	0.499977085	0	0.645957762	0.201596776	0.747074472	0.364465129	0.361346438	0.0593751	0.854584441	0.739363297	0.240493379	0.804225748	0.335516184	0.430788141	0.533188202	0.407991177	0.422772727	0.291088244	0.380848286
TCGA-78-7220-01A	0.010313389	0.52930899	0.415666614	0.751067614	0.584762143	0.700587478	1	0.595747692	0.638078471	0.511552916	0	0.619767897	0.21288936	0.850974399	0.381857045	0.456625152	0.19582947	0.850371875	0.718021304	0.26044496	0.790343469	0.464282285	0.49538688	0.546307095	0.458443834	0.400305703	0.356110703	0.546709259
TCGA-78-7535-01A	0	0.401767891	0.309993549	0.765775692	0.520787473	0.585006685	1	0.495574562	0.415022015	0.52432515	2.69E-05	0.554282628	0.205835316	0.795434722	0.319479472	0.388963688	0.070412804	0.817228552	0.881375278	0.163628091	0.706765043	0.474668591	0.476143108	0.577404165	0.406147174	0.324435501	0.144186725	0.373137453
TCGA-78-7536-01A	0	0.642493502	0.459743164	0.74880811	0.647049282	0.807346175	1	0.533902104	0.497664638	0.621353949	0.074395901	0.610472229	0.296032868	0.922192606	0.445270524	0.341855262	0.177556363	0.830662656	0.896172112	0.018998668	0.764537957	0.61692428	0.42682905	0.593721623	0.416303255	0.373865247	0.154416143	0.368702528
TCGA-78-7542-01A	0.074232053	0.506167061	0.516086372	0.691495933	0.609677665	0.654085346	1	0.62199865	0.470945091	0.636287143	0	0.642608954	0.320015957	0.755885724	0.281435764	0.324256909	0.082489352	0.78098532	0.719839883	0.125594124	0.735124347	0.465984706	0.450202105	0.571520236	0.566637774	0.429610759	0.257617245	0.468814413
TCGA-78-8640-01A	0.174638563	0.52789192	0.530993185	0.831716663	0.639212902	0.799094271	1	0.618686017	0.503597275	0.594206004	0	0.69367177	0.393228141	0.872653424	0.41064423	0.410920543	0.054011323	0.905631481	0.871598721	0.008261703	0.773534498	0.620998574	0.442240223	0.57137473	0.479561163	0.431545261	0.207115932	0.415445542
TCGA-78-8660-01A	0.139434439	0.579288651	0.739879737	0.733799967	0.539537853	0.618885483	1	0.616782471	0.434134264	0.708645224	0.00283226	0.606570207	0.378292522	0.811221688	0.463706746	0.533611346	0.045972388	0.827488907	0.931073284	0	0.759215581	0.718802332	0.534098074	0.578049319	0.514530178	0.456824044	0.198420365	0.430021733
TCGA-78-8662-01A	0.060092306	0.452510728	0.363224565	0.766228719	0.566870748	0.719951118	1	0.61375475	0.535395428	0.455625487	0.126605724	0.670273583	0.242435699	0.836066665	0.31034276	0.452892869	0.12084084	0.85111008	0.607124774	0	0.770825625	0.388364	0.435199572	0.604521509	0.493667875	0.413791779	0.260883343	0.518530417
TCGA-80-5608-01A	0.07288392	0.488302485	0.549491503	0.85174057	0.573076176	0.768904553	1	0.626638943	0.518956239	0.562752684	0	0.592341671	0.208900855	0.770985413	0.3888678	0.396110266	0.172112526	0.835212912	0.809496508	0.260793345	0.796792146	0.522795773	0.485520109	0.547417272	0.407612025	0.379334087	0.301192816	0.463260814
TCGA-80-5611-01A	0.030908523	0.504460551	0.485805258	0.792268058	0.624853452	0.762263725	0.968335373	0.597190178	0.506385741	0.688808428	0	0.64450863	0.391463088	0.841828033	0.55251258	0.486360394	0.128542004	0.835028822	1	0.019581503	0.738688678	0.742132667	0.491984113	0.631926965	0.466955754	0.419551547	0.182323057	0.323727086
TCGA-83-5908-01A	0.175735942	0.744842932	0.822607503	0.75407962	0.554762093	0.635073146	1	0.571270464	0.479260934	0.783609328	0.07049185	0.610612883	0.443633255	0.795735318	0.316820177	0.421144538	0.074393787	0.801744358	0.907838197	0	0.753974083	0.644124412	0.5224571	0.658656106	0.543126584	0.487864353	0.229512718	0.433066429
TCGA-86-6562-01A	0.004242213	0.400836253	0.211291886	0.627109256	0.468911831	0.568911503	1	0.702909	0.422709584	0.599110029	0	0.58075983	0.202020745	0.75939327	0.370053316	0.538988399	0.055629673	0.739711863	0.755781945	0.050626614	0.734465912	0.562537128	0.448660856	0.501908608	0.408301047	0.369019513	0.105132944	0.394151802
TCGA-86-7701-01A	0.397963484	0.632009724	0.689977375	0.734262006	0.515427806	0.663745151	1	0.572311602	0.474235204	0.630135618	0	0.541485948	0.452603723	0.668836271	0.322660565	0.393561244	0.191082115	0.83463773	0.859669069	0.128775326	0.713893611	0.534257113	0.495816281	0.561082266	0.357569246	0.440408473	0.120181288	0.389676665
TCGA-86-7711-01A	0	0.559807501	0.328078439	0.849598181	0.556350081	0.562577274	1	0.808615176	0.425166041	0.688840654	0.007250533	0.730035612	0.314923752	0.924690895	0.34945531	0.588860195	0.009453894	0.856865138	0.965657308	0.213544431	0.797826935	0.706554432	0.511711652	0.715780255	0.450392723	0.415905299	0.116793727	0.287814791
TCGA-86-7713-01A	0	0.431603788	0.246620697	0.669822642	0.531046204	0.718940594	1	0.536613126	0.468438551	0.434502358	0.066167424	0.593253408	0.168797944	0.802343939	0.200324825	0.390401932	0.18192707	0.80772477	0.702120405	0.065176397	0.761147818	0.425622409	0.331083047	0.49477623	0.32403556	0.386844604	0.218774271	0.553150955
TCGA-86-7953-01A	0.236211351	0.682983263	0.525011003	0.75725185	0.651240391	0.709048185	1	0.675802117	0.483834104	0.766106002	0.164405358	0.595921251	0.370504651	0.839605138	0.461690461	0.497804705	0.176241901	0.832264368	0.937703662	0	0.761976104	0.679563338	0.498447304	0.658658228	0.467628441	0.441766318	0.276058895	0.47832034
TCGA-86-7955-01A	0.055311899	0.467346763	0.388391035	0.72847929	0.679084763	0.794403238	1	0.523223685	0.573266922	0.440234039	0	0.734534297	0.227641667	0.890661697	0.192615128	0.445078952	0.346955004	0.966135528	0.635726726	0.063798578	0.831052864	0.379290057	0.294426358	0.47611721	0.45238419	0.342293667	0.32395514	0.437275706
TCGA-86-8054-01A	0	0.609540928	0.366061994	0.719804577	0.671925536	0.654756707	1	0.614169435	0.663547685	0.565151955	0.18454146	0.691477985	0.217164955	0.847336233	0.397111058	0.558858723	0.230363112	0.809398588	0.773994671	0.084585606	0.789462816	0.561004172	0.51212264	0.588160262	0.496827662	0.439226476	0.169620872	0.642811006
TCGA-86-8055-01A	0.14423376	0.478233429	0.366059018	0.699190521	0.566932238	0.616560147	1	0.794822496	0.463945144	0.689468711	0	0.608963127	0.338917864	0.796045579	0.424694959	0.538761184	0.202554525	0.786371017	0.807869769	0.090057163	0.757040926	0.734419878	0.530408401	0.615453244	0.533741994	0.473683211	0.276298401	0.403224581
TCGA-86-8075-01A	0.072205081	0.466754426	0.242440625	0.743915201	0.530446364	0.556220887	1	0.706366791	0.430854748	0.654754866	0.13391368	0.592112604	0.292263766	0.800228497	0.381032385	0.564755418	0.14147051	0.76878814	0.801706895	0	0.753624822	0.705812159	0.485850591	0.62690086	0.521911749	0.440345306	0.173343909	0.420149445
TCGA-86-8278-01A	0.101484086	0.444047532	0.486181766	0.779684384	0.571482876	0.674892555	1	0.660008129	0.53125085	0.706212292	0	0.503032518	0.301624003	0.800715193	0.42431823	0.39668617	0.255650122	0.80761783	0.877878801	0.217217614	0.841502459	0.615483166	0.507019524	0.652076253	0.481341394	0.454898463	0.301762825	0.361688328
TCGA-86-8279-01A	0	0.341061178	0.225193621	0.744493359	0.570971984	0.699212867	1	0.549965799	0.39755022	0.515227132	0.0296666	0.596568632	0.23351689	0.806303226	0.388505276	0.565777935	0.224325141	0.774119005	0.728451216	0.121801335	0.770769765	0.538227806	0.506326314	0.614319269	0.47106313	0.369744547	0.246381181	0.440163475
TCGA-86-8280-01A	0.217437389	0.382909501	0.58103401	0.761857132	0.496356561	0.543888355	1	0.618451632	0.410742596	0.65199624	0.018185743	0.591460036	0.35165015	0.781954633	0.372419519	0.488800278	0.081210723	0.786108737	0.861764024	0	0.771173757	0.657648245	0.537825598	0.545214655	0.44816745	0.44547154	0.209000763	0.345385265
TCGA-86-8358-01A	0.214732885	0.725924219	0.576809521	0.708079365	0.639141191	0.787580078	1	0.722971514	0.733820913	0.636367721	0.1783682	0.769429326	0.407773658	0.837663959	0.412079507	0.390182678	0.256944299	0.878227842	0.813322282	0	0.810510847	0.691475305	0.560434753	0.690664329	0.584338505	0.486705587	0.343935587	0.578729353
TCGA-86-8359-01A	0.160417703	0.495601933	0.72821949	0.766034871	0.663507553	0.65138296	1	0.593211025	0.494738215	0.629745863	0.078932136	0.561464142	0.241351313	0.753772467	0.391421124	0.441470326	0	0.769017996	0.833851022	0.276873483	0.729763109	0.495343733	0.453621221	0.613249408	0.414905182	0.450878793	0.253815706	0.425262763
TCGA-86-8585-01A	0.26585932	0.578934939	0.660222776	0.739861156	0.515998078	0.72900429	1	0.554133961	0.467687433	0.558993163	0	0.58602973	0.414944333	0.767822913	0.419263053	0.449770076	0.018390738	0.822504951	0.959161067	0.122405418	0.738189626	0.585858999	0.436894778	0.504062898	0.444758697	0.40434311	0.127690151	0.321240537
TCGA-86-8668-01A	0.231343577	0.271923137	0.374606266	0.703307108	0.435608183	0.521220114	1	0.604891449	0.397445021	0.674122414	0	0.495430362	0.317557377	0.688242137	0.396635806	0.4592358	0.077966926	0.765014024	0.74189438	0.021561442	0.774979057	0.563528476	0.513759038	0.523871217	0.393739203	0.429690354	0.261587775	0.291322071
TCGA-86-8669-01A	0.171162151	0.501624939	0.531544511	0.748315841	0.657291664	0.758120409	1	0.638507496	0.481443483	0.597863322	0.10275619	0.529208143	0.365697161	0.884491692	0.418239682	0.460883716	0.157365914	0.893852554	0.870092874	0	0.778586782	0.640464733	0.54611773	0.614827041	0.459145959	0.460932807	0.402308334	0.521919072
TCGA-86-8673-01A	0.200603291	0.518271339	0.588089648	0.740755593	0.625188658	0.626646059	1	0.60189388	0.473773102	0.624398552	0	0.625226779	0.271996904	0.743878596	0.410573977	0.354557906	0.080759941	0.801053168	0.840605866	0.242015014	0.768680881	0.512111006	0.496565122	0.56814848	0.506648505	0.438477228	0.276053269	0.397907469
TCGA-86-A4JF-01A	0.147391817	0.538773942	0.60363915	0.719276846	0.599821353	0.64176302	1	0.617278656	0.509064667	0.701407127	0.145790743	0.567180215	0.35763143	0.838808728	0.343400648	0.609238833	0	0.823806002	0.879212167	0.077086017	0.789447445	0.617968626	0.531688037	0.542275214	0.430910008	0.39060817	0.158110495	0.530130774
TCGA-91-6829-01A	0.185669242	0.408505749	0.330454457	0.711664123	0.656889465	0.641560199	1	0.685810519	0.529607504	0.607515294	0.08880473	0.622534124	0.322986715	0.794387192	0.459558355	0.658805753	0.270643163	0.809853214	0.756624958	0	0.779931642	0.630001362	0.579267935	0.645006902	0.555581015	0.504692065	0.281363905	0.491262942
TCGA-91-6830-01A	0.126539061	0.49747889	0.57144769	0.820494216	0.61084093	0.615887578	1	0.799042633	0.513742573	0.690926012	0.085802927	0.624932882	0.356056183	0.857036597	0.535146283	0.535709802	0	0.837685016	0.850456114	0.236817079	0.87291729	0.630074904	0.569937952	0.706697719	0.511293736	0.52473876	0.195079784	0.367967304
TCGA-91-6831-01A	0.067372483	0.539390485	0.343623702	0.724990111	0.564278708	0.775518565	1	0.621345382	0.443275591	0.503860202	0	0.572500286	0.270538748	0.742632969	0.412289193	0.445997396	0.05273726	0.773272818	0.885336609	0.047651391	0.71687461	0.68518498	0.410124872	0.581282307	0.395919092	0.352751584	0.053381201	0.476094062
TCGA-91-6836-01A	0.039521305	0.61886275	0.374532576	0.667047596	0.558427898	0.64248195	1	0.58081746	0.511261158	0.558981364	0	0.600713605	0.250303638	0.780654615	0.281782585	0.612631165	0.111300929	0.816077542	0.718842842	0.106899676	0.720051242	0.502334744	0.450813979	0.489423538	0.508512805	0.383825461	0.128732399	0.542982643
TCGA-91-6847-01A	0.002080311	0.367637143	0.390175629	0.548481821	0.624236816	0.569708233	1	0.445665035	0.504648096	0.412065197	0	0.66817724	0.125609977	0.779875938	0.239177309	0.291140358	0.26286848	0.727575277	0.542946397	0.110752841	0.694188958	0.2441911	0.246683999	0.545143333	0.430304917	0.381938513	0.291667199	0.475861205
TCGA-91-6848-01A	0.03133327	0.687378852	0.601057902	0.703079155	0.483747194	0.601270434	1	0.784051076	0.530608238	0.733659715	0.126460843	0.599704753	0.325688267	0.703135133	0.529691623	0.45612566	0	0.839204887	0.970023019	0.027914887	0.756349272	0.744028432	0.550851185	0.484984523	0.569326027	0.47708925	0.139905682	0.413805262
TCGA-91-8499-01A	0.247719815	0.669982678	0.757452239	0.812656149	0.773989622	0.801574506	1	0.668003242	0.685766062	0.674406269	0.382816471	0.791364657	0.426426907	0.865833417	0.51031348	0.417150588	0.217999366	0.912626876	0.946455051	0	0.831665886	0.666071149	0.58343832	0.700205177	0.561454194	0.561795213	0.452736207	0.640050212
TCGA-91-A4BC-01A	0.33724099	0.580943378	0.847823878	0.73622529	0.51466958	0.661318309	1	0.543376968	0.488388747	0.661909292	0.060814765	0.545276126	0.412604949	0.73798816	0.401350963	0.274355553	0.004745215	0.813665087	0.955082251	0	0.742606632	0.536436996	0.535759555	0.638648035	0.439513022	0.467608118	0.156858775	0.424855579
TCGA-93-8067-01A	0.072256347	0.5499265	0.441161095	0.762128912	0.634212613	0.643984567	1	0.638851884	0.481552302	0.582037399	0.153649768	0.592443957	0.233000491	0.759160133	0.431829891	0.468997855	0	0.786930716	0.753987673	0.211382973	0.789987533	0.55463498	0.480766035	0.590634842	0.503044467	0.439847419	0.312499884	0.482518862
TCGA-93-A4JQ-01A	0.462689004	0.554979124	0.668441707	0.656637281	0.467093586	0.61559016	1	0.580833624	0.428633035	0.624072905	0.067527401	0.514877728	0.519979143	0.731051166	0.361896781	0.423726815	0.133159305	0.767081367	0.822668078	0	0.7244849	0.583378178	0.511131498	0.539389896	0.466108981	0.480925008	0.234389445	0.346128117
TCGA-95-7039-01A	0	0.392297504	0.380238137	0.672914681	0.446010642	0.667500948	1	0.558400146	0.401654315	0.540516788	0.059695682	0.533296476	0.217468383	0.745522882	0.215107777	0.463709581	0.011300445	0.753159458	0.629631118	0.097423373	0.690468965	0.402177279	0.494601702	0.53807107	0.422732876	0.361036749	0.222616855	0.3881853
TCGA-95-7043-01A	0.028159179	0.440647577	0.39827849	0.708798648	0.546438358	0.668320306	1	0.524267811	0.53339152	0.463201492	0	0.642150532	0.193178327	0.897363522	0.461817538	0.273712649	0.072628307	0.852175312	0.708507571	0.067315518	0.902581566	0.331548287	0.434359218	0.586281638	0.467560073	0.400265885	0.349221102	0.314979514
TCGA-95-7562-01A	0.084885744	0.599618119	0.468920222	0.834778902	0.655730671	0.608391288	1	0.689584539	0.558390197	0.722711713	0.124038646	0.672092119	0.35125556	0.878331136	0.429610368	0.504521044	0.163997933	0.877631269	0.960169686	0	0.826649058	0.62879523	0.577612982	0.679642705	0.504930443	0.469757215	0.191276754	0.570591008
TCGA-95-7944-01A	0.220212535	0.530285463	0.828396957	0.728773325	0.621345329	0.659212133	1	0.630664215	0.478899337	0.667663787	0.045066403	0.617317134	0.357436443	0.712587479	0.55903564	0.373523619	0	0.779457265	0.912170743	0.092400269	0.743915784	0.58199845	0.56649096	0.614120784	0.507345248	0.489221045	0.221991472	0.432483314
TCGA-95-7947-01A	0.239391078	0.606645193	0.521646894	0.785101938	0.668138581	0.624136163	1	0.654753774	0.525618454	0.71044425	0.049617203	0.679974201	0.418158218	0.8263998	0.344468773	0.351366979	0.172383788	0.91297706	0.888388403	0	0.869743103	0.565928876	0.475106889	0.676566277	0.416072796	0.44056461	0.352917935	0.464623665
TCGA-95-8494-01A	0	0.646230005	0.395725038	0.831284417	0.612765137	0.675788504	1	0.786846454	0.485090952	0.720780625	0.121685252	0.684290888	0.360369767	0.895082258	0.318288908	0.558810538	0.201574026	0.890722361	0.959397212	0.145868002	0.825535024	0.708437496	0.551850002	0.599382646	0.596293019	0.446749186	0.243197576	0.358282526
TCGA-95-A4VN-01A	0.132045685	0.634144883	0.64933019	0.669315616	0.489239949	0.588624017	1	0.619200183	0.428011065	0.69664017	0.081122274	0.555503245	0.359742428	0.785683226	0.312023829	0.452645278	0	0.786072884	0.933143739	0.095060597	0.764063117	0.662695143	0.533365851	0.56259176	0.485064096	0.411640611	0.185770922	0.388833686
TCGA-97-7554-01A	0.181911073	0.467510868	0.38770562	0.700525554	0.500343903	0.588325516	1	0.770208552	0.439470306	0.68684575	0.056395835	0.595537237	0.360970257	0.732074329	0.332373238	0.441138944	0.156526515	0.79567506	0.841670501	0	0.753997778	0.668525787	0.540383117	0.568372786	0.461346933	0.405800898	0.23129807	0.442463312
TCGA-97-7937-01A	0.007617955	0.322636004	0.267774093	0.671522238	0.540465731	0.656137257	1	0.505660597	0.453649924	0.480926331	0	0.530482518	0.264199579	0.751644849	0.295439129	0.53380524	0.210274594	0.731569747	0.648409211	0.123325724	0.708369829	0.47219796	0.495106608	0.531354947	0.449086341	0.354644844	0.216822669	0.4631044
TCGA-97-8175-01A	0.094349231	0.399102686	0.311493704	0.791439654	0.556452992	0.621570201	1	0.671426652	0.428822767	0.615649344	0	0.556868777	0.293579463	0.793595933	0.331897429	0.433271676	0.142421175	0.779077195	0.850787464	0.115522468	0.700897133	0.682994276	0.480050682	0.609553782	0.478820488	0.398640397	0.236471789	0.349930822
TCGA-97-8176-01A	0.063467388	0.496948665	0.269057258	0.667525733	0.52834874	0.636511596	1	0.643213752	0.424597357	0.577746492	0	0.59203907	0.196671621	0.80796775	0.398879525	0.348897948	0.0103787	0.788164406	0.802106705	0.264936342	0.745073527	0.567353198	0.396091605	0.548155995	0.392053826	0.387847067	0.247038904	0.412885143
TCGA-97-8177-01A	0.158044657	0.326118424	0.496937048	0.742940954	0.53034104	0.623032242	1	0.643659347	0.413021722	0.565248515	0.045036115	0.512565438	0.286904943	0.783481871	0.377530916	0.689217731	0	0.7562029	0.950557946	0.003838383	0.74292096	0.675423546	0.474052956	0.582047851	0.395114672	0.383396328	0.186789884	0.304048584
TCGA-97-8547-01A	0.040372099	0.384639727	0.360800981	0.763088957	0.573166348	0.699427362	1	0.682692052	0.480826051	0.643803429	0	0.588172741	0.276883555	0.758663853	0.465950697	0.506729741	0.256672333	0.806951639	0.822493261	0.26913628	0.782326857	0.737402847	0.57005724	0.586148782	0.520333251	0.476359113	0.34869391	0.377015799
TCGA-97-A4LX-01A	0.449571258	0.453357332	0.741101914	0.741467998	0.495903645	0.631626296	1	0.762314444	0.424157847	0.774348801	0.015695661	0.579395419	0.528962711	0.784794854	0.422710438	0.457682565	0	0.843728785	0.988075232	0.007340018	0.798193003	0.821764109	0.619669132	0.636679697	0.471228782	0.50122017	0.20167819	0.259559116
TCGA-97-A4M6-01A	0.393011677	0.39164174	0.6069003	0.804232992	0.587118554	0.720070331	1	0.58087249	0.423663099	0.718210724	0	0.528416571	0.371511856	0.748352239	0.463499593	0.463136634	0.109057551	0.802334418	0.860065746	0.17275554	0.787349359	0.595590727	0.488914278	0.604726931	0.4184204	0.421498784	0.230271132	0.325931778
TCGA-99-7458-01A	0.093144198	0.427630986	0.641773205	0.731744563	0.478418748	0.572099012	1	0.644728582	0.429298075	0.700136044	0	0.494432558	0.309585102	0.762786274	0.315196378	0.453549982	0.094373802	0.79957114	0.83288941	0.03781264	0.754940192	0.651544125	0.496215567	0.576213173	0.388006629	0.439553226	0.171587873	0.330608642
TCGA-99-8025-01A	0.09715099	0.322016747	0.288189384	0.649117201	0.507894837	0.650951275	1	0.45699382	0.379995097	0.485663294	0.040163614	0.513375769	0.195561732	0.798099097	0.276369011	0.241660747	0	0.740983097	0.652138326	0.13498412	0.719779043	0.34298581	0.442582271	0.520881151	0.397208173	0.357890592	0.264533716	0.28233087
TCGA-99-8028-01A	0.392948748	0.566020485	0.811366888	0.749830408	0.582365466	0.647354201	0.980792856	0.64144762	0.490977534	0.701076487	0.172780806	0.566862362	0.525189067	0.805755136	0.487817362	0.589270301	0.015153742	0.80515942	1	0	0.763904258	0.760218719	0.628244589	0.669440114	0.512371585	0.521616474	0.248986166	0.454454535
TCGA-99-8032-01A	0.191956533	0.433505775	0.337753276	0.716258423	0.565010214	0.730256218	1	0.564933755	0.483464932	0.463581158	0	0.544311658	0.197367035	0.789657965	0.257341331	0.510220755	0.113567441	0.779955471	0.791275511	0.02973387	0.762143999	0.494790113	0.40982712	0.528607163	0.374480271	0.369645882	0.160584472	0.407605451
TCGA-99-8033-01A	0.230054878	0.633699737	0.673513795	0.746796022	0.562777384	0.71672898	1	0.623427165	0.47442467	0.663192226	0.024571457	0.58066321	0.32791813	0.780584947	0.396347906	0.539129631	0	0.768565969	0.847484527	0.237840892	0.732964791	0.540577028	0.495778248	0.628106063	0.503472887	0.466117773	0.264547953	0.495241326
TCGA-J2-8192-01A	0.041393945	0.351227377	0.362319315	0.721321815	0.475289215	0.577458132	1	0.688744857	0.419122937	0.663402706	0	0.512584327	0.28762462	0.749025526	0.390623995	0.601050601	0.184458184	0.739077023	0.84540138	0.037104968	0.709699722	0.70909348	0.481603283	0.616252134	0.429542744	0.410902189	0.170418296	0.318324358
TCGA-J2-8194-01A	0	0.410008687	0.258083891	0.742151181	0.516011129	0.576586665	1	0.707880989	0.426411599	0.610785783	0.11783472	0.512941981	0.177942957	0.806989284	0.385039626	0.513462133	0.196863069	0.75236896	0.788652133	0.147234149	0.740796238	0.550345345	0.473105124	0.598282245	0.366842918	0.383963518	0.231139076	0.351888418
TCGA-J2-A4AD-01A	0.069865843	0.443810524	0.280567449	0.700156766	0.60882107	0.664242417	1	0.570614165	0.457344551	0.542072354	0	0.620172998	0.213543775	0.843290752	0.219943612	0.417514371	0.173753507	0.835200407	0.664917619	0.206663122	0.817110792	0.396062101	0.432305101	0.604174702	0.46579767	0.432455541	0.288097261	0.35564068
TCGA-J2-A4AG-01A	0.350209167	0.509797674	0.570588586	0.721259387	0.501311046	0.584560475	1	0.558037017	0.409161201	0.601567382	0.221677659	0.510920435	0.390256802	0.758179662	0.307367153	0.594360665	0.149289191	0.789478116	0.79313979	0	0.743072273	0.608825871	0.513736293	0.545283095	0.429117023	0.415523508	0.222016653	0.451311783
TCGA-L4-A4E5-01A	0.024540133	0.403899645	0.363399156	0.704655438	0.493108346	0.76098515	1	0.520219041	0.407506513	0.417207692	0	0.576032299	0.239318252	0.807852348	0.253055262	0.372091645	0.039669825	0.781494562	0.664522338	0.115167038	0.750393633	0.404289856	0.466107457	0.515656001	0.411264951	0.367669698	0.224015789	0.461822671
TCGA-L9-A444-01A	0.365126907	0.431247672	0.779229376	0.707139415	0.494641355	0.668245958	1	0.567362961	0.397714454	0.670851893	0.073106963	0.563748784	0.463712346	0.678587346	0.378030001	0.420841901	0	0.777868956	0.90401923	0.035986981	0.724129812	0.559673752	0.575898219	0.560572365	0.428827899	0.467620091	0.213872283	0.346329824
TCGA-L9-A50W-01A	0.069643627	0.26524841	0.347376363	0.807731569	0.560873567	0.622204614	1	0.528229527	0.395975303	0.588358347	0	0.541365164	0.228506008	0.803628516	0.343789297	0.580654987	0.176533647	0.746391019	0.747069104	0.160843741	0.78263453	0.357258836	0.561820553	0.611010985	0.378150628	0.426141278	0.343243115	0.388375001
TCGA-L9-A5IP-01A	0.082333353	0.650481895	0.502138723	0.807046378	0.573659716	0.666947862	1	0.643169984	0.526463489	0.63569489	0.052096979	0.707441308	0.249278518	0.798512108	0.404408555	0.386110923	0	0.824227094	0.797578769	0.383041003	0.78900019	0.48686622	0.470155021	0.590509665	0.497730823	0.447946589	0.28116172	0.345512394
TCGA-L9-A743-01A	0.306756696	0.57941559	0.621259932	0.754050992	0.475784783	0.585942467	1	0.640584923	0.40831836	0.637669498	0.167056006	0.52637325	0.378309874	0.760114262	0.346347197	0.532439309	0	0.758519332	0.895945553	0.119768492	0.743237717	0.701989247	0.54647665	0.573824115	0.479573287	0.444586982	0.132943909	0.378731452
TCGA-L9-A8F4-01A	0.250202108	0.49388575	0.647271797	0.677998026	0.480373279	0.704729592	1	0.510787998	0.43361905	0.56794241	0	0.543747239	0.426464903	0.714298426	0.404672961	0.306756941	0.056883202	0.781300176	0.899954296	0.033974638	0.748223995	0.617520523	0.443347761	0.501036541	0.382209061	0.390872146	0.196266957	0.235716745
TCGA-MN-A4N1-01A	0	0.413421867	0.207071185	0.658470595	0.562078269	0.695140702	1	0.588087405	0.444685278	0.552926491	0.016763156	0.621778494	0.149730252	0.776372462	0.324384519	0.396848962	0.103313331	0.795686488	0.658657829	0.107239772	0.727086591	0.428579263	0.501104967	0.491272952	0.464176089	0.428021944	0.269169915	0.411834993
TCGA-MN-A4N4-01A	0.101267179	0.416759059	0.353712328	0.725358546	0.594581154	0.709813268	1	0.622281074	0.442720138	0.571170687	0	0.569125257	0.238360905	0.768151649	0.348839713	0.507527582	0.107812463	0.744865072	0.835251451	0.151342124	0.739473789	0.500197583	0.485341704	0.577232943	0.459532569	0.423885419	0.198637733	0.274735126
TCGA-MN-A4N5-01A	0.155595112	0.530395611	0.673033209	0.748840276	0.618589238	0.682928976	1	0.542570405	0.447631369	0.659117058	0	0.587972663	0.326636945	0.781879582	0.333552621	0.330638803	0.018851247	0.768303344	0.832105508	0.151414892	0.809531971	0.438990352	0.561365786	0.555942926	0.47970459	0.431793368	0.267059191	0.388017618
TCGA-MP-A4SV-01A	0.181889422	0.613894416	0.622008414	0.672885864	0.483276493	0.71098544	1	0.55244522	0.456347851	0.598474236	0.076548863	0.531775641	0.378017571	0.75177142	0.297839444	0.419428851	0.109115815	0.766437404	0.824408504	0	0.747977385	0.586401828	0.480585376	0.5255462	0.442278141	0.420007888	0.214842761	0.374842224
TCGA-MP-A4SW-01A	0.301179665	0.440608329	0.47322344	0.706150691	0.536237079	0.622580289	1	0.635879022	0.41850283	0.631584464	0.074872647	0.573842853	0.362379141	0.812048505	0.412289988	0.453246828	0	0.780093983	0.832649645	0.090178245	0.764210274	0.621589247	0.515339732	0.548751558	0.42769346	0.409436853	0.314878824	0.340119724
TCGA-MP-A4SY-01A	0	0.429769997	0.318372019	0.755083344	0.573020214	0.744549937	1	0.706958836	0.484230035	0.648702118	0.060961286	0.574283535	0.301771859	0.800847834	0.459638939	0.463702101	0.231614383	0.80495984	0.797888492	0.254485608	0.791944026	0.713852433	0.516513487	0.617845981	0.51955733	0.464554144	0.290942987	0.379927358
TCGA-MP-A4T4-01A	0.297493442	0.564266962	0.790946835	0.685943968	0.552416635	0.657472306	1	0.64916873	0.469688912	0.753393881	0	0.544911937	0.482337604	0.75553643	0.38635485	0.455667029	0.091124385	0.802905731	0.95376979	0.067677003	0.775587613	0.731139663	0.602725431	0.607482888	0.538791596	0.484389262	0.168334042	0.352633747
TCGA-MP-A4T7-01A	0.072708345	0.422968125	0.356062485	0.658247285	0.553421333	0.664345318	1	0.539001761	0.431284268	0.564620061	0.075393107	0.537699273	0.272326306	0.798025179	0.457316582	0.463282549	0	0.776694588	0.807311738	0.186620441	0.781894728	0.546584195	0.488740813	0.499752575	0.355755083	0.398663313	0.231946693	0.392603602
TCGA-MP-A4T8-01A	0	0.444943613	0.294244317	0.697776751	0.620097833	0.785307544	1	0.623080684	0.472175477	0.438513953	0.060173652	0.613965824	0.11220037	0.769765605	0.265831988	0.303846756	0.173733319	0.799790839	0.715434414	0.260884442	0.778014565	0.386771595	0.416093568	0.516359087	0.471076127	0.374172774	0.212884515	0.381896918
TCGA-MP-A4T9-01A	0	0.458588247	0.433039305	0.714311727	0.519583603	0.650606457	1	0.645176513	0.420873562	0.655368221	0.057506009	0.629078161	0.27057538	0.830999355	0.361864097	0.593929419	0.095924123	0.799189402	0.834322625	0.085017502	0.775246189	0.6336367	0.543206142	0.596757174	0.473939367	0.43631337	0.228541895	0.356876147
TCGA-MP-A4TA-01A	0.165092532	0.54118092	0.506717347	0.73079119	0.553485434	0.631839436	1	0.633074429	0.404557553	0.568785678	0.042743221	0.631652244	0.288147906	0.783354863	0.39527694	0.461321986	0	0.773217756	0.853092827	0.18032822	0.743806758	0.517601385	0.385991144	0.545095547	0.486440803	0.41185298	0.23168257	0.367272559
TCGA-MP-A4TC-01A	0.116230254	0.605935272	0.518152915	0.716466801	0.523152714	0.664099766	1	0.692333118	0.449314553	0.622644882	0	0.555327591	0.317500209	0.809155244	0.446592113	0.526356019	0.163480637	0.752352204	0.880070331	0.113895394	0.750140284	0.717515193	0.55391765	0.626531941	0.514123612	0.455440434	0.210653971	0.39489221
TCGA-MP-A4TE-01A	0.188864872	0.421096739	0.334852553	0.708274841	0.619095225	0.874868942	1	0.664633694	0.588179821	0.381588074	0	0.55347505	0.145640778	0.816840415	0.302938563	0.448898567	0.206623254	0.852707596	0.682102362	0.303924053	0.814671065	0.368349577	0.452487599	0.567980826	0.371344286	0.340704088	0.330042867	0.41729996
TCGA-MP-A4TF-01A	0.181436267	0.481245028	0.443936281	0.796955107	0.569309483	0.693018825	1	0.604094173	0.476318906	0.542174023	0.147279783	0.641004905	0.251303115	0.814656329	0.261997743	0.40594988	0	0.827206269	0.746030832	0.215321512	0.795872998	0.467517396	0.439185305	0.579728021	0.467943606	0.415880576	0.31337765	0.482391407
TCGA-MP-A4TI-01A	0.193006834	0.59397667	0.755172591	0.725465045	0.525983609	0.59085365	1	0.669719251	0.420510867	0.728975812	0.048995883	0.564598407	0.395171811	0.725961749	0.43209107	0.489970243	0.018371194	0.76635016	0.986648452	0	0.729660226	0.809126625	0.543215764	0.59494248	0.531483422	0.466816406	0.155882355	0.374950256
TCGA-MP-A4TK-01A	0.228464583	0.468549044	0.449328176	0.69729097	0.528320709	0.641347885	1	0.674294267	0.4226817	0.633915538	0	0.547841811	0.326985128	0.692747299	0.439152895	0.502264715	0.176870264	0.720656648	0.822754255	0.132165329	0.716455805	0.67081375	0.496232542	0.492812953	0.474117799	0.426800838	0.21641692	0.361540119
TCGA-NJ-A4YF-01A	0	0.387522268	0.411117147	0.858498095	0.660901961	0.949901141	1	0.630651438	0.530804275	0.465683073	0.097090873	0.646920705	0.250076285	0.949052204	0.33993875	0.237744411	0.205592371	0.96570724	0.929306093	0.285819516	0.886846776	0.424454227	0.478951485	0.519751357	0.445486709	0.403666111	0.276324928	0.274182943
TCGA-NJ-A4YP-01A	0.106794408	0.523426311	0.517854508	0.701313729	0.519722775	0.690751737	1	0.70303752	0.453646168	0.573741637	0	0.598072901	0.23144429	0.738965606	0.437393338	0.434839077	0.100040961	0.756174282	0.801195719	0.038218967	0.756873049	0.504137424	0.455768556	0.593182361	0.46535905	0.436912141	0.226300972	0.369307249
TCGA-NJ-A4YQ-01A	0.541648923	0.540133346	0.822451065	0.717216652	0.489435848	0.702468832	0.983409333	0.637101087	0.453114128	0.693702014	0	0.604528044	0.5704307	0.791764915	0.381156642	0.369961764	0.059625159	0.859788481	1	0.283539044	0.750518438	0.711124842	0.509044552	0.553756139	0.46378146	0.506529081	0.190260405	0.314581849
